# Supplementary material for: Dysregulation of alternative splicing is associated with the pathogenesis of ulcerative colitis
Source: Biomed Eng Online. 2021 Nov 27;20:121. doi: 10.1186/s12938-021-00959-4 (PMC8627048; doi:10.1186/s12938-021-00959-4)
Supplement: Supplementary file 2 — Additional file 2: Table S1. 2385 significant AS events from GSE137344. [file 12938_2021_959_MOESM2_ESM.xlsx]

## Sheet: 2385_related_events
event_name	splice_type	p
10013@uc004dkr.1@uc02176.uc004dkx.1	ALE	0.0395938
100130742@uc003yew.1@uc010mal.1uc003yev.1	AFE	0.0117285
100132406@uc001esa.1@uc001erd.2	AFE	0.0453043
100132406@uc001esa.1@uc009wkf.1	AFE	0.0344564
100132406@uc009wki.1@uc009wjv.1uc009wkq.1	AFE	0.0379521
10016@uc010isw.1@uc003jat.1uc003jau.1	ALE	0.0323608
10135@uc003vdr.1@uc003vdq.1	ALE	0.0392028
10144@uc003hsg.1@uc003hsf.1	AFE	0.046793
10170@uc002uer.1@uc002uep.1uc002ueq.1	ALE	0.00344165
10181@uc003cyh.1@uc003cyf.2uc003cyg.1	AFE	0.0336266
10199@uc010feb.1@uc002sht.1	ALE	0.0275301
102@uc002aff.1@uc002afd.1	ALE	0.0211186
102@uc002afg.1@uc002afd.1	ALE	0.025248
10254@uc002tyd.2@uc002tyc.2	ALE	0.0331614
10274@uc010hua.1@uc003era.1uc003erb.1	ALE	0.0438083
103@uc001ffl.1@uc001ffh.1uc001ffi.1uc001ffj.1uc001ffk.1	ALE	0.013726
10329@uc001srs.1@uc001srq.1	AFE	0.0322364
10347@uc010dsb.1@uc002lqw.2uc002lqy.1	ALE	0.0252098
10392@uc003tax.1@uc003tav.1	ALE	0.0347631
10392@uc010kvs.1@uc003tav.1	ALE	0.0477756
10428@uc002fea.1@uc002fdy.1uc002fdz.1	ALE	0.0111437
10432@uc001oiu.2@uc009yrh.1uc001oit.1uc009yri.1uc009yrk.1	AFE	0.0459137
10474@uc003bsy.1@uc003bsw.1uc003bsx.1uc010hcn.1	ALE	0.026858
1048@uc010ehz.1@uc002orl.1	ALE	0.0211309
10528@uc002wgn.1@uc002wgi.1	AFE	0.0113256
10528@uc002wgn.1@uc002wgm.1	AFE	0.0432974
10554@uc003rml.1uc03439.uc003sef.1	ALE	0.0226616
10554@uc003rmp.1@uc003sec.1uc003sed.1uc003see.1uc003sef.1	ALE	0.00938502
10558@uc004arn.1@uc004arl.1	ALE	0.0372281
10625@uc001grj.1@uc001grl.1	AFE	0.0443815
10626@uc002gow.1@uc002gox.1	AFE	0.0231068
10713@uc010fgn.1@uc002sqb.1uc002sqg.1	ALE	0.0277148
10713@uc010fgn.1@uc010fgo.1	ALE	0.0430825
10725@uc002exh.1@uc002exj.1uc002exk.1uc002exl.1uc002exn.1uc002exm.1	ALE	0.0391253
10745@uc001edm.2@uc001edn.2	AFE	0.0179007
10745@uc001edm.2@uc009wgp.1	AFE	0.0105707
10845@uc010bhg.1@uc002aom.1	ALE	0.0426602
10848@uc002pbp.1@uc002pbm.1uc002pbn.1uc002pbo.1	ALE	0.0111326
10885@uc001ehh.1@uc001ehj.1	ALE	0.0298897
10914@uc001yfo.1@uc001yfq.1uc001yfr.1uc010avp.1	ALE	0.01491
10914@uc001yfp.1@uc001yfq.1uc001yfr.1uc010avp.1	ALE	0.00518801
10921@uc002cpt.1@uc002cpx.1	AFE	0.0218276
11064@uc004bkz.1uc004bla.1@uc004bkx.1	AFE	0.014378
11069@uc010fqp.1@uc002uhw.2	AFE	0.0417165
11083@uc002ydv.1uc002ydw.1uc002ydx.1@uc002ydt.1uc002ydu.1	ALE	0.0338884
11159@uc002tkq.2@uc002tkp.2	ALE	0.0378545
11159@uc002tkq.2@uc010flb.1uc002tkl.2uc002tkm.2uc002tks.2	ALE	0.0413758
11159@uc002tkr.1@uc002tkp.2	ALE	0.0418261
11160@uc003xkc.2uc003xkf.2@uc003xke.2	ALE	0.0272796
11167@uc010hrb.1@uc003eds.1	ALE	0.04808
11174@uc003jtr.1@uc003jtp.1	AFE	0.00162113
11179@uc003vgc.2@uc003vge.2uc003vgf.2uc003vgg.2	ALE	0.024425
11198@uc001wap.1@uc001wan.1uc001wao.1	ALE	0.0220338
11198@uc001waq.1@uc001wan.1uc001wao.1	ALE	0.0358557
112479@uc002dhu.1@uc002dhs.1	ALE	0.00344989
11273@uc010byl.1@uc002dra.1uc002dre.1	ALE	0.0485164
11284@uc002pqg.1@uc002pqh.1	AFE	0.0498305
1130@uc009xga.1@uc001hxn.1	AFE	0.0032546
11322@uc002jum.2uc01510.uc002jul.1	ALE	0.0417784
11322@uc002juo.2@uc01505.uc002jul.1	ALE	0.0383222
11325@uc002jby.1@uc002jbu.1	AFE	0.0229712
11328@uc003tdg.1@uc003tdh.1	ALE	0.0311969
113878@uc003ufn.2@uc003ufg.2	AFE	0.0215403
114134@uc001rmf.2@uc001rme.1	ALE	0.0430741
116985@uc001osw.1@uc2678.uc001osv.1	ALE	0.025465
117177@uc001svt.1@uc001svl.1uc001svm.1uc001svn.1	AFE	0.0226578
1191@uc003xfx.1@uc003xfy.1	AFE	0.0204078
120892@uc001rmh.1@uc001rmg.2uc009zjw.1	ALE	0.0267027
120892@uc001rmh.1@uc001rmi.2	ALE	0.0130427
1213@uc002ixp.2@uc002ixq.1uc002ixr.1	ALE	0.00824417
122481@uc001yfm.1@uc001yfn.2	ALE	0.0484848
1234@uc003cpo.2@uc003fzp.2	AFE	0.0229578
1234@uc003cpo.2@uc010iaw.1	AFE	0.0430531
1234@uc003fzp.2uc010iaw.1@uc003cpo.2uc010hjd.1	ALE	0.0436671
1234@uc010hjd.1@uc003fzp.2	AFE	0.012591
124565@uc002kab.1@uc002jzy.1uc002jzz.1	ALE	0.0288898
124935@uc002fsw.2uc002fsx.2@uc002fsu.1uc002fsv.1	ALE	0.0122866
124989@uc002ill.1@uc002ilm.2	ALE	0.0154011
124989@uc010daz.1@uc002ilm.2	ALE	0.0142206
128989@uc002zre.1@uc2765.uc002zrh.1	ALE	0.0288531
128989@uc010grx.1@uc2770.uc002zrh.1	ALE	0.0390512
129293@uc010fgc.1@uc002sou.2	ALE	0.0493428
129563@uc002vsn.1@uc010fxz.1	ALE	0.00395037
131965@uc003bzt.1@uc003bzs.1	ALE	0.0449598
132320@uc003igt.2@uc003ign.2uc003igo.2uc003igp.2uc003igq.2uc010iob.1	ALE	0.0301674
1356@uc003ewz.2@uc003eww.2	ALE	0.0357567
1356@uc010hvf.1@uc003eww.2	ALE	0.0232635
135644@uc003rbx.2@uc003ruc.2	AFE	0.0232057
135644@uc003rbz.2@uc003ruc.2	AFE	0.0345187
138241@uc004ain.1@uc010mot.1	ALE	0.0336351
1388@uc003nzn.1uc003nzo.1@uc003rlu.1uc003rlv.1	ALE	0.0432948
1388@uc003nzn.1uc003nzo.1@uc003rlx.2	ALE	0.0446466
1388@uc003nzn.1uc003nzo.1@uc010jts.1uc003nzm.1	ALE	0.0383524
1388@uc003nzq.2@uc003nzn.1uc003nzo.1	ALE	0.0467766
1388@uc003rlu.1uc003rlv.1@uc010knj.1uc003rlt.1	ALE	0.0375562
1388@uc003rlx.2@uc003rlu.1uc003rlv.1	ALE	0.0282373
139818@uc004eqq.2@uc004eqp.2	AFE	0.0333038
140564@uc003aws.2@uc003awt.2uc010gxu.1uc003awu.2	ALE	0.00419243
140803@uc004ajm.1@uc004ajl.1uc010mpc.1uc010mpd.1uc010mpe.1uc004ajn.1	AFE	0.0218393
143279@uc001khk.2@uc001khl.2uc009xty.1uc001khn.1	ALE	0.00415051
143570@uc001ovt.2@uc001ovs.1	ALE	0.0288827
144132@uc001mea.2@uc001mdp.1	AFE	0.0318564
1453@uc002keh.1uc002kei.1@uc002kef.1	ALE	0.0455255
145407@uc001xde.1@uc001xdc.1	ALE	0.0470228
145508@uc001xva.1@uc001xuy.1	ALE	0.0481068
1460@uc010kqe.1@uc010jsz.1	ALE	0.0455202
146057@uc001zqp.2uc010bcz.1@uc001zqo.1uc010bcy.1	ALE	0.021191
148022@uc002mbh.2@uc002mbi.1	AFE	0.020825
1499@uc003cks.2@uc003ckp.2	ALE	0.0362647
149986@uc002ybt.2@uc010gjx.1uc010gjz.1	ALE	0.047906
149986@uc010gjx.1uc010gjz.1@uc002ybv.2	ALE	0.0411406
1500@uc001nlf.1@uc002986.uc001nlv.2	ALE	0.0321164
150365@uc003bay.2@uc616.uc003bbg.2	ALE	0.0279166
1508@uc003wul.1@uc010lsc.1	AFE	0.0145989
151516@uc002sfz.2@uc002sga.2	AFE	0.0253036
151648@uc003cbx.1uc2543.uc003cbw.1	ALE	0.00961968
152273@uc003bzd.1@uc003bzc.1	AFE	0.0445126
152503@uc010ipm.1@uc003imb.2uc003imc.2uc010ipl.1uc003ime.2	ALE	0.0123359
153090@uc004blo.1@uc004bln.1uc004blp.1	ALE	0.0179956
153768@uc003lnr.1@uc003lnp.1uc003lno.1uc003lnq.1	ALE	0.0471968
153769@uc003lnu.1@uc003lnt.1	AFE	0.0449352
154007@uc003mxt.1@uc003mxr.1	AFE	0.00126118
154075@uc010kfg.1@uc003qbv.1uc003qbw.1uc003qbx.1	ALE	0.00635602
157@uc010gux.1@uc003abx.2	ALE	0.0217936
158219@uc010mif.1@uc003zlp.1uc003zlq.1uc003zlr.1uc010mie.1	ALE	0.0462075
158471@uc004akn.1@uc010mpl.1	ALE	0.0184479
1660@uc001gpt.1@uc001gpr.1	AFE	0.00410553
1660@uc009wyd.1@uc001gpr.1	AFE	0.00373133
166647@uc003gql.1@uc003gqn.1	AFE	0.0222603
166647@uc003gqn.1@uc003gql.1uc010ieo.1uc003gqm.1	ALE	0.00118083
170575@uc003whq.1@uc003who.1uc003whp.1	AFE	0.0449078
170960@uc003gaf.2@uc010ibe.1	AFE	0.0272781
171568@uc003baj.1@uc003baf.1uc003bag.1uc003bai.1	ALE	0.0498586
1730@uc004efs.2@uc004eft.2	ALE	0.0393684
1759@uc010mxs.1@uc010mxu.1	ALE	0.0316637
1797@uc010knf.1@uc003scx.1uc003scy.1uc003scz.1uc003sda.1	ALE	0.0222065
1837@uc002kxu.2uc001019.uc002kye.2	ALE	0.0457397
1837@uc002kxv.2uc011013.uc002kye.2	ALE	0.0262887
1837@uc010dmo.1@uc002kxw.2uc002kxz.2uc002kxy.2uc010dmn.1uc002kye.2	ALE	0.0415763
1838@uc002rgp.1@uc002rgn.1	AFE	0.0161933
1838@uc002rgp.1@uc002rgo.1	AFE	0.00766031
1838@uc002rgp.1@uc00671.uc002rgm.1	AFE	0.0264744
1861@uc004byn.1@uc004byl.1	ALE	0.0424598
196951@uc001zxm.2@uc001zxl.2	ALE	0.0251521
20@uc004cko.1@uc010nby.1uc010nbz.1uc004ckl.1uc004ckm.1	ALE	0.0421781
200035@uc001eof.1@uc001eoe.1	ALE	0.0290746
200424@uc010fez.1@uc002skb.2	ALE	0.0446496
2013@uc002czx.1@uc002czy.1	AFE	0.0256831
2029@uc001evi.1@uc009wlz.1	ALE	0.0252503
2029@uc009wlz.1@uc001evb.1uc001evc.1uc001evd.1uc001eve.1	ALE	0.038409
204851@uc001eel.1@uc001eem.1uc001een.1uc001eeo.1uc001eep.1uc001eeq.1	ALE	0.0265979
204851@uc001eeo.1@uc001een.1	AFE	0.0350792
2065@uc001sjg.1@uc001sjj.1	ALE	0.0299489
2077@uc002otd.2@uc002ote.2	AFE	0.00925623
2107@uc010jey.1@uc003ldc.2uc003ldd.2	ALE	0.0216505
214@uc003dvv.2@uc003dvx.1uc003dvy.1uc010hpp.1uc003dvz.1	ALE	0.0409671
2185@uc003xfs.1@uc003xfn.1uc003xfo.1uc003xfp.1uc003xfq.1	ALE	0.000593765
2186@uc002jgh.2@uc002jgg.1	AFE	0.0402035
221037@uc009xpi.1@uc001jmn.1uc001jmr.1	AFE	0.0174284
221264@uc003ptr.2@uc003ptq.1	ALE	0.0432711
221477@uc003omv.1@uc003omw.1	AFE	0.047619
221960@uc003sqy.1@uc003sqx.1	ALE	0.00558301
222484@uc001urm.1@uc001url.2	ALE	0.0136307
22823@uc001dpl.2@uc009wdj.1uc009wdk.1	AFE	0.0373994
22823@uc001dpm.2@uc001dph.2uc001dpj.2	AFE	0.0192791
22823@uc001dpm.2@uc001dpi.2	AFE	0.0464422
22823@uc001dpm.2@uc001dpl.2	AFE	0.0295181
22823@uc001dpm.2@uc009wdj.1uc009wdk.1	AFE	0.0168122
22832@uc003pkk.2@uc003pki.2uc010kbp.1uc003pkj.2	ALE	0.0444417
22837@uc002uco.1@uc002uct.2	AFE	0.0285609
22858@uc003pbj.1@uc003pbh.2uc003pbi.2	ALE	0.0376549
22862@uc001vcl.1@uc001vcm.1uc001vcn.1uc001vcq.1	ALE	0.00413004
22900@uc010els.1@uc002pih.2	AFE	0.0100829
22900@uc010els.1@uc002pii.2	AFE	0.00124823
22900@uc010elu.1@uc002pie.2uc002pig.2uc002pih.2uc010elt.1	ALE	0.00167466
22900@uc010elu.1@uc010els.1uc002pif.2uc002pii.2	ALE	0.00294734
22904@uc002lri.2@uc002lrk.2uc010dse.1	AFE	0.0428757
22904@uc010dsf.1@uc002lri.2uc002lrj.2uc002lrk.2uc010dse.1	ALE	0.0301741
22905@uc002gvg.1@uc002gvd.2uc002gve.2uc002gvf.2	ALE	0.0205035
22905@uc002gvj.2@uc002gvd.2uc002gve.2	AFE	0.0237005
22992@uc001ojy.1@uc001ojw.1	AFE	0.0278858
22992@uc001oka.1@uc001ojz.1	AFE	0.0267157
22996@uc001cso.1@uc001csj.1uc001csk.1uc001csl.1uc001csm.1	ALE	0.00250165
22999@uc003pgb.2@uc01373.uc003pgg.1	ALE	0.0182495
23032@uc001dhs.1@uc001dht.1uc001dhw.1	AFE	0.0375815
23035@uc002fay.1@uc002fax.1uc010cgf.1	ALE	0.00971603
23053@uc009xrn.1@uc009xrk.1	AFE	0.0168653
23060@uc010bgy.1@uc002ann.1	ALE	0.0177253
23063@uc001kdo.1uc009xsw.1@uc001kdn.1	AFE	0.0487364
23111@uc001uvp.1@uc001uvm.1uc001uvn.1uc001uvo.1	ALE	0.0253157
23112@uc003ayo.2@uc003aym.1	AFE	0.0428021
23118@uc010kia.1@uc003qmj.1	ALE	0.045564
23140@uc002fxk.1@uc002fxe.1	ALE	0.0101294
23150@uc003dnu.2@uc003dnv.2uc003dny.2	AFE	0.0319112
23181@uc002zjm.1uc010gql.1uc002zjq.1@uc002zjo.1uc002zjs.1	ALE	0.00125674
23181@uc002zjm.1uc010gql.1uc002zjq.1@uc002zjr.2	ALE	0.00143182
23187@uc001ptx.1@uc001ptv.1	AFE	0.00606061
23187@uc009zai.1@uc001ptv.1	AFE	0.00606061
23189@uc010mgy.1@uc003zgq.2	AFE	0.0439335
23190@uc002tus.1@uc002tur.1	AFE	0.0352646
23190@uc002tut.1@uc002tus.1	AFE	0.0479652
23195@uc003pnp.1@uc003pno.1	ALE	0.0223264
23199@uc010cho.1@uc002fix.1uc002fiy.1	AFE	0.0407827
2321@uc001usa.2@uc010aat.1	AFE	0.0376849
2321@uc010aap.1@uc010aat.1	AFE	0.0409168
23218@uc003cqq.1@uc003cqp.2uc010hjm.1uc010hjn.1uc010hjo.1	ALE	0.0235433
23224@uc001xgn.1@uc001xgk.2uc001xgl.1uc001xgm.1	AFE	0.0410313
23224@uc001xgp.2@uc001xgk.2uc001xgl.1uc001xgm.1	AFE	0.0424242
23224@uc001xgp.2@uc010apw.1	AFE	0.00299608
23224@uc001xgr.1@uc001xgk.2uc001xgl.1uc001xgm.1	AFE	0.0334416
23224@uc001xgr.1@uc010apw.1	AFE	0.0376095
23224@uc001xgt.1@uc010apw.1	AFE	0.0349524
23224@uc010aqa.1@uc001xgk.2uc001xgl.1uc001xgm.1	AFE	0.0499434
23236@uc010gbv.1@uc002wna.1	ALE	0.0452379
23242@uc003tpt.2@uc003tpo.2uc003tpp.2uc003tpq.2uc003tpr.2	ALE	0.0347425
23243@uc003cai.1@uc003cam.1	AFE	0.0461743
23248@uc001eun.1@uc009wlr.1uc001eup.2	AFE	0.0428537
23266@uc001diw.1@uc001dis.1	AFE	0.020675
23266@uc001diw.1@uc001diu.1uc001div.1uc009wcd.1	AFE	0.0333333
23294@uc003ojx.2@uc010jvp.1	ALE	0.0200974
23301@uc010fcq.1@uc010fcp.1uc002sby.1uc002sbz.1uc002scb.1	ALE	0.0464081
23318@uc001cub.2@uc009vzf.1	AFE	0.00620821
23318@uc001cud.2@uc001cua.1	ALE	0.0202413
23332@uc002tng.1@uc002tmy.1uc002tmz.1uc002tna.1uc002tnc.1	ALE	0.0177405
23345@uc003qov.2@uc010kiy.1	ALE	0.0149424
23345@uc003qow.2@uc010kiy.1	ALE	0.0044594
23345@uc003qoz.2@uc003qot.2	AFE	0.049746
23345@uc003qoz.2@uc010kjb.1	AFE	0.049746
23345@uc003qoz.2uc003qoy.2@uc010kiz.1	ALE	0.0416034
23345@uc010kiy.1@uc010kja.1	AFE	0.0496948
23345@uc010kiz.1@uc003qot.2	AFE	0.00699301
23345@uc010kiz.1@uc010kjb.1	AFE	0.0178336
23352@uc009vph.1@uc001bbh.1	AFE	0.0211064
23355@uc003fpc.1@uc003fpb.1uc010hyd.1uc010hye.1	ALE	0.0402517
23405@uc001ydy.1@uc001ydw.2	AFE	0.0345799
23457@uc001udr.2@uc001udm.2uc001udo.2uc009zxr.1uc001udp.1	ALE	0.00752089
23499@uc001cdb.1@uc0606.uc001cde.1	ALE	0.0403834
23499@uc001cdh.2@uc009vvo.1	AFE	0.0188304
23499@uc009vvq.1@uc001cdg.2uc001cdh.2	ALE	0.0390947
23511@uc004bwu.2@uc004bws.1	ALE	0.0174011
23543@uc003aog.2@uc003aon.2uc003aoo.2	AFE	0.00873431
23613@uc002xtg.2uc01357.uc002xtf.1	ALE	0.0138579
23616@uc003ati.1@uc003atj.1uc003atm.1	ALE	0.0181245
23621@uc001pra.1@uc001pqv.1uc001pqw.1uc001pqx.1uc001pqy.1uc001pqz.1	ALE	0.0295416
23649@uc009yqf.1@uc001odj.1uc001odk.1	ALE	0.019749
23705@uc001pph.2uc001ppi.2uc001ppk.2uc001ppj.2@uc001ppf.2	ALE	0.028566
23759@uc010gtj.1@uc002zvh.2	ALE	0.0302467
24139@uc010ekj.1@uc002pcn.1uc002pcp.1	ALE	0.0428058
253725@uc001jcw.1@uc001jcs.1uc001jct.1uc001jcu.1	AFE	0.0309435
254827@uc010hwy.1@uc003fit.1	ALE	0.000626103
254827@uc010hwz.1@uc003fit.1	AFE	0.0412817
255104@uc009vpn.1@uc001bcm.1uc001bcn.1	ALE	0.0214502
255104@uc009vpn.1@uc001bco.1uc001bcp.1	ALE	0.0256873
257218@uc003qlh.2@uc003qlg.1	ALE	0.0250176
25788@uc010may.1@uc003ygk.1uc003ygn.1	AFE	0.0134273
25865@uc010ekt.1@uc002pfh.1	AFE	0.0154852
25875@uc001rxt.1@uc001rxs.1uc001rxm.1uc009zlw.1uc001rxp.1uc001rxq.1	AFE	0.046533
25938@uc001wrg.1@uc010ami.1uc001wrf.2	ALE	0.0423492
2595@uc001zph.2@uc001zpi.1	ALE	0.0451802
2595@uc001zpj.1@uc001zph.2	AFE	0.00651299
2595@uc001zpj.1@uc001zpi.1	AFE	0.0363844
2595@uc001zpj.1@uc001zpi.1	ALE	0.0175147
25956@uc001krg.1@uc001krc.1uc001krd.1uc001kre.1uc001krf.1	ALE	0.0227679
25981@uc003ddt.1@uc003dds.1	ALE	0.0224023
26015@uc010bch.1@uc001zoc.1uc001zod.1	ALE	0.0164552
26060@uc010hnb.1@uc003dio.1	ALE	0.0367412
26098@uc001lit.1@uc001lis.1	AFE	0.00493825
26130@uc010mwy.1@uc004bpr.1uc004bps.1	AFE	0.0357143
26137@uc003ebi.1@uc003ebk.1	AFE	0.0386868
26140@uc003btg.1@uc003btd.2	AFE	0.0271534
26230@uc003qqh.1@uc003qqe.1	AFE	0.0290772
26469@uc002trb.1@uc002trc.1uc002tre.1	ALE	0.00305349
27000@uc003vbr.1@uc003vbn.1uc003vbo.1uc010lix.1uc003vbp.1	ALE	0.0422407
27094@uc003fjo.1@uc003fjp.1	AFE	0.0367691
27145@uc003phz.1@uc010kbe.1	AFE	0.00945183
27315@uc009yec.1@uc001lyp.2uc001lyn.2uc001lyo.2uc001lyr.1	ALE	0.0174786
27315@uc009yec.1@uc02836.uc001lyt.1	ALE	0.0426616
27327@uc002dmp.2uc02368.uc002dmr.1	ALE	0.0183098
27327@uc002dmq.2@uc002dmm.1	AFE	0.00809815
27327@uc002dmq.2@uc010bxs.1	AFE	0.0443876
2733@uc004bvi.1@uc004bvj.1uc010myd.1	ALE	0.0272802
27340@uc009ztz.1@uc001tia.1	ALE	0.0396305
27352@uc010gyc.1@uc003ayu.1uc010gyd.1	ALE	0.0338526
27434@uc010kxy.1@uc003tjt.1uc003tju.1	ALE	0.0478343
27434@uc010kxy.1@uc003tjw.1uc003tjx.1	ALE	0.02448
2778@uc002yad.1@uc002xzx.1uc002xzy.1	AFE	0.012694
2805@uc009xwi.1@uc001kpq.1uc001kpr.1	ALE	0.029416
283234@uc009ypo.1@uc001nzy.1uc001oaa.1uc001oac.1	ALE	0.0135341
283450@uc001ttt.2@uc009zwc.1	ALE	0.00182049
283989@uc002joe.1@uc002jof.1	ALE	0.0278916
284459@uc002ofz.2@uc002oga.2	ALE	0.0194193
285527@uc003gyl.1@uc003gyh.1uc003gyk.1uc003gym.1	AFE	0.0050092
285761@uc003pxr.1@uc003pxs.1	ALE	0.0399669
285761@uc003pxt.1@uc003pxs.1	ALE	0.0498932
2893@uc001piv.2@uc001pix.2	ALE	0.0419328
28970@uc001pej.1@uc009ywi.1	AFE	0.0110017
28976@uc003ele.1@uc003ela.2	AFE	0.0309638
29015@uc009ymf.1@uc001nkg.1uc001nkh.1uc009yme.1uc001nki.1	ALE	0.0338938
29057@uc004drn.1@uc004drk.1	AFE	0.00832028
29057@uc004drn.1uc02236.uc004drl.1	ALE	0.0273477
29057@uc004dro.1@uc004drk.1	AFE	0.0103628
29057@uc004drq.1@uc004drg.1	AFE	0.0277001
29057@uc004drr.1@uc004drl.1	AFE	0.0186259
29066@uc002dbi.1@uc002dbk.1	AFE	0.0313562
29123@uc002fnf.1uc002fng.1@uc002fna.1	ALE	0.00983885
2937@uc010gez.1@uc002xbg.1	ALE	0.0252294
2941@uc003pbg.2@uc003pbc.1uc003pbd.1uc003pbe.1uc003pbf.1	ALE	0.0275251
29844@uc010erd.1@uc002qdg.1	ALE	0.00287073
29883@uc003wxi.1@uc003wxh.1	ALE	0.00307023
29911@uc002mva.2@uc002muy.2uc002muz.2	ALE	0.0392987
29933@uc001yqc.1@uc001yqd.1	AFE	0.00847775
29933@uc001yqc.1@uc001yqe.1	AFE	0.0191132
29994@uc002uaq.1@uc002uao.1uc002uap.1	AFE	0.0200207
3029@uc010bry.1@uc002cnb.1	ALE	0.0222487
3069@uc010fzn.1@uc002waz.2uc002wba.2	ALE	0.0434795
31@uc010cuz.1@uc010c2816.uc002hno.1	ALE	0.0436054
3111@uc003roz.1@uc003sgk.1	ALE	0.049116
3156@uc010izn.1@uc003kdp.1uc003kdq.1uc010izo.1uc010izp.1	ALE	0.0128881
3163@uc002cwt.1@uc002cws.2	AFE	0.0152831
3163@uc010bts.1@uc002cws.2	AFE	0.023037
3163@uc010btt.1@uc002cws.2	AFE	0.0275243
3190@uc004ane.2@uc004anf.2uc004ang.2uc004anh.2uc004ani.2uc004anj.2	AFE	0.0358147
324@uc010jca.1@uc010jby.1	AFE	0.0317516
3248@uc003itw.1@uc003itt.1uc003itu.1uc010irp.1uc003itv.1uc010irq.1	ALE	0.0468206
3257@uc001kpl.1@uc009xwa.1	ALE	0.0122248
3303@uc003nxj.1@uc003sbs.1	AFE	0.00933579
3303@uc003rju.1@uc003nxi.1	ALE	0.00198043
3303@uc003rjv.1@uc003nxi.1	ALE	0.00249268
3303@uc003rjv.1@uc003sbr.1	AFE	0.00677202
3303@uc003sbr.1@uc003nxi.1	ALE	0.0245809
3303@uc003sbs.1@uc003nxi.1	ALE	0.00879813
3303@uc003sbs.1@uc003nxj.1	ALE	0.0139617
3304@uc003nxk.2@uc003sbt.2	AFE	0.0279957
3304@uc003rjw.2@uc003sbt.2	AFE	0.00631922
3304@uc003sbt.2@uc003nxk.2	ALE	0.0106327
3304@uc003sbt.2@uc003rjw.2	ALE	0.0046249
3312@uc009zbd.1@uc001pyp.1	ALE	0.0455371
3312@uc009zbd.1@uc009zbc.1uc001pyo.1	ALE	0.00629821
332@uc002jvc.2@uc002jvd.1	ALE	0.00230611
338692@uc001okg.1@uc001okd.1	AFE	0.0194046
340481@uc003zli.1@uc003zlg.1	ALE	0.0188481
3423@uc004fcy.2@uc004fct.2uc004fcu.2uc004fcv.2uc010nsu.1uc004fcw.2	ALE	0.047403
347862@uc001lrf.1@uc001lrd.2	ALE	0.0443893
347862@uc009ycg.1@uc001lrd.2	ALE	0.0173625
3479@uc001tjp.2@uc001tjn.2uc001tjm.2uc001tjo.2	ALE	0.0482449
3516@uc003gsa.1@uc003gry.1	AFE	0.0365064
3556@uc003fsk.1uc003fsl.1uc010hzf.1@uc003fsm.1uc010hzg.1uc003fso.1	ALE	0.0186336
3615@uc010hkp.1@uc003cvt.1	ALE	0.0257119
3621@uc001vrg.1@uc001vrf.1	AFE	0.0216848
3621@uc001vrg.1@uc001vri.1	AFE	0.00728827
3632@uc001llo.1@uc001llp.1uc001llq.1	ALE	0.0347416
3646@uc010mcj.1@uc003ymt.1uc003ymu.1uc003ymv.1	ALE	0.0352124
3690@uc002ili.1@uc002ilj.1	ALE	0.0446122
3710@uc003oey.1@uc010jvc.1	ALE	0.0293478
3735@uc010cgz.1@uc002feq.1uc002fer.1uc002fes.1	ALE	0.0285043
374868@uc002lmu.2@uc002lmx.1uc002lna.1	ALE	0.0316524
374868@uc002lmz.1@uc002lmw.1	ALE	0.000183512
375298@uc002uoe.1@uc1679.uc002uob.1	ALE	0.0442111
375449@uc003juu.1@uc003jus.2uc003jut.1	AFE	0.0416034
3778@uc001jxm.1uc001jxn.1@uc001jxj.1	ALE	0.00519822
3778@uc001jxm.1uc001jxn.1@uc001jxk.1uc009xrt.1	ALE	0.0457504
3831@uc001ynm.1uc001ynn.1@uc001ynq.1uc001ynr.1	ALE	0.0246238
388650@uc001dpg.2@uc001dpc.2	ALE	0.0203175
3895@uc001xcg.1@uc010aoq.1	AFE	0.0230885
3910@uc003pvw.2@uc003pvv.2uc003pvt.2uc003pvu.2	ALE	0.0490434
3954@uc010icc.1uc003gdw.1@uc003gdv.1	ALE	0.0399274
3980@uc002hii.2@uc002hik.1	ALE	0.0351564
3980@uc002hij.1@uc002hik.1	ALE	0.0139466
4001@uc003kuc.1@uc003kud.1	ALE	0.0086443
4008@uc001vjv.1@uc001vjt.1	AFE	0.0485543
4008@uc001vjw.1@uc001vjt.1	AFE	0.0438299
4035@uc001snb.2@uc001snd.1	ALE	0.0491969
4063@uc001fwt.1@uc001fwu.1uc001fwv.1uc001fww.1uc001fwx.1uc001fwz.1	ALE	0.00472429
4129@uc010nhj.1@uc004dfz.2	ALE	0.0411399
4134@uc003crx.1@uc003cry.1uc003csa.2uc003csd.1	AFE	0.00788228
4134@uc003crx.1@uc003cse.1	AFE	0.00866057
4140@uc001ynb.1@uc00853.uc010awp.1	AFE	0.03996
4149@uc001xik.1@uc001xic.1	ALE	0.0287426
4240@uc010bno.1@uc002bnf.2uc002bng.2uc002bnh.2uc010bnn.1	ALE	0.0422862
4281@uc004ctb.2@uc004cth.2	AFE	0.0108815
4281@uc004ctl.1uc00387.uc004ctj.2	ALE	0.0449477
4288@uc009yaw.1@uc001lke.1uc001lkf.1	AFE	0.0359202
4289@uc010lmh.1@uc003vqt.1	ALE	0.0202917
4292@uc010hgj.1uc01641.uc010hgp.1	ALE	0.0458699
4301@uc003qwg.1@uc003qwd.1	ALE	0.0194122
4340@uc003rrv.1@uc003qzq.1	ALE	0.0222455
440350@uc002dqq.1@uc002dqw.1	ALE	0.0318158
4430@uc002uss.1@uc002ust.1	ALE	0.0145139
4430@uc002usu.1@uc002uss.1	AFE	0.0384711
4439@uc003rjk.1@uc003rjf.1uc003rjg.1uc003rjh.1uc003rjj.1	AFE	0.042197
4522@uc010aqe.1@uc001xhb.1	ALE	0.0359675
4582@uc001fiu.1@uc009wpm.1uc009wpn.1uc009wpp.1uc001fil.1uc001fip.1	ALE	0.0476941
4585@uc010hzq.1@uc003fve.1	AFE	0.0129066
4585@uc010hzq.1@uc003fvh.1	AFE	0.0370407
4602@uc003qfb.1@uc00691.uc003qfw.1	ALE	0.0255824
4629@uc010bvh.1@uc002ddv.1uc002ddw.1uc010bvg.1	ALE	0.00877005
4629@uc010bvh.1@uc002ddx.1uc002ddy.1	ALE	0.0115567
463@uc002fck.1@uc002fcl.1	AFE	0.0326217
4638@uc003egl.1uc003egm.1@uc003egn.1uc003egt.2	AFE	0.0427378
4646@uc003pij.1@uc003pii.1	AFE	0.013266
4649@uc002ato.2@uc002atj.1uc002atk.1uc002atl.2	ALE	0.0283603
4649@uc010biq.1@uc002atj.1uc002atk.1uc002atl.2	ALE	0.0362378
4678@uc001cok.1@uc001coh.1	AFE	0.0439553
4758@uc003nxs.2@uc003rkc.2uc010knc.1	ALE	0.032262
476@uc001egd.1@uc001ege.1uc001egh.1	ALE	0.0126856
4763@uc002hge.1@uc002hgg.1uc002hgh.1uc010cso.1	ALE	0.0445602
4763@uc002hge.1@uc002hgi.1	ALE	0.0221368
4763@uc010cso.1@uc010csn.1	AFE	0.0180961
4771@uc003afy.2@uc003age.2uc003agj.2	ALE	0.0144091
4771@uc003afy.2@uc003agf.2	ALE	0.00703002
4771@uc003afy.2@uc00876.uc003agk.2	ALE	0.00227733
4771@uc003afz.2uc010gvp.1@uc003age.2uc003agj.2	ALE	0.013473
4817@uc001fxv.1uc001fxx.1uc001fxy.1@uc001fxw.2	ALE	0.0462117
4851@uc004cia.1@uc004chz.1	ALE	0.0158709
4853@uc009who.1@uc001eik.1uc001eil.2	AFE	0.0357143
4891@uc001rxg.1uc001611.uc001rxe.2	ALE	0.0151487
4891@uc001rxg.1uc001rxh.1uc001rxi.1uc001rxj.1uc001rxk.1@uc001rxd.2	ALE	0.0131554
4915@uc004anv.1uc004aob.1@uc004any.1	ALE	0.0172689
4915@uc004anv.1uc004aob.1@uc004anz.1uc004aoa.1	ALE	0.0204116
4920@uc004arj.1@uc004ari.1	ALE	0.0281527
4924@uc002pld.1@uc002plc.1	AFE	0.0276771
4926@uc001orn.2@uc001orj.2uc009ysw.1uc001ork.1uc001orl.1uc001orm.1	ALE	0.0391651
4938@uc001tuc.1@uc009zwf.1	ALE	0.0181238
4938@uc001tud.1@uc009zwf.1	ALE	0.0379139
4950@uc003jwu.1uc003jwv.2@uc003kba.1	ALE	0.00132492
4967@uc003tlo.1@uc003tlm.1uc003tln.1	AFE	0.0415705
49854@uc010gov.1uc002zac.2@uc002yzz.2	ALE	0.0469024
5026@uc002fwm.1@uc002fwh.1	ALE	0.0169186
5026@uc002fwm.1@uc002fwi.1uc002fwj.1uc002fwk.1uc002fwl.1	ALE	0.0319398
5089@uc003oaw.2@uc003rnc.1	ALE	0.0290147
5099@uc003gsk.1@uc010iez.1	ALE	0.0493917
51111@uc009yse.1@uc001onm.1uc001ono.1	AFE	0.0220621
51157@uc002qlo.1@uc002qlm.1	AFE	0.0317809
51157@uc002qlp.1@uc002qlm.1	AFE	0.0192579
51292@uc001wnq.1@uc001wnu.2uc010alk.1	ALE	0.0476202
51292@uc001wnq.1@uc01662.uc001wny.1	ALE	0.00976983
51322@uc009xlb.1@uc001iud.1uc001iue.1uc001iuf.1uc001iug.1uc001iuh.1	ALE	0.0357368
5143@uc002nig.2@uc002nil.2	AFE	0.00386232
51479@uc002fxr.1@uc002fxn.1uc002fxo.1uc002fxp.1uc010ckp.1	ALE	0.0171169
5152@uc010gpf.1@uc002256.uc002zch.1	ALE	0.0287816
51529@uc002kjq.2uc01791.uc010dih.1	ALE	0.0483107
51538@uc009vtv.1@uc001bsq.1	AFE	0.0206812
5156@uc003hal.2@uc003haa.1uc003han.2	ALE	0.0236691
5156@uc010igq.1@uc003haa.1uc003han.2	ALE	0.0196823
51594@uc002rcb.1@uc010exl.1	AFE	0.0426899
51631@uc003vuz.1@uc003vux.1uc003vuy.1uc003vva.1	ALE	0.0241238
51657@uc003uei.1uc003ueh.1@uc003uej.2	AFE	0.0487007
51657@uc003uen.1@uc003uem.1	AFE	0.0444444
51773@uc001oym.1@uc001oyn.1uc001oyo.1	AFE	0.0366578
51807@uc002znr.2uc002znv.1uc002znw.1@uc002znx.1	ALE	0.00505987
5195@uc009vmu.1@uc001arn.1uc009vmv.1uc009vmw.1	ALE	0.0242602
52@uc002qwd.1@uc002qwf.1uc002qwg.1	ALE	0.0327441
5269@uc003mui.1@uc003mun.1	AFE	0.0271016
5269@uc003mui.1@uc003muo.1	AFE	0.00867368
5289@uc002lar.1@uc002lap.1uc002laq.1	ALE	0.00909763
5297@uc010gsq.1@uc010gsp.1uc002zsy.2uc002zsz.2	ALE	0.01144
5315@uc002att.1@uc010bit.1	AFE	0.0410899
5330@uc001zlc.1@uc001zld.1uc010bbo.1uc001zle.2	AFE	0.0453203
535@uc002hzt.1@uc002hzp.1uc002hzq.1uc002hzr.1uc002hzs.1	AFE	0.0107151
5378@uc002urg.2@uc002urh.2uc002uri.2uc002urk.2uc010frz.1uc002url.1	ALE	0.00504289
5378@uc002url.1@uc002urg.2uc002urh.2uc002uri.2uc002urk.2	AFE	0.0128702
53841@uc001lqm.2@uc001lql.1	AFE	0.0139219
54014@uc002yxm.1@uc010god.1	ALE	0.0364754
54014@uc010goc.1@uc010goi.1	AFE	0.0155083
54014@uc010god.1@uc002yxl.1	ALE	0.0115435
54014@uc010god.1@uc010goc.1uc002yxk.1	ALE	0.0394583
54455@uc001ayh.2@uc001aye.2uc001ayf.1uc001ayg.1	ALE	0.00699929
54468@uc003srg.1@uc010ktp.1	AFE	0.0457348
54487@uc002zrj.1@uc010grz.1	AFE	0.0480638
54556@uc003vjm.1@uc003vjn.1uc003vjo.1	ALE	0.0480204
54625@uc003efs.1@uc003efq.2	AFE	0.0383415
54758@uc010chu.1@uc002fki.1uc002fkj.1	ALE	0.0437792
54758@uc010chu.1@uc002fkk.2uc002fkl.2	ALE	0.00347909
54758@uc010chu.1@uc010cht.1	ALE	0.00340506
54762@uc003eap.1@uc003ear.1	AFE	0.0220849
54816@uc002adt.1@uc002adu.1	AFE	0.00815851
54816@uc002adt.1@uc002adv.1	AFE	0.0361607
54832@uc002ahb.1uc002ahc.1@uc002agz.1uc002aha.1	ALE	0.016406
54840@uc003zsa.1@uc003zrv.1uc010mjn.1uc003zrx.1	ALE	0.0388355
54840@uc003zsa.1@uc01093.uc003zrz.1	ALE	0.0204573
54843@uc001paz.1@uc001pbd.1uc001pbb.1uc001pbc.1	AFE	0.0117811
54843@uc001pba.1@uc001pbd.1uc001pbb.1uc001pbc.1	AFE	0.00431756
54843@uc001pbf.2@uc010.uc001pbe.1	ALE	0.0360253
54885@uc004emm.2@uc004emn.1	ALE	0.00150297
54885@uc004emn.1@uc004emo.1	ALE	0.0241959
54897@uc001arp.1@uc001aro.1	ALE	0.0455626
54901@uc003ndf.1@uc003ndd.1uc003nde.1	AFE	0.0107607
54906@uc001iik.2@uc001iij.2	AFE	0.0249143
54908@uc010jjj.1@uc003mae.2uc010jjk.1	ALE	0.0372263
54916@uc001xck.2@uc001xcm.1uc001xco.1	ALE	0.0120353
54919@uc003sja.2@uc010krz.1uc003siz.2uc003sjb.2uc003sjc.2	ALE	0.0306833
54972@uc001nqk.2@uc001nqi.1uc001nqj.1	ALE	0.00841086
54972@uc001nqk.2@uc001nqm.1	ALE	0.0421982
54982@uc010bia.1@uc002arf.1	ALE	0.0447274
55024@uc003hvz.2@uc003hvx.2	AFE	0.00552521
5504@uc003fuq.2@uc003fup.1	ALE	0.00744739
55057@uc001bmf.2@uc001bmd.2	ALE	0.00281187
55057@uc009vsh.1@uc001bmd.2	ALE	0.000199731
55086@uc004emh.2@uc004emi.2uc004emj.2	ALE	0.0476781
55160@uc001bar.1@uc009vpd.1	AFE	0.0310819
55193@uc003dfa.1@uc0837.uc003dez.1	AFE	0.0463445
55209@uc003brw.1uc003brx.1@uc003bru.1	AFE	0.0271597
55288@uc002hgv.2@uc03340.uc002hhd.1	ALE	0.0296067
5529@uc001xgg.2@uc001xgd.1	ALE	0.0365487
55672@uc009vot.1uc001ayz.1@uc009vos.1	AFE	0.0114565
55690@uc001ogz.1@uc001oha.1	ALE	0.020629
55704@uc002ryt.1@uc010fbw.1	AFE	0.0329721
5573@uc002jhg.1uc002821.uc002jhl.1@uc002jhm.1	ALE	0.0139116
55761@uc001mxl.1@uc001mxk.1	AFE	0.0489779
55775@uc001xyd.1@uc001xxy.1uc010atn.1	AFE	0.0128532
5586@uc001dmm.1@uc001dmn.1uc009wcv.1	ALE	0.00447219
55888@uc010hin.1uc003cnj.1@uc003cni.1uc010hio.1uc003cnk.1	ALE	0.0184597
55904@uc003vcl.2@uc010ljh.1	ALE	0.024247
55959@uc010ghv.1@uc002xto.1uc002xtp.1uc002xtq.1uc002xtr.1	ALE	0.0050976
56052@uc002cyj.1@uc002cym.1uc002cyn.1	AFE	0.0345501
56105@uc003lko.1@uc0479.uc003lla.1	ALE	0.0291846
56204@uc010bfg.1@uc002acf.2uc002acg.2	ALE	0.0127814
56243@uc001irs.1@uc001iru.2uc001irt.2	AFE	0.0184827
56478@uc003akw.1@uc003ala.1uc003alb.1	AFE	0.0100633
56478@uc003alc.1@uc0882.uc003alb.1	ALE	0.0488191
56658@uc010klx.1uc0952.uc003nqf.1	ALE	0.0223376
56658@uc010kpe.1uc0907.uc003rcs.1	ALE	0.0472649
56683@uc002yqa.2@uc002ypx.1	AFE	0.0425516
56834@uc001nzh.1@uc001nzf.2uc001nzi.2	ALE	0.0222849
56853@uc002lai.1@uc010dnd.1uc002lae.2uc002lag.2uc002laf.2	ALE	0.019602
5690@uc001bzg.1@uc001bzd.1	ALE	0.0207958
56900@uc002quq.1@uc001dwn.1	ALE	0.00610335
56947@uc002vpa.1@uc002voy.1	AFE	0.0444444
57020@uc002dgm.1@uc002dgn.1uc002dgo.1uc002dgp.1	ALE	0.0207129
571@uc002ynj.1uc002ynk.1@uc002ynl.1	ALE	0.0220768
57120@uc003pxq.1@uc003pxu.1uc003pxv.1	AFE	0.00402352
57157@uc003ugv.2@uc003ugq.2uc010ldv.1uc003ugt.2uc003ugu.2uc003ugs.2	ALE	0.0151684
57176@uc003rws.1uc003rwu.1uc010kpl.1@uc003rep.1uc010kmd.1uc010kme.1	ALE	0.020777
57198@uc001fey.1@uc001fex.1	ALE	0.0437181
57213@uc010adj.1@uc001vdl.2uc001vdm.2	ALE	0.0238987
57217@uc002rvn.1@uc002rvm.1	AFE	0.026271
57217@uc002rvr.1@uc002rvn.1	AFE	0.0394168
57224@uc003qhx.1@uc010kgz.1uc003qhy.1	AFE	0.0345724
57224@uc003qhy.1@uc010kgz.1	ALE	0.0197486
5727@uc004avo.2@uc011540.uc004avm.2	ALE	0.0215194
5727@uc010mrs.1@uc010mrq.1	AFE	0.026206
57282@uc010foz.1@uc002uby.2	ALE	0.00803815
5733@uc001dfq.1@uc001dfp.1	ALE	0.0222455
5733@uc001dfq.1@uc009wbo.1	ALE	0.048951
57380@uc003nea.2@uc003neb.1uc003nec.1	ALE	0.0471513
57498@uc002qzb.1@uc002qzc.1uc002qzf.2	AFE	0.0246522
57562@uc009yxa.1@uc001pgn.1	AFE	0.021165
57568@uc001hvf.1@uc001hvg.1	AFE	0.0384865
57569@uc001plb.2@uc001pkz.1	AFE	0.0183652
57579@uc003pfo.1@uc003pfm.1	AFE	0.0431557
57584@uc001isd.1@uc001isc.1	ALE	0.0468402
57600@uc003iqd.2@uc003iqe.2	ALE	0.0110835
57605@uc009zxu.1@uc001uej.1uc001uek.1	ALE	0.00538031
57609@uc001rwu.2uc009zls.1@uc001rwv.1uc009zlt.1	ALE	0.0176135
57620@uc010iey.1@uc003gsg.2uc003gsh.2uc010iex.1	AFE	0.0192858
57634@uc001ujm.1@uc001ujl.1uc001ujn.1uc001ujp.1	ALE	0.0220295
57649@uc002hdk.1@uc002hdg.1	ALE	0.0246542
57655@uc002nxi.1@uc002nxj.1uc002nxk.1uc002nxl.1uc002nxn.1	ALE	0.0220425
57679@uc002uyr.1@uc002uyp.2	ALE	0.025911
57699@uc003omq.1@uc003oms.1	AFE	0.0407523
57699@uc010jwn.1@uc003oms.1	AFE	0.00967255
57701@uc001rvf.1@uc001rvb.2	ALE	0.00559929
57701@uc001rvf.1@uc001rvc.2uc009zlk.1	ALE	0.0433618
57732@uc003gey.2uc003gez.2@uc003gew.1uc003gex.1	ALE	0.00997587
5774@uc004bee.2@uc004beb.1uc004bec.1uc004bed.1	ALE	0.037644
5778@uc001gxo.1@uc001gxl.1uc001gxm.1	ALE	0.0399019
5778@uc001gxo.1@uc001gxn.1	ALE	0.0263552
5796@uc003qbm.2@uc003qbl.1	ALE	0.0399431
5802@uc002mbv.1uc002mbw.1uc002mbx.1uc002mby.1@uc002mbu.1	ALE	0.0335206
5802@uc002mbz.1@uc002mbv.1uc002mbw.1uc002mbx.1uc002mby.1	ALE	0.00112655
5826@uc001xpu.1@uc001xpt.1	ALE	0.0490685
5870@uc001oug.2@uc001oue.1uc001ouf.1uc009yts.1	ALE	0.0449096
5900@uc004ccv.1@uc004ccn.1uc004cco.1uc004ccq.1uc004ccr.1uc004ccs.1	ALE	0.037333
5931@uc010nez.1@uc004cxs.1uc004cxt.1uc004cxu.1	ALE	0.0259124
5936@uc001oiv.2@uc009yrh.1uc001oit.1uc009yri.1uc009yrk.1	AFE	0.0490738
6002@uc010ict.1uc003ggz.1@uc003ggv.1uc003ggw.1	AFE	0.0365463
6046@uc003ocp.2@uc003sgi.2	AFE	0.0118933
6046@uc003ocq.2@uc003sgg.2	AFE	0.0452861
6046@uc003rov.2@uc003sgj.2	AFE	0.0324962
6046@uc003rov.2@uc010kre.1	AFE	0.0134953
6046@uc003rox.2@uc003sgj.2	AFE	0.0361952
6046@uc010jug.1@uc003sgi.2	AFE	0.0485235
6046@uc010jug.1@uc003sgj.2	AFE	0.0148704
6046@uc010jug.1@uc010knz.1	AFE	0.047915
6046@uc010juh.1@uc010krf.1	AFE	0.0338692
6092@uc003dqa.2@uc003dpy.2	AFE	0.0215676
6103@uc004dee.1@uc004ded.1	ALE	0.0447937
6134@uc004fkr.1@uc004fkm.1uc004fko.1	AFE	0.0385466
623@uc001yfh.1@uc010avn.1	ALE	0.0237143
6238@uc002wpt.1@uc002wpw.1	AFE	0.0271722
6238@uc010gcm.1@uc002wpv.1	AFE	0.0396035
6238@uc010gcm.1@uc002wpy.2	AFE	0.0328755
6249@uc001ucf.1@uc001ucg.1	AFE	0.0374592
6289@uc001mnz.2@uc009yhj.1	ALE	0.0234795
6301@uc001dwz.1@uc001dwt.1uc001dwu.1uc001dwv.1uc001dwx.1uc009wfa.1	AFE	0.0362806
6301@uc001dwz.1@uc001dww.1	AFE	0.0264217
63027@uc010jnn.1@uc003mvn.2uc003mvo.2uc003mvm.2	ALE	0.047224
6303@uc010nfv.1uc010nfw.1@uc004dau.1	ALE	0.00834769
6311@uc001tsm.1@uc001tsg.1uc001tsh.1uc001tsi.1uc001tsj.1	ALE	0.000882153
6311@uc001tsm.1@uc001tsl.1	ALE	0.00417418
6314@uc010hnu.1@uc010hnv.1uc003dlw.2	ALE	0.0448823
634@uc002oua.1@uc002otv.1uc010eij.1uc002otx.1uc002oty.1uc010eik.1	ALE	0.00432832
634@uc002oua.1@uc002otw.1uc002otz.1	ALE	0.00605041
634@uc002oub.1@uc002otv.1uc010eij.1uc002otx.1uc002oty.1uc010eik.1	ALE	0.0056708
634@uc002oub.1@uc002otw.1uc002otz.1	ALE	0.00595007
634@uc002ouc.1@uc002otv.1uc010eij.1uc002otx.1uc002oty.1uc010eik.1	ALE	0.0139083
634@uc002ouc.1@uc002otw.1uc002otz.1	ALE	0.029726
63826@uc002fui.1@uc002fue.1	AFE	0.0357701
6387@uc001jbh.1@uc001jbf.1	ALE	0.0301118
63893@uc002jrn.2@uc002jrl.2uc002jrm.2	ALE	0.0433941
63899@uc010hos.1@uc003drl.1	ALE	0.00687433
63916@uc002xrv.1@uc002xrs.1uc002xrt.1uc002xru.1	ALE	0.00188843
63916@uc002xrw.2@uc002xrs.1uc002xrt.1uc002xru.1	ALE	0.00361886
63917@uc003wkw.1@uc010lqg.1	AFE	0.0250221
640@uc003wua.1@uc003wty.1	AFE	0.0373762
6400@uc001xvo.2@uc001xvn.1	ALE	0.0261334
64072@uc009xql.1@uc001jrx.2uc001jsg.2uc001jsh.2uc001jsi.2uc001jsj.2	ALE	0.0277858
64087@uc003msn.2@uc003kbs.2	ALE	0.0243504
64087@uc003msp.1@uc003kbs.2	ALE	0.0301677
64236@uc003xby.1uc003xbz.1uc003xca.1uc003xcb.1@uc003xcc.1	ALE	0.0191404
64236@uc003xcd.1@uc003xbx.1uc003xby.1	AFE	0.0217537
64236@uc003xcd.1@uc003xca.1uc003xcb.1uc003xcc.1	AFE	0.0116261
64236@uc003xcd.1@uc003xcc.1	ALE	0.0164229
643@uc001puf.1@uc001pue.2	AFE	0.016358
64333@uc001soa.1@uc001soe.1	AFE	0.0219045
64359@uc002fsb.1@uc002fry.1uc002frz.1uc002fsa.1	ALE	0.0428103
64374@uc003ldq.1@uc003ldp.1	AFE	0.0295602
64397@uc001zpw.1@uc001zpx.1uc001zpy.1	AFE	0.0155182
64421@uc001ink.1@uc001inq.1	AFE	0.0442881
6453@uc002ytc.1@uc002yta.1uc002ytb.1uc002ytj.2	ALE	0.0336107
6477@uc002efn.1@uc002efo.1	AFE	0.0328127
64782@uc010bnl.1@uc002bmt.1	ALE	0.0070364
64782@uc010bnl.1@uc010bnm.1	ALE	0.00333286
64840@uc004djq.1@uc0191.uc004djw.1	ALE	0.016799
64848@uc010jce.1@uc003kqn.1	ALE	0.0453031
65005@uc009wna.1@uc001eyv.1	ALE	0.0145949
65125@uc001qin.2@uc001qio.2uc001qip.2uc001qir.2	ALE	0.0416001
65220@uc009vkx.1@uc009vkw.1uc001aic.1uc001aid.2uc001aie.1	ALE	0.0448183
6533@uc003byp.2@uc003byq.1uc010heg.1	ALE	0.00615069
6533@uc010hee.1@uc003byq.1uc010heg.1	ALE	0.044483
653784@uc002tsx.1@uc002tsw.2	ALE	0.00947437
6558@uc003kut.1@uc003kus.1	ALE	0.00253043
6560@uc010cew.1@uc002euz.1	ALE	0.00956649
6574@uc002tic.1@uc002tib.1	ALE	0.0386641
65999@uc003wgw.1@uc003wgv.1	AFE	0.0454267
667@uc003pcv.2@uc003pda.2	AFE	0.0489754
6672@uc002vqs.2@uc002vqt.1	ALE	0.0395715
6688@uc009ylp.1@uc001nfb.1uc001nfc.1	ALE	0.0487852
6709@uc010myf.1@uc004bvl.2uc004bvm.2uc004bvn.2uc004bvo.2uc004bvp.2	ALE	0.0195441
6760@uc010dlz.1@uc002kvm.1uc002kvn.1	ALE	0.013592
6775@uc002usp.2@uc002usm.1uc002usn.1	ALE	0.00334108
6776@uc010cyd.1@uc002hzj.1uc010cya.1uc010cyb.1uc010cyc.1	ALE	0.0351013
6776@uc010cye.1@uc002hzj.1uc010cya.1uc010cyb.1uc010cyc.1	ALE	0.0411864
6787@uc003dfr.2@uc003dfq.2	ALE	0.0275382
6818@uc002dxf.1@uc002dtb.1	AFE	0.0346213
6845@uc004fxj.1uc004fxk.1uc004fxl.1@uc004fnr.1uc004fns.1uc004fnt.1	ALE	0.0492778
6880@uc003jwd.1@uc003jwb.1	AFE	0.0408
6880@uc003mom.1@uc003jwc.1	AFE	0.0202318
6880@uc003mon.1@uc003jwf.1	AFE	0.0459145
6880@uc003moq.1@uc003jwc.1	AFE	0.0405722
6883@uc009vti.1@uc001bqw.1uc001bqx.1uc001bqy.1	ALE	0.04328
6891@uc003occ.1@uc003roj.1	ALE	0.0297228
6891@uc003ocd.1@uc003sfu.1	ALE	0.0255323
6891@uc003rok.1@uc003sfw.1	ALE	0.0332711
6927@uc001tzf.2@uc001tzg.1	ALE	0.0207869
6929@uc002ltn.1@uc002ltp.1uc002ltq.1uc002ltt.2	AFE	0.0258942
6992@uc003rtr.1@uc003npb.1	ALE	0.0210739
7046@uc004aze.2@uc004azc.1uc004azd.1	ALE	0.0324521
705@uc010jxs.1@uc003orl.1	ALE	0.02827
7050@uc002klu.1@uc002klv.1	AFE	0.015873
7088@uc004amb.1@uc004ama.1	ALE	0.00782538
7124@uc003nuj.1@uc003nui.1	AFE	0.00918424
7124@uc003rgw.1@uc003rgv.1	AFE	0.0104193
7124@uc003ryy.1@uc003ryx.1	AFE	0.0483373
7150@uc010ggd.1@uc002xjl.1	ALE	0.017101
7153@uc002hur.1@uc002huq.1	AFE	0.0045211
7170@uc001fec.1@uc001fdx.1uc001fdy.1uc001fea.1	ALE	0.00574887
7170@uc001fec.1@uc001fdz.1uc001feb.1	ALE	0.00138009
7172@uc010jpm.1@uc003ncm.1	ALE	0.0137102
7204@uc003jfh.1@uc003jff.1	ALE	0.0272107
7267@uc002ywc.1@uc010gnf.1	AFE	0.0172366
7267@uc002ywd.1@uc002ywa.1	AFE	0.0344853
728340@uc003jwy.2@uc003mpl.2	AFE	0.0471167
728340@uc003jwy.2@uc003mrn.2	AFE	0.0423437
728340@uc003jzd.1uc003jze.1@uc003kaw.2uc003kax.1uc003kay.1	AFE	0.0494912
728340@uc003kav.2@uc010ixy.1	AFE	0.0365051
728340@uc003kax.1@uc003mpj.2uc003mpk.2uc003mpl.2uc010jlz.1	ALE	0.0458416
728340@uc003kax.1@uc003mrn.2uc003mrm.2uc003mro.2uc010jms.1	ALE	0.0278094
728340@uc003mph.1uc003mpi.1uc003mpj.2@uc003kav.2	AFE	0.0248562
728340@uc003mpl.2@uc003kav.2	AFE	0.0247237
728340@uc010ixh.1@uc003jwz.2	AFE	0.0222437
728340@uc010ixy.1@uc003jzc.2	AFE	0.0389383
728492@uc003mpy.1@uc003jyb.1	ALE	0.0352558
728642@uc001ahj.2@uc001aht.1uc001ahw.1	AFE	0.00847812
728642@uc001ahj.2@uc009vkr.1uc009vks.1uc009vkt.1uc009vku.1uc009vkv.1	AFE	0.0139256
7289@uc009zec.1@uc001qlj.1	ALE	0.0173262
7307@uc002zdc.1@uc002zcy.1uc002zcz.1uc002zda.1uc002zdb.1	ALE	0.0271109
7307@uc002zdc.1@uc010gpi.1	ALE	0.0280902
7385@uc002djz.1@uc002djx.1uc002djy.1	ALE	0.027116
7404@uc010nwx.1@uc004fsx.1uc004fsy.1uc004fsz.1	AFE	0.028055
7407@uc003nxe.1@uc003rjq.1	ALE	0.0130741
7456@uc002ujc.1@uc002ujb.1	ALE	0.0484848
7464@uc004ayn.1@uc004ayk.1uc004ayl.1uc004aym.1	ALE	0.0324279
7533@uc010gwl.1@uc010gwm.1	AFE	0.00179144
7690@uc010ivl.1@uc003jnj.2uc003jnk.1uc003jnn.2	ALE	0.00318693
7709@uc009von.1@uc001axl.2	ALE	0.0299073
780@uc003rwp.1@uc0101388.uc003rei.1	ALE	0.0386275
783@uc001iqa.2@uc001ipr.2uc009xjz.1uc001ips.2uc001ipt.2	AFE	0.017406
7840@uc002sjg.2@uc002sje.1uc002sjf.1	ALE	0.0438908
7840@uc002sjh.1@uc002sje.1uc002sjf.1	ALE	0.0452801
7841@uc010ffh.1@uc010ffi.1	AFE	0.0297778
7841@uc010ffh.1@uc010ffj.1	AFE	0.0497292
7844@uc002srp.2@uc002srm.1uc002srn.1	ALE	0.0204628
7850@uc002tbo.1@uc002tbm.1uc002tbn.1	ALE	0.0176392
7871@uc003djh.2uc003dji.1@uc003djg.1	AFE	0.0495239
79019@uc003bbp.1@uc010gyq.1uc003bbm.1uc003bbn.1uc003bbo.1	ALE	0.0164057
79158@uc001tiv.2@uc001tit.1	ALE	0.0191679
79168@uc002qeu.1@uc01058.uc002qeq.1	ALE	0.0102722
79168@uc002qew.1@uc002qeu.1	ALE	0.0342392
7919@uc003rgg.1@uc003ntx.1	AFE	0.0151898
7919@uc003ryg.1@uc003ntr.1	AFE	0.0282035
7919@uc003ryg.1@uc003rgi.1	AFE	0.0450842
7919@uc003ryg.1@uc003rym.1	AFE	0.0357143
7932@uc003rrj.1@uc003nmr.1	ALE	0.029401
7942@uc003oqy.1@uc003oqr.1uc003oqs.1uc003oqt.1uc003oqu.1	ALE	0.0423789
7942@uc010jxo.1@uc003oqr.1uc003oqs.1uc003oqt.1uc003oqu.1	ALE	0.0248444
79595@uc002tpq.1@uc002tpn.1uc002tpo.1uc002tpp.1uc010fmd.1	ALE	0.0302712
79705@uc002bwq.1@uc002bwr.1	ALE	0.0239793
79734@uc010gxa.1@uc003aqq.2uc010gxb.1	ALE	0.00407232
79734@uc010gxa.1@uc010gxc.1	ALE	0.0251889
79754@uc001iif.1@uc001iig.1uc009xic.1	AFE	0.0353943
79812@uc009xtb.1@uc001kea.1	ALE	0.0328872
79820@uc010aub.1@uc001xzs.1	AFE	0.0230071
79897@uc010klx.1uc02029.uc003nqf.1	ALE	0.0272711
79897@uc010kpe.1uc02024.uc003rcs.1	ALE	0.0137433
79897@uc010kpe.1uc02034.uc003nqf.1	ALE	0.00707737
7991@uc003wwr.1@uc003wwt.1	ALE	0.0156721
79969@uc003rvf.2uc003rvg.2@uc003rde.2uc003rdf.2	ALE	0.0127363
79969@uc003rvh.2uc003rvi.2@uc003rde.2uc003rdf.2	ALE	0.0344994
79981@uc003qwn.2@uc003qwo.2	AFE	0.0409831
79982@uc003hvm.1@uc003hvj.1uc003hvk.1uc003hvl.1uc010ili.1	ALE	0.0288315
80005@uc003xeh.1@uc003xeg.1	ALE	0.0375188
80031@uc001zvx.1@uc01347.uc001zwc.1	ALE	0.0188072
80055@uc002uty.1@uc010fsi.1uc002utw.1uc002utx.1	ALE	0.0396197
80184@uc001tat.2@uc001tar.1	AFE	0.0133472
80205@uc002ehe.1uc002ehf.1@uc002egz.1	AFE	0.0437117
80205@uc010cbw.1@uc002egy.1	AFE	0.0258183
80205@uc010cbw.1@uc002egz.1	AFE	0.0192263
80205@uc010cbw.1@uc002eha.1uc002ehb.1uc002ehc.1	AFE	0.00839672
80235@uc010iak.1@uc003fxh.1	ALE	0.039301
8027@uc009xjw.1@uc001ipj.1	AFE	0.00597636
80308@uc001fgc.2@uc001fgd.1	ALE	0.0307634
80864@uc003rmi.1uc003rmj.1@uc003oab.1uc003oac.1	ALE	0.0206486
80864@uc003sdz.1uc003sea.1@uc003rmi.1uc003rmj.1	ALE	0.0121796
81@uc010egc.1@uc002oja.1uc002ojb.1	ALE	0.0197208
8100@uc001unl.1@uc001unh.1	AFE	0.0319491
81490@uc009ybv.1@uc001lpj.1	ALE	0.00758996
81533@uc010cbf.1@uc002eet.1	ALE	0.0488192
81577@uc010cen.1@uc002eub.1uc002euc.1	ALE	0.0173513
81608@uc003gzx.2@uc01930.uc003hae.1	ALE	0.0230875
8263@uc004fmv.1@uc004fnj.1	ALE	0.0306829
8263@uc004fnj.1@uc004fmv.1	AFE	0.0328849
8310@uc003gle.1@uc003gld.2	ALE	0.0220547
8310@uc003gle.1@uc010idk.1uc003glc.2	ALE	0.00646081
83463@uc003mgc.1uc003mgb.1@uc010jkk.1	ALE	0.0378046
83478@uc003hpj.2@uc003hpk.1uc003hpl.1uc010ikf.1uc003hpm.1	ALE	0.0177584
83716@uc002fim.1@uc002fip.1	ALE	0.0440253
8379@uc010ksj.1@uc002991.uc003sli.1	ALE	0.0464398
83852@uc001vcy.2@uc001vcz.1uc001vda.1	ALE	0.048918
83852@uc010adh.1@uc001vcz.1uc001vda.1	ALE	0.0331214
841@uc002uxo.1uc0102841.uc010ftf.1	ALE	0.0257576
841@uc010ftc.1@uc0022847.uc010ftf.1	ALE	0.0316386
84162@uc003iek.2@uc003ieh.1uc003iem.1	ALE	0.0355487
8418@uc003new.1@uc003ner.2	ALE	0.00126059
84193@uc001yge.1@uc001ygc.1	ALE	0.0273961
84268@uc002gbp.1@uc002gbq.1uc002gbw.1uc002gbs.1uc002gbt.1uc002gbu.1	ALE	0.0258937
84280@uc009ygo.1@uc001mkz.1uc001mla.1	ALE	0.0140051
84324@uc001shv.2@uc001sht.1uc001shu.1	ALE	0.034054
8434@uc003zyu.2@uc003zyv.1uc003zyw.1	ALE	0.031178
84451@uc001hvs.1@uc001hvt.2uc001hvu.2	ALE	0.0360006
84513@uc010lwd.1@uc003xle.2uc003xlf.2	ALE	0.00103087
84542@uc002sav.2@uc002saw.2uc002sax.2	ALE	0.0307922
84695@uc010ffn.1@uc002smo.1uc010ffm.1uc002smp.1uc002smq.1	ALE	0.000320224
8470@uc003iya.1uc003iyb.1uc003iyc.1uc003iye.1@uc003iyi.1	AFE	0.0346612
8470@uc003iya.1uc003iyb.1uc003iyc.1uc003iye.1@uc003iyk.1	AFE	0.0138022
8470@uc003iyd.1@uc003iyi.1	AFE	0.0372492
8470@uc003iyd.1@uc003iyk.1	AFE	0.00606061
8470@uc003iyf.1uc003iyg.1@uc003iyh.1	AFE	0.0222455
8470@uc003iyf.1uc003iyg.1@uc003iyl.1	AFE	0.0357143
8470@uc003iyf.1uc003iyg.1@uc003iym.1	AFE	0.0357701
8470@uc003iyf.1uc003iyg.1@uc003iyn.1	AFE	0.0357701
84725@uc003tao.1@uc003tap.1	ALE	0.0112056
84726@uc010mzj.1@uc004can.2uc004cao.2uc004cap.2	ALE	0.0292451
84859@uc003fyj.1@uc003fyk.1	ALE	0.0328759
84905@uc002wzz.1@uc002wzx.1uc002wzy.1	AFE	0.017708
84910@uc010fkh.1@uc002thm.1	ALE	0.0416897
84916@uc010cfj.1@uc002ews.2uc002ewt.2uc010cfi.1	ALE	0.00166897
8496@uc001rhy.1@uc001rib.1uc001ric.1uc001ria.2uc001rid.1uc001rif.1	ALE	0.0416793
8527@uc002vuj.1@uc002vui.1	AFE	0.0372125
85461@uc010fon.1@uc002uah.1	AFE	0.00353025
85476@uc003fcd.2@uc003fce.1uc003fcg.1	ALE	0.0216464
8556@uc001dtf.2uc009wed.1@uc001dtg.2	ALE	0.0208353
8556@uc009wec.1@uc001dtf.2uc009wed.1	ALE	0.0341947
8569@uc009vyj.1@uc001cpz.1uc001cqa.1uc001cqb.1uc001cqc.1uc009vyi.1	ALE	0.0318053
8603@uc010ick.1@uc003gfd.1uc010icl.1	ALE	0.0492838
862@uc010man.1@uc003yfd.2	AFE	0.0223071
863@uc002fmn.1@uc002fmk.1uc002fml.1uc002fmm.1	ALE	0.0448456
8650@uc001xof.1@uc012251.uc010ars.1	ALE	0.0112743
8671@uc003hga.1uc003hgb.2@uc010iic.1	ALE	0.0327062
8671@uc010iid.1@uc003hfy.1uc010iib.1	AFE	0.0412941
8681@uc001zon.2@uc001zor.1	ALE	0.0136904
8694@uc003zff.2uc010mgh.1@uc003zbv.2uc010mfv.1	AFE	0.0322024
871@uc009yuf.1@uc001owr.1uc009yug.1uc001ows.1uc001owt.1	ALE	0.0439622
8714@uc002ism.2@uc002isk.2uc002isl.1	AFE	0.044414
8728@uc003lwy.2@uc003lxa.1	AFE	0.0476889
8728@uc003lwz.1@uc003lww.1	ALE	0.0299412
8760@uc002wlr.1@uc002wls.1uc002wlv.1	ALE	0.0466455
8760@uc002wlr.1@uc002wlu.1	ALE	0.0290968
8777@uc003zkz.2@uc003zlb.2	AFE	0.0285714
8829@uc001iww.2@uc001ixc.1	AFE	0.0238537
8829@uc001ixc.1@uc001iww.2uc001iwv.2uc009xlz.1uc001iwx.2uc001iwy.2	ALE	0.00537117
8832@uc001fwj.2@uc001fwf.2uc001fwg.2uc001fwh.2uc001fwi.2	ALE	0.0195546
8832@uc001fwj.2@uc009wtn.1	ALE	0.0430286
8878@uc003mkx.1@uc003mkv.2uc003mkw.2	AFE	0.0234182
8904@uc002xdd.1@uc002xdi.1	AFE	0.0132406
8904@uc002xdd.1@uc002xdj.1	AFE	0.0288143
8904@uc002xdd.1@uc002xdl.1uc010gfk.1	AFE	0.0124507
8904@uc002xdf.1@uc002xdg.1uc002xdm.1	AFE	0.0472263
8906@uc010aks.1uc012730.uc001wkn.1	ALE	0.0113125
892@uc003pqf.2@uc003pqd.1uc003pqe.1uc010kcs.1	ALE	0.00762937
8924@uc001zbl.1@uc001zbi.1uc001zbj.1	ALE	0.0260069
89910@uc001tot.1@uc001tol.1uc001ton.2uc001toq.1	AFE	0.0308922
89953@uc003otu.1@uc003otv.1uc003otw.1uc003otx.1uc003oty.1uc003otz.1	ALE	0.0229087
8997@uc003ehh.1@uc003ehi.2	ALE	0.00879352
8997@uc010hrv.1uc003ehf.1@uc003ehi.2	ALE	0.0285123
9@uc003wyq.1@uc003wyt.1	AFE	0.00318064
9@uc003wyr.1@uc003wyt.1	AFE	0.0184424
9@uc003wyu.1@uc003wys.1	AFE	0.0143147
9@uc010ltc.1@uc003wys.1	AFE	0.00643722
90060@uc004dmg.1@uc010nik.1uc004dmf.1uc010nil.1	ALE	0.0258172
9014@uc010exc.1@uc002qzz.1uc010exd.1	ALE	0.0187374
9019@uc001gen.2@uc001geo.1uc001gep.1uc001geq.1uc009wvi.1	ALE	0.00413242
9043@uc002itg.2@uc002ita.1uc002itb.1uc002itc.1uc002itd.1	ALE	0.0373204
9053@uc003qha.1uc010kgq.1@uc003qgz.1	ALE	0.0267099
90627@uc010abh.1@uc001uuu.1uc001uuv.1uc001uuw.1uc001uux.1	ALE	0.0069911
9063@uc002lcl.1@uc002lck.1uc010dnp.1	ALE	0.0365775
9110@uc010dcx.1@uc002iwj.1	ALE	0.00278068
91133@uc002kmy.2@uc010dkt.1	AFE	0.019451
9123@uc002kea.1uc002keb.1uc002kec.1uc002ked.1@uc002kee.1	ALE	0.0451797
91351@uc003irt.1@uc003irq.2	ALE	0.00511467
9138@uc002orw.1@uc002osc.2	ALE	0.0243398
9147@uc001wwz.1@uc001wxb.1	AFE	0.0242424
91862@uc002fas.1@uc002fau.1uc010cge.1	ALE	0.0410755
91869@uc003dgj.1uc003dgk.1@uc010hms.1	ALE	0.0117703
9204@uc001byh.1@uc001byf.1	ALE	0.0258241
9204@uc009vup.1@uc001byh.1	ALE	0.0255364
9231@uc001jzl.2@uc001jzk.1	AFE	0.0188367
92344@uc009wvw.1@uc001gha.1uc001ghb.1uc009wvx.1uc001ghc.1uc001ghd.1	ALE	0.0421108
9236@uc002acu.1@uc002acy.2	AFE	0.0295315
9256@uc002ivv.1@uc002ivw.1	AFE	0.02235
92715@uc010ncl.1@uc004cnj.1uc004cnk.1uc004cnl.1uc004cnm.1uc004cnn.1	ALE	0.00878432
9276@uc003etg.2@uc010hui.1uc003etf.2	ALE	0.0472533
9278@uc003oeb.1uc010juu.1@uc003rqj.1uc010kom.1	ALE	0.0363167
9278@uc003oeb.1uc010juu.1@uc003shu.1uc010krs.1	ALE	0.0223704
9278@uc003rqj.1@uc003oeb.1	AFE	0.0372288
9278@uc003rqj.1@uc010juu.1	AFE	0.0286058
9295@uc001dev.1@uc009wbi.1uc009wbj.1uc001det.1	AFE	0.0312846
9330@uc002utu.2@uc002uts.1	ALE	0.00915884
93349@uc010fxn.1@uc010fxo.1	ALE	0.0328516
9360@uc002ufc.1@uc002ufa.2	ALE	0.0411191
93643@uc003ovh.1@uc003ovf.1	AFE	0.0203548
93643@uc010jyq.1@uc003ovh.1	ALE	0.0390146
93643@uc010jyq.1@uc03314.uc003ovi.1	ALE	0.0108028
9374@uc003nzw.1uc003nzx.1uc003nzz.1uc003oaa.1@uc010jtu.1	ALE	0.00894091
9374@uc003rmd.1uc001317.uc003oaa.1	ALE	0.00212829
9374@uc003rmd.1uc003rme.1uc003rmg.1uc003rmh.1@uc010knk.1	ALE	0.0128597
9374@uc003sdu.1uc001322.uc003rmh.1	ALE	0.00727469
9374@uc003sdu.1uc003sdv.1uc003sdx.1uc003sdy.1@uc010knk.1	ALE	0.00255291
9374@uc003sdu.1uc003sdv.1uc003sdx.1uc003sdy.1@uc010kqr.1	ALE	0.029337
9374@uc010knk.1@uc003nzw.1uc003nzx.1uc003nzz.1uc003oaa.1	ALE	0.00479079
9374@uc010kqr.1@uc003nzw.1uc003nzx.1uc003nzz.1uc003oaa.1	ALE	0.00236596
94081@uc003mdb.1@uc003mda.1	ALE	0.00895074
94104@uc002yqp.1@uc002yql.1uc002yqm.1uc002yqn.1	ALE	0.0466549
9497@uc010hfm.1@uc010hfl.1uc003cdv.1uc003cdw.1uc003cdu.2	ALE	0.0223624
952@uc003goj.1@uc003gol.1	ALE	0.0281532
9520@uc002ils.1@uc002ilr.2	ALE	0.0202288
9525@uc010dpx.1uc010dpy.1@uc002lix.1	ALE	0.0248286
95681@uc003vpy.1@uc010lmf.1	AFE	0.0116576
9577@uc002rlq.1uc002rlt.1@uc002rlp.1	ALE	0.0462146
9577@uc002rls.1@uc002rlp.1	ALE	0.0135214
960@uc001mvz.1@uc0011573.uc001mwc.2	AFE	0.0361548
9611@uc002gpl.1@uc002gpq.1	AFE	0.0236952
9656@uc003nrh.1uc003nri.1@uc003nrf.2uc003nrg.2	ALE	0.0115079
9656@uc003rdu.1uc003rdv.1@uc003rds.2uc003rdt.2	ALE	0.00463574
9656@uc003rvx.1uc003rvy.1@uc003rvv.2uc003rvw.2	ALE	0.0135683
9679@uc001lhv.1@uc001lhu.1	ALE	0.0447467
9681@uc003alu.1@uc003alr.1uc003als.1	AFE	0.0353906
9681@uc003alw.1@uc003alr.1uc003als.1	AFE	0.0085537
9681@uc010gwk.1@uc003alr.1uc003als.1	AFE	0.00986242
9696@uc009voy.1@uc001azt.2uc001azu.2uc001azv.2	ALE	0.0230508
9699@uc003ylu.1@uc003ylp.2uc003ylq.2uc003ylr.2uc003yls.2	ALE	0.0469903
9699@uc003ylw.2uc003ylq.2uc003ylr.2@uc003ylp.2	AFE	0.0488955
9732@uc003vfw.1@uc003vga.1	AFE	0.0295564
9732@uc003vga.1@uc003vfv.1uc003vfw.1uc003vfx.1uc003vfy.1	ALE	0.0254751
9734@uc003suc.1@uc003sud.1uc003suf.1uc010kud.1	ALE	0.0318066
9734@uc003sud.1uc001896.uc003suk.1	ALE	0.0175605
9765@uc010jak.1@uc003kgp.2	ALE	0.033757
9779@uc010heu.1@uc003cbf.1	AFE	0.00436882
9839@uc002tvw.1@uc010fnp.1	ALE	0.0114131
9839@uc002tvy.2@uc010fnp.1	ALE	0.0334094
9843@uc010nks.1@uc004dwm.1uc004dwo.1uc010nkr.1uc004dwp.1	ALE	0.0371541
9843@uc010nks.1@uc004dwn.1	ALE	0.0190666
9869@uc009wmg.1@uc001evu.1	ALE	0.0223989
9869@uc009wmg.1@uc001evv.1	ALE	0.00725806
9898@uc001feo.1@uc001fep.2uc001fer.1	ALE	0.00370726
9898@uc009wot.1@uc001fep.2uc001fer.1	ALE	0.026096
9904@uc001tvm.1@uc009zwi.1	ALE	0.0221633
9905@uc002fuo.2@uc002fum.2uc002fun.2uc002fuq.1	ALE	0.0124587
9910@uc001gkf.1@uc001gkd.2	AFE	0.0062737
9912@uc002gnt.1@uc002gns.2	ALE	0.0140706
9922@uc003bxu.2@uc003bxt.1	ALE	0.0186374
9938@uc002sev.2@uc002seu.1uc010fdg.1uc002sew.1uc002sex.1uc002sey.1	ALE	0.0037389
9984@uc002kkl.2@uc002kkh.2uc002kki.2uc002kkj.2	ALE	0.0193182
chr1:10119712:10119854|10119850:+@chr1:10127585:10127684:+	A5SS	0.0476729
chr1:101233254:101233992:-@chr1:101230781:101230898:-@chr1:101227767:101228775:-	SE	0.0325225
chr1:101239611:101239731:-@chr1:101230781:101230884:-@chr1:101227767:101228775:-	SE	0.00166538
chr1:109434742:109435027:+@chr1:109437035:109437227:+@chr1:109438562:109441080:+	SE	0.0365193
chr1:109558039:109558273:+@chr1:109568102|109568127:109568193:+	A3SS	0.0075779
chr1:109974378:109974551:+@chr1:109974828:109974938:+@chr1:109975088:109976279:+	SE	0.0152752
chr1:11037728:11037606|11037602:-@chr1:11037225:11037529:-	A5SS	0.0145916
chr1:111470372:111470439:-@chr1:111466761:111466788:-@chr1:111462051:111464838:-	SE	0.00106107
chr1:111484183:111484478:-@chr1:111483733:111483856:-@chr1:111481416:111481731:-	SE	0.0481301
chr1:111786170:111786238:-@chr1:111785644:111785749:-@chr1:111784035:111785534:-	SE	0.0150227
chr1:1129479:1129298|1129277:-@chr1:1128751:1129211:-	A5SS	0.0101545
chr1:112962943:112964028:+@chr1:112990900:112990939:+@chr1:112991355:112991418:+	SE	0.0315015
chr1:113299421:113300389:-@chr1:113274026:113274179:-@chr1:113273163:113273497:-	SE	0.041672
chr1:114231394:114231726:-@chr1:114225918:114226142:-@chr1:114220959:114225285:-	SE	0.00480205
chr1:114317657:114321596:+@chr1:114321597:114321945:+	TandemUTR	0.0396358
chr1:1143701:1145973:-@chr1:1142931|1143047:1142174:-	A3SS	0.0397305
chr1:114740056:114741791:-@chr1:114736929:114740055:-	TandemUTR	0.0301356
chr1:114914216:114914136|114914132:-@chr1:114911539:114912400:-	A5SS	0.00296569
chr1:115064861:115064683|115064679:-@chr1:115063719:115063886:-	A5SS	0.0238095
chr1:115102069:115102198:-@chr1:115100983|115101032:115100921:-	A3SS	0.029018
chr1:1182235:1182373:-@chr1:1181288:1181368:-@chr1:1179151:1180730:-	SE	0.0224094
chr1:1182553:1182451|1182446:-@chr1:1180145:1182373:-	A5SS	0.00656073
chr1:118303593:118303902:+@chr1:118303903:118304206:+	TandemUTR	0.0191129
chr1:1249999:1250345:+@chr1:1252079:1252275:+@chr1:1252484:1254140:+	SE	0.0425649
chr1:1299688:1299243|1299239:-@chr1:1298954:1299145:-	A5SS	0.0263901
chr1:13899301:13899382:+@chr1:13914623:13914696:+@chr1:13930082:13930199:+	SE	0.0369574
chr1:143318195:143318418:+@chr1:143326197:143326350:+@chr1:143326453:143327959:+	SE	0.0163968
chr1:148465564:148465751:-@chr1:148462190|148462244:148462136:-	A3SS	0.00305179
chr1:148474705:148475128:-@chr1:148470739:148470888:-@chr1:148469530:148469652:-	SE	0.0444123
chr1:148505559:148505680:-@chr1:148504428:148505218:-	RI	0.0340001
chr1:148505680:148505559|148505557:-@chr1:148504417:148505218:-	A5SS	0.0242096
chr1:148506380:148506813:-@chr1:148506099:148506226:-@chr1:148504417:148505680:-	SE	0.0476729
chr1:148506380:148506813:-@chr1:148506099:148506278:-@chr1:148504417:148505680:-	SE	0.0344209
chr1:148507722:148508367:-@chr1:148506740:148506813:-@chr1:148503435:148506502:-	SE	0.033402
chr1:148515554:148515664:+@chr1:148518675:148518776:+@chr1:148519870:148519958:+	SE	0.0108751
chr1:148515554:148515664:+@chr1:148518678:148518776:+@chr1:148519870:148519958:+	SE	0.00235209
chr1:148817943:148818898:-@chr1:148817344:148817408:-@chr1:148813649:148816591:-	SE	0.0308445
chr1:148902732:148902863:-@chr1:148900914:148901028:-@chr1:148885325:148887848:-	SE	0.0431317
chr1:151872920:151873443:+@chr1:151877395:151877548:+@chr1:151881343:151885399:+	SE	0.0428152
chr1:151875672:151877548:+@chr1:151881343:151881529:+@chr1:151884164:151885406:+	SE	0.042515
chr1:151903574:151903496|151903492:-@chr1:151901133:151903230:-	A5SS	0.037085
chr1:151904320:151904436:-@chr1:151903496:151903574:-@chr1:151901133:151903230:-	SE	0.025935
chr1:152409500:152409569:-@chr1:152408405:152408483:-@chr1:152394404:152398148:-	SE	0.0159812
chr1:152411129:152412078:-@chr1:152409749:152409811:-@chr1:152408230:152409569:-	SE	0.0298045
chr1:152412301:152412184|152412170:-@chr1:152409749:152412078:-	A5SS	0.047637
chr1:152507289:152508054:+@chr1:152508462:152508512:+@chr1:152509300:152510394:+	SE	0.0323381
chr1:152725043:152725162:-@chr1:152718581:152723435:-	RI	0.0227667
chr1:153411665:153411992:-@chr1:153408957|153411589:153408891:-	A3SS	0.0272924
chr1:153915824:153917772:-@chr1:153915573:153915728:-@chr1:153912963:153913161:-	SE	0.0300499
chr1:154256428:154256582:-@chr1:154254685:154254783:-@chr1:154248225:154248302:-@chr1:154245463:154246065:-	MXE	0.0210943
chr1:154373336:154373647:+@chr1:154374069|154374903:154375172:+	A3SS	0.0408077
chr1:154374069:154374158:+@chr1:154374903:154375172:+	RI	0.0436054
chr1:159236050:159236161:-@chr1:159235457:159235505:-@chr1:159231625:159235320:-	SE	0.0412993
chr1:159367229:159368612:-@chr1:159360754:159360940:-@chr1:159360552:159360624:-	SE	0.0366708
chr1:159943384:159943757:+@chr1:159948348:159948632:+@chr1:159949499:159950766:+	SE	0.0211826
chr1:159947622:159948632|159947888:+@chr1:159949499:159950766:+	A5SS	0.0389879
chr1:161389130:161388960|161388952:-@chr1:161378713:161383917:-	A5SS	0.0480714
chr1:16566166:16566390:+@chr1:16590457:16590506:+@chr1:16592310:16593155:+	SE	0.029924
chr1:1673812:1674201:-@chr1:1672536:1673811:-	TandemUTR	0.0208135
chr1:169824140:169824267:+@chr1:169826914:169826962:+@chr1:169827349:169829273:+	SE	0.0265238
chr1:170651057:170651137:-@chr1:170635582:170635679:-@chr1:170628896:170630173:-	SE	0.02175
chr1:17169718:17169849:+@chr1:17170547:17170708:+@chr1:17171442:17172061:+	SE	0.0108925
chr1:17169718:17169849:+@chr1:17170547:17170729:+@chr1:17171442:17172061:+	SE	0.0244996
chr1:173193193:173193309:+@chr1:173193651:173193933:+@chr1:173205037:173205147:+	SE	0.0405955
chr1:178144363:178144431:+@chr1:178149756:178149812:+@chr1:178153210:178157206:+	SE	0.0369987
chr1:182290485:182290620:+@chr1:182293918:182293997:+@chr1:182306373:182306489:+@chr1:182307914:182309042:+	MXE	0.014411
chr1:19071885:19072038:-@chr1:19070513:19070871:-	RI	0.0326398
chr1:191251513:191252102:-@chr1:191251234:191251512:-	TandemUTR	0.0056636
chr1:198409961:198411364:+@chr1:198411365:198413166:+	TandemUTR	0.0442032
chr1:201197878:201198276:-@chr1:201197622:201197877:-	TandemUTR	0.0193449
chr1:201198817:201198916:-@chr1:201197627:201198450:-	RI	0.0242748
chr1:20179442:20179546:-@chr1:20178660:20178770:-@chr1:20177095:20177959:-	SE	0.023368
chr1:203383007:203383307:-@chr1:203378253:203383006:-	TandemUTR	0.0401746
chr1:203386431:203386545:-@chr1:203383956:203384090:-@chr1:203378255:203383496:-	SE	0.00802267
chr1:203506871:203507006:+@chr1:203507564:203509094:+	RI	0.0109095
chr1:204824342:204824639:+@chr1:204825135:204825250:+@chr1:204826781:204829243:+	SE	0.00921293
chr1:206025039:206025074:+@chr1:206025624:206025650:+@chr1:206033487:206035484:+	SE	0.0235077
chr1:206025587:206025650:+@chr1:206030221:206030313:+@chr1:206033487:206035484:+	SE	0.0205217
chr1:206127253:206128070:-@chr1:206126506:206127252:-	TandemUTR	0.0315191
chr1:210854983:210855393|210855043:+@chr1:210858092:210859212:+	A5SS	0.0122478
chr1:21424330:21424520:-@chr1:21420827:21420922:-@chr1:21416326:21419211:-	SE	0.0367242
chr1:220913278:220913400:-@chr1:220910094:220910215:-@chr1:220907978:220909954:-	SE	0.0165729
chr1:224037625:224037693:+@chr1:224039585:224039681:+@chr1:224041187:224041310:+@chr1:224043565:224044808:+	MXE	0.0279626
chr1:224037625:224037693|224037690:+@chr1:224043565:224044808:+	A5SS	0.0219192
chr1:224989851:224991987:-@chr1:224962328:224962405:-@chr1:224961495:224962239:-	SE	0.0108078
chr1:227644087:227644272:-@chr1:227643665:227644086:-	TandemUTR	0.0166651
chr1:22860466:22860612:+@chr1:22860613:22860717:+	TandemUTR	0.0383386
chr1:228895762:228896110:+@chr1:228896111:228896351:+	TandemUTR	0.0178185
chr1:228974383:228974468:+@chr1:228976923:228977000:+@chr1:228981342:228981502:+	SE	0.049746
chr1:233358533:233358936:-@chr1:233352306|233352310:233352264:-	A3SS	0.015011
chr1:23758097:23758013|23758009:-@chr1:23756993:23757493:-	A5SS	0.0340516
chr1:23984752:23984856:+@chr1:23985392:23985500:+@chr1:23986352:23987703:+	SE	0.00442459
chr1:245530243:245530442:-@chr1:245528101:245530242:-	TandemUTR	0.0264451
chr1:24713391:24713644:+@chr1:24730295:24730468:+@chr1:24732160:24732331:+	SE	0.0433242
chr1:247174638:247174701:+@chr1:247178101:247178223:+@chr1:247197404:247198344:+	SE	0.0389672
chr1:247174638:247174701:+@chr1:247190935:247191013:+@chr1:247197404:247198344:+	SE	0.00631225
chr1:24730295:24730468:+@chr1:24732160|24732190:24732331:+	A3SS	0.0105555
chr1:26173558:26173728:-@chr1:26171636:26171790:-@chr1:26158508:26161161:-	SE	0.0166877
chr1:26641078:26641951:+@chr1:26645394:26645510:+@chr1:26646637:26647640:+	SE	0.0489688
chr1:26672781:26672816:+@chr1:26673163:26673213:+	RI	0.0322029
chr1:26988706:26989971:+@chr1:26993191:26994312:+@chr1:26996641:26997481:+	SE	0.0492547
chr1:27123167:27123250|27123244:+@chr1:27140535:27141854:+	A5SS	0.0191386
chr1:28770966:28770999:+@chr1:28773688:28773817:+@chr1:28776599:28777991:+	SE	0.0108224
chr1:28802450:28802636:-@chr1:28802193:28802449:-	TandemUTR	0.0102494
chr1:29264056:29264257:+@chr1:29295254:29295703:+@chr1:29296906:29297034:+	SE	0.0363215
chr1:31274230:31274298:-@chr1:31252428:31252536:-@chr1:31237824:31238094:-@chr1:31226746:31226839:-	MXE	0.0417582
chr1:31304638:31305011:-@chr1:31300747:31300814:-@chr1:31274192:31274298:-	SE	0.0229679
chr1:31592074:31592174:+@chr1:31594263:31594408:+@chr1:31609466:31611480:+	SE	0.0357351
chr1:32148300:32148226|32148222:-@chr1:32144609:32147148:-	A5SS	0.0103929
chr1:32419430:32419765:+@chr1:32422713:32422804:+@chr1:32426142:32426312:+	SE	0.0165185
chr1:32530291:32530406:+@chr1:32540809:32540921:+@chr1:32554853:32554970:+	SE	0.000568481
chr1:32569864:32570430:+@chr1:32570889:32570937:+@chr1:32571205:32571823:+	SE	0.0196958
chr1:32569864:32570430:+@chr1:32570892:32570937:+@chr1:32571205:32571823:+	SE	0.0083104
chr1:32571232:32571332:+@chr1:32571333:32571814:+	TandemUTR	0.0302849
chr1:32922446:32922570:-@chr1:32922198:32922277:-@chr1:32917969:32920048:-	SE	0.0214496
chr1:33013866:33014167:-@chr1:33013426:33013865:-	TandemUTR	0.000417238
chr1:33133931:33133743|33133739:-@chr1:33132039:33133627:-	A5SS	0.0223924
chr1:33134098:33134157:-@chr1:33133743:33133931:-	RI	0.00782703
chr1:33251395:33251590:-@chr1:33250262:33250310:-@chr1:33246173:33249021:-	SE	0.0192871
chr1:33567058:33567334:-@chr1:33565536:33565615:-@chr1:33561811:33563207:-	SE	0.0340439
chr1:35681094:35681216:-@chr1:35680434:35680524:-@chr1:35671680:35679326:-	SE	0.0290706
chr1:36462397:36462693:+@chr1:36463159:36463290:+@chr1:36483380:36483675:+@chr1:36497570:36497957:+	MXE	0.024218
chr1:36462397:36462693:+@chr1:36463600:36463651:+@chr1:36483380:36483675:+@chr1:36497570:36497957:+	MXE	0.0120812
chr1:37803249:37803348:+@chr1:37803349:37805045:+	TandemUTR	0.00818332
chr1:40135450:40135629:-@chr1:40133690:40135449:-	TandemUTR	0.0141995
chr1:40864512:40864774:-@chr1:40858937:40864511:-	TandemUTR	0.030891
chr1:40929824:40930126:+@chr1:40950946:40951080:+@chr1:40973860:40974009:+@chr1:40977095:40977207:+	MXE	0.030929
chr1:44210798:44211037:+@chr1:44211038:44211628:+	TandemUTR	0.0155833
chr1:44214561:44214638:+@chr1:44214849:44214918:+@chr1:44215032:44216553:+	SE	0.0259975
chr1:44888142:44888216:+@chr1:44888963:44889982:+	RI	0.0493262
chr1:46419359:46419423:+@chr1:46422450:46422658:+@chr1:46422853:46422927:+	SE	0.0285714
chr1:46832372:46832539:-@chr1:46821487:46821588:-@chr1:46810659:46814913:-	SE	0.0326609
chr1:46832372:46832539:-@chr1:46824133:46824233:-@chr1:46821487:46821588:-	SE	0.0212639
chr1:46903515:46903631:-@chr1:46902092:46902182:-@chr1:46896946:46896996:-	SE	0.0357143
chr1:52258912:52259191:-@chr1:52258389:52258911:-	TandemUTR	0.02945
chr1:53137484:53137434|53135697:-@chr1:53134170:53134857:-	A5SS	0.00837788
chr1:53266229:53266331:+@chr1:53277177:53277306:+@chr1:53286118:53289877:+	SE	0.0320328
chr1:54098317:54098414:-@chr1:54093262:54093312:-@chr1:54089967:54090531:-	SE	0.00800637
chr1:54292395:54292785:+@chr1:54307017:54307158:+@chr1:54326858:54327597:+	SE	0.00464458
chr1:54422422:54424547:-@chr1:54417410:54417613:-@chr1:54407621:54413083:-	SE	0.0341868
chr1:55089448:55090492:-@chr1:55087892:55089447:-	TandemUTR	0.024222
chr1:59864248:59864309:+@chr1:59876488:59876635:+@chr1:59898479:59898675:+	SE	0.0121212
chr1:6277511:6278151:-@chr1:6265371:6265535:-@chr1:6263749:6263933:-	SE	0.0279191
chr1:65052975:65053111:+@chr1:65063525:65063662:+@chr1:65069110:65072879:+	SE	0.00970031
chr1:6578132:6578204:-@chr1:6573366:6576305:-	RI	0.0232061
chr1:67663494:67663354|67663350:-@chr1:67663159:67663230:-	A5SS	0.0234335
chr1:68337435:68338063:+@chr1:68338969:68339045:+@chr1:68340926:68340998:+	SE	0.019451
chr1:68432226:68432498:-@chr1:68424811:68424920:-@chr1:68397394:68397518:-	SE	0.0187236
chr1:70466693:70466826:+@chr1:70470130:70470246:+@chr1:70470539:70470648:+	SE	0.00799201
chr1:86634304:86634610:-@chr1:86625186:86625357:-@chr1:86623729:86623861:-	SE	0.0344389
chr1:8854537:8854665:-@chr1:8853027:8853156:-@chr1:8849763:8849896:-	SE	0.0122343
chr1:8854537:8854665:-@chr1:8853098:8853156:-@chr1:8850634:8850703:-	SE	0.0348105
chr1:8857470:8858048:-@chr1:8854537:8854632:-@chr1:8852866:8853156:-	SE	0.0424609
chr1:90243280:90243391:+@chr1:90245492:90245897:+@chr1:90248235:90248433:+	SE	0.0352829
chr1:93317380:93317676:+@chr1:93322873:93323028:+@chr1:93348375:93348609:+	SE	0.0168469
chr1:93357478:93357546:+@chr1:93358694:93358817:+@chr1:93365377:93365445:+	SE	0.0250942
chr1:9958237:9958420:+@chr1:9963676:9963815:+@chr1:9964946:9968146:+	SE	0.0202691
chr10:102237774:102237845:-@chr10:102236393:102237542:-	RI	0.00625778
chr10:103350917:103351083:+@chr10:103358582:103358684:+@chr10:103359114:103359415:+	SE	0.0387764
chr10:104379902:104380500:+@chr10:104380501:104383201:+	TandemUTR	0.0470332
chr10:104449120:104449236:-@chr10:104439640:104439690:-@chr10:104435563:104435748:-	SE	0.00264141
chr10:104837894:104839417:-@chr10:104837762:104837893:-	TandemUTR	0.00682249
chr10:104930932:104931079:-@chr10:104924605:104924729:-@chr10:104856336:104856453:-	SE	0.0305242
chr10:111619701:111619777:-@chr10:111618362:111618460:-@chr10:111614514:111615060:-	SE	0.0498057
chr10:114909669:114909741:+@chr10:114911328:114911352:+@chr10:114915304:114917427:+	SE	0.03089
chr10:115880896:115881085:-@chr10:115879720|115880418:115879640:-	A3SS	0.046314
chr10:116611289:116613657:+@chr10:116613658:116614466:+	TandemUTR	0.0188097
chr10:120895738:120895855:-@chr10:120891755:120891875:-@chr10:120890405:120890821:-	SE	0.0258538
chr10:120895855:120895738|120895734:-@chr10:120890405:120890821:-	A5SS	0.00360543
chr10:120917622:120917980:-@chr10:120917218:120917621:-	TandemUTR	0.0361547
chr10:120921884:120921987:-@chr10:120918679:120918844:-@chr10:120917198:120918035:-	SE	0.0488492
chr10:122638580:122639511:+@chr10:122640218:122640389:+@chr10:122649531:122649639:+	SE	0.0298196
chr10:12320462:12320490:+@chr10:12328154:12328282:+@chr10:12331586:12332594:+	SE	0.024218
chr10:123586223:123586322:-@chr10:123539674:123539794:-@chr10:123489926:123493363:-	SE	0.0387488
chr10:123709863:123709911:-@chr10:123709006:123709100:-@chr10:123708829:123708915:-	SE	0.0353287
chr10:123744132:123744215:+@chr10:123771442:123771519:+@chr10:123799943:123800278:+	SE	0.049746
chr10:124605151:124605292:-@chr10:124599930:124600026:-@chr10:124598584:124598945:-	SE	0.0172689
chr10:124605151:124605292:-@chr10:124599930:124600056:-@chr10:124598584:124598945:-	SE	0.00644056
chr10:126087101:126087196:-@chr10:126084122|126085975:126083995:-	A3SS	0.018648
chr10:126097432:126097535:-@chr10:126092677:126092991:-@chr10:126090532:126090759:-	SE	0.0214972
chr10:126097432:126097535:-@chr10:126092905:126092991:-@chr10:126090532:126090759:-	SE	0.0193445
chr10:12907578:12907699|12907695:+@chr10:12910774:12911761:+	A5SS	0.0335419
chr10:135026271:135026360:-@chr10:135025977:135026270:-	TandemUTR	0.0338749
chr10:15860856:15860995:-@chr10:15860177:15860855:-	TandemUTR	0.0251265
chr10:27094153:27094253:-@chr10:27084590:27084676:-@chr10:27080533:27080718:-	SE	0.0268369
chr10:27377736:27377914:-@chr10:27375455|27375458:27375288:-	A3SS	0.00749251
chr10:27857401:27862788:+@chr10:27862863:27862929:+@chr10:27866811:27869264:+	SE	0.0168525
chr10:27857401:27862788:+@chr10:27862863:27862933:+@chr10:27866811:27869264:+	SE	0.00311297
chr10:27862670:27862929|27862788:+@chr10:27866811:27869264:+	A5SS	0.0410421
chr10:32168571:32168645:-@chr10:32168239:32168253:-@chr10:32160669:32160734:-	SE	0.0412596
chr10:33237302:33237468:-@chr10:33235399:33235496:-@chr10:33229252:33230569:-	SE	0.00583688
chr10:33237302:33237468:-@chr10:33235399:33235514:-@chr10:33229252:33230569:-	SE	0.0427776
chr10:33237302:33237468:-@chr10:33235496|33235514:33235399:-	A3SS	0.0353319
chr10:33237302:33237468:-@chr10:33235997:33236077:-@chr10:33229252:33230569:-	SE	0.0121357
chr10:33237302:33237468:-@chr10:33235997:33236077:-@chr10:33235399:33235514:-@chr10:33229252:33230569:-	MXE	0.0111245
chr10:34666209:34666360:-@chr10:34665133:34665177:-@chr10:34660051:34660278:-	SE	0.0291113
chr10:45409689:45410360:-@chr10:45368566:45368658:-@chr10:45348564:45348743:-	SE	0.0233162
chr10:51276994:51277104:-@chr10:51271109:51271201:-@chr10:51261924:51262625:-	SE	0.0087756
chr10:59818436:59818585:+@chr10:59820531:59820626:+@chr10:59824124:59824305:+	SE	0.0246863
chr10:61082087:61082534:-@chr10:61080526:61082086:-	TandemUTR	0.038157
chr10:61485422:61485800:-@chr10:61472520|61472523:61472436:-	A3SS	0.0158385
chr10:69775674:69775594|69775465:-@chr10:69770870:69771051:-	A5SS	0.0291574
chr10:71851509:71851799:+@chr10:71851800:71853660:+	TandemUTR	0.0447448
chr10:73255600:73255656:-@chr10:73253651:73253656:-@chr10:73251639:73251770:-	SE	0.0368369
chr10:74597630:74597859:-@chr10:74593497:74593714:-@chr10:74590198:74590315:-	SE	0.00852571
chr10:74874489:74874586:-@chr10:74869636:74869665:-@chr10:74866193:74868184:-	SE	0.0175198
chr10:81840653:81841601:+@chr10:81841602:81842287:+	TandemUTR	0.0238482
chr10:85889165:85889329:+@chr10:85890152:85890221:+@chr10:85891198:85891994:+	SE	0.0174993
chr10:88920577:88920711:+@chr10:88925626:88925832:+@chr10:88929812:88930040:+	SE	0.0166933
chr10:89302215:89302826:+@chr10:89302827:89303125:+	TandemUTR	0.0188888
chr10:89707590:89707756:+@chr10:89708240:89708332:+@chr10:89710631:89711203:+	SE	0.0244046
chr10:90964221:90964563:-@chr10:90963307:90964220:-	TandemUTR	0.0433797
chr10:92972426:92972720:+@chr10:92990221:92990317:+@chr10:92998242:92998297:+	SE	0.0408168
chr10:93612736:93613209:+@chr10:93613210:93615022:+	TandemUTR	0.0343956
chr10:94060872:94061074:+@chr10:94090410:94090540:+@chr10:94099086:94099269:+	SE	0.00843675
chr10:94403533:94404083:+@chr10:94404084:94405132:+	TandemUTR	0.0287664
chr10:95246348:95246670:+@chr10:95249787:95249832:+@chr10:95252860:95253135:+	SE	0.0489503
chr10:97413624:97413812:-@chr10:97413164:97413623:-	TandemUTR	0.000739952
chr10:97594223:97594382|97594377:+@chr10:97595104:97596124:+	A5SS	0.0214358
chr10:97910520:97912027:+@chr10:97912028:97912480:+	TandemUTR	0.025618
chr10:99180126:99180400:+@chr10:99180702:99180882:+@chr10:99182102:99183191:+	SE	0.0300372
chr10:99180126:99180400:+@chr10:99180702:99180886:+@chr10:99182102:99183191:+	SE	0.0131652
chr10:99180702:99180950|99180882:+@chr10:99182102:99183191:+	A5SS	0.00392022
chr10:99180702:99180950|99180886:+@chr10:99182102:99183191:+	A5SS	0.0235316
chr11:104420329:104420595:-@chr11:104419420:104419482:-@chr11:104417263:104417656:-	SE	0.0417085
chr11:116573156:116573330:-@chr11:116573047|116573072:116572934:-	A3SS	0.0427767
chr11:116661077:116661268:+@chr11:116661269:116661407:+	TandemUTR	0.0300349
chr11:117216293:117216269|117216162:-@chr11:117212903:117215755:-	A5SS	0.0285448
chr11:117812415:117812869:+@chr11:117814949:117815047:+@chr11:117823550:117824183:+	SE	0.0191105
chr11:117878323:117882571:+@chr11:117883433|117883454:117883534:+	A3SS	0.00692085
chr11:118270582:118270885:+@chr11:118270886:118272181:+	TandemUTR	0.00619121
chr11:121477365:121478095:-@chr11:121476292:121476324:-@chr11:121465021:121467658:-	SE	0.0289516
chr11:12217559:12217708:+@chr11:12227307:12227369:+@chr11:12234908:12235094:+	SE	0.0100797
chr11:122459003:122459125:-@chr11:122450734|122450768:122450620:-	A3SS	0.0151934
chr11:124005851:124005961:+@chr11:124006381:124006523:+@chr11:124007199:124011660:+	SE	0.0265933
chr11:124174977:124175921:-@chr11:124149924|124149937:124149825:-	A3SS	0.0323949
chr11:124955199:124955310:+@chr11:124956317:124956428:+@chr11:124957452:124959342:+	SE	0.0478555
chr11:125631672:125631957:+@chr11:125636530|125636533:125636589:+	A3SS	0.0266765
chr11:125639394:125639296|125639290:-@chr11:125637234:125639149:-	A5SS	0.0169081
chr11:125643793:125644032:-@chr11:125643108:125643191:-@chr11:125641735:125642817:-	SE	0.0280818
chr11:129608335:129609366:-@chr11:129608135:129608334:-	TandemUTR	0.00737644
chr11:129612115:129612198:-@chr11:129609261:129609378:-@chr11:129606802:129608487:-	SE	0.0466325
chr11:17260912:17261066:+@chr11:17264757:17264840:+@chr11:17273447:17273727:+	SE	0.049163
chr11:17293504:17293598:+@chr11:17295707:17295829:+@chr11:17308250:17308420:+	SE	0.027323
chr11:17309025:17309106:+@chr11:17315471:17315657:+@chr11:17327468:17328101:+	SE	0.0143337
chr11:18260073:18260343:-@chr11:18258632:18258765:-@chr11:18256791:18258065:-	SE	0.036228
chr11:18377554:18377671:+@chr11:18380963:18381136:+@chr11:18381861:18381934:+@chr11:18383572:18383695:+	MXE	0.0255326
chr11:2380417:2380458:+@chr11:2380651:2381684:+	RI	0.00142693
chr11:2956148:2956090|2956086:-@chr11:2953830:2953929:-	A5SS	0.0116438
chr11:2979859:2979776|2979768:-@chr11:2978728:2979054:-	A5SS	0.0287453
chr11:31348593:31348982:+@chr11:31374406:31374517:+@chr11:31392934:31395461:+	SE	0.00570345
chr11:32081126:32081324|32081280:+@chr11:32081403:32081602:+	A5SS	0.00789307
chr11:32565134:32565270|32565266:+@chr11:32566716:32567067:+	A5SS	0.0367691
chr11:32909865:32910496:+@chr11:32911214:32913557:+	RI	0.032369
chr11:34075319:34075423|34075419:+@chr11:34075821:34077185:+	A5SS	0.0404199
chr11:34599165:34599351:+@chr11:34620751:34620850:+@chr11:34624562:34625175:+	SE	0.0139993
chr11:35167785:35168188:+@chr11:35176244:35176369:+@chr11:35188088:35188177:+@chr11:35192975:35193037:+	MXE	0.0486917
chr11:43337004:43337239:+@chr11:43348205:43348511:+@chr11:43357359:43357448:+	SE	0.0338381
chr11:43732172:43732247:+@chr11:43776449:43776553:+@chr11:43793563:43794248:+	SE	0.0443204
chr11:44061295:44061437:+@chr11:44061550:44061703:+@chr11:44061821:44062367:+	SE	0.0353137
chr11:47139254:47139317:+@chr11:47139573:47140374:+	RI	0.007034
chr11:47139254:47139317:+@chr11:47139591:47140374:+	RI	0.0102888
chr11:5667458:5667705:+@chr11:5673973|5673981:5674461:+	A3SS	0.0292733
chr11:59979791:59979994:+@chr11:59986408|59986411:59986582:+	A3SS	0.035015
chr11:60414770:60415212:-@chr11:60414593:60414769:-	TandemUTR	0.0374924
chr11:60888300:60888566|60888363:+@chr11:60890093:60893259:+	A5SS	0.0373072
chr11:60962052:60962161|60962128:+@chr11:60969989:60971906:+	A5SS	0.0470777
chr11:61489417:61491674:-@chr11:61489153|61489160:61489035:-	A3SS	0.0150805
chr11:62377163:62377123|62376859:-@chr11:62376027:62376729:-	A5SS	0.0108307
chr11:63122109:63122211:-@chr11:63115170:63115262:-@chr11:63114148:63114416:-	SE	0.00690156
chr11:63718527:63718672|63718668:+@chr11:63719693:63719922:+	A5SS	0.0319491
chr11:63844709:63844845|63844840:+@chr11:63844913:63844951:+	A5SS	0.0456253
chr11:63878052:63878218|63878076:+@chr11:63879242:63881576:+	A5SS	0.00484331
chr11:64290948:64291127:-@chr11:64289999:64290203:-@chr11:64288654:64289566:-	SE	0.0481867
chr11:64302410:64303145:-@chr11:64302035:64302194:-@chr11:64300082:64300674:-	SE	0.0302009
chr11:64559568:64559711:+@chr11:64562620:64562877:+@chr11:64563734:64564620:+	SE	0.00503198
chr11:64559568:64559711:+@chr11:64562620:64562881:+@chr11:64563734:64564620:+	SE	0.00468441
chr11:64559568:64562877|64559711:+@chr11:64563734:64564620:+	A5SS	0.00951008
chr11:6459253:6459361:+@chr11:6459563:6459658:+@chr11:6459851:6462490:+	SE	0.0304827
chr11:64734861:64734919:+@chr11:64735307:64736052:+	RI	0.04128
chr11:65319388:65320059:+@chr11:65320060:65321265:+	TandemUTR	0.00359807
chr11:66028659:66028829|66028821:+@chr11:66033126:66033707:+	A5SS	0.0101533
chr11:66200715:66201810:-@chr11:66192662:66193338:-@chr11:66189046:66189625:-	SE	0.0341212
chr11:66958424:66958531:+@chr11:66958629|66959036:66959448:+	A3SS	0.0393927
chr11:66958629:66958741:+@chr11:66959036:66959448:+	RI	0.033586
chr11:71184711:71185002|71184860:+@chr11:71188255:71190008:+	A5SS	0.000698612
chr11:71390099:71390246|71390118:+@chr11:71390478:71391498:+	A5SS	0.0271988
chr11:72217052:72217469:+@chr11:72217576:72217677:+@chr11:72217996:72218332:+	SE	0.00234109
chr11:74029459:74031417:+@chr11:74031418:74031753:+	TandemUTR	0.00215435
chr11:74790332:74790429|74790419:+@chr11:74791044:74792637:+	A5SS	0.0248542
chr11:76800467:76800756:-@chr11:76785720:76785786:-@chr11:76781024:76781234:-	SE	0.0304431
chr11:77014410:77014511:-@chr11:77013763|77013781:77013656:-	A3SS	0.00693498
chr11:77018456:77018603:-@chr11:77014508|77014511:77014410:-	A3SS	0.0495999
chr11:77026283:77026498:-@chr11:77018456:77018592:-@chr11:77014410:77014511:-	SE	0.0151661
chr11:85420159:85420301:-@chr11:85414982:85415057:-@chr11:85411058:85411160:-	SE	0.0331885
chr11:87707753:87707898:-@chr11:87700928:87701012:-@chr11:87693629:87699259:-	SE	0.0431093
chr11:8892949:8893053:+@chr11:8895410:8895490:+@chr11:8897460:8898207:+	SE	0.00240644
chr11:93064497:93064589:+@chr11:93064741:93064844:+@chr11:93068311:93068487:+	SE	0.0180082
chr11:93869418:93869765:+@chr11:93870716:93870778:+@chr11:93870885:93872774:+	SE	0.0294052
chr11:95762656:95762757:-@chr11:95756774:95757573:-@chr11:95754304:95756285:-	SE	0.012199
chr12:102967803:102968996:-@chr12:102939265:102939399:-@chr12:102937538:102937584:-	SE	0.027668
chr12:103046332:103046519:-@chr12:103044017:103044152:-@chr12:103041134:103041331:-	SE	0.0482552
chr12:103046332:103046519:-@chr12:103044022:103044152:-@chr12:103041134:103041331:-	SE	0.0352492
chr12:107485095:107485173:+@chr12:107485563:107485648:+@chr12:107486736:107487289:+	SE	0.0376208
chr12:107485095:107485173:+@chr12:107485825:107485921:+@chr12:107486736:107487289:+	SE	0.0280971
chr12:107508991:107509435:-@chr12:107507754:107508990:-	TandemUTR	0.0482978
chr12:107515875:107516053:-@chr12:107512242:107512450:-@chr12:107507751:107510302:-	SE	0.048862
chr12:108014695:108015673:-@chr12:108012197:108012395:-@chr12:108010376:108010700:-	SE	0.0414074
chr12:108875280:108876737:-@chr12:108873400:108873504:-@chr12:108869444:108869692:-@chr12:108861353:108861435:-	MXE	0.0393349
chr12:109408513:109408646|109408642:+@chr12:109408722:109410131:+	A5SS	0.0234921
chr12:109583636:109583468|109583352:-@chr12:109577422:109577526:-	A5SS	0.00952381
chr12:109644883:109644812|109644660:-@chr12:109641997:109644457:-	A5SS	0.0273223
chr12:112226509:112226608:-@chr12:112224328:112224888:-@chr12:112220947:112222162:-	SE	0.0412688
chr12:118598725:118598858:+@chr12:118600703:118600761:+@chr12:118602121:118603775:+	SE	0.0121799
chr12:119021217:119021351:-@chr12:119020998:119021122:-@chr12:119017281:119019560:-	SE	0.0270448
chr12:119121186:119121040|119121036:-@chr12:119120740:119120925:-	A5SS	0.0403221
chr12:119123269:119123421:-@chr12:119122916:119123077:-@chr12:119120122:119121671:-	SE	0.0282787
chr12:120697898:120698733:+@chr12:120699111:120700186:+@chr12:120700366:120700739:+	SE	0.018705
chr12:12095997:12096048:+@chr12:12116426:12116700:+@chr12:12121907:12122179:+@chr12:12123500:12123939:+	MXE	0.0271545
chr12:121282594:121282744:-@chr12:121282045:121282593:-	TandemUTR	0.0257009
chr12:121367355:121367249|121367245:-@chr12:121360262:121360382:-	A5SS	0.0323148
chr12:122032457:122032574|122032545:+@chr12:122032969:122033413:+	A5SS	0.0121205
chr12:122372195:122372232:-@chr12:122372035:122372061:-	RI	0.0145104
chr12:123836856:123837002:-@chr12:123833182:123833310:-@chr12:123828127:123829085:-	SE	0.00173016
chr12:123837002:123836856|123836606:-@chr12:123828127:123829085:-	A5SS	0.00650028
chr12:123837002:123836923|123836606:-@chr12:123828127:123829085:-	A5SS	0.00907649
chr12:130764569:130764738|130764691:+@chr12:130765320:130765451:+	A5SS	0.00198487
chr12:14611783:14612567:-@chr12:14597394:14597613:-@chr12:14586409:14586492:-	SE	0.030303
chr12:15639138:15639258:+@chr12:15640291:15641600:+	RI	0.0193837
chr12:15727094:15727173:-@chr12:15725427:15725503:-@chr12:15715057:15715124:-	SE	0.0357143
chr12:21686326:21686156|21686153:-@chr12:21682554:21682671:-	A5SS	0.0236692
chr12:22106482:22106639|22106635:+@chr12:22109322:22109877:+	A5SS	0.019622
chr12:25148210:25148259:+@chr12:25148562:25148663:+@chr12:25151144:25151251:+	SE	0.0227553
chr12:25239410:25239538:+@chr12:25247926:25248033:+@chr12:25248121:25249216:+	SE	0.0308207
chr12:2840839:2840806|2840726:-@chr12:2836891:2839090:-	A5SS	0.0381428
chr12:29550179:29551044:-@chr12:29545038:29550178:-	TandemUTR	0.0244066
chr12:40917668:40917869:-@chr12:40890617:40890688:-@chr12:40879205:40879304:-	SE	0.0100903
chr12:40918224:40918417:-@chr12:40917668:40917793:-@chr12:40890617:40890688:-	SE	0.0295817
chr12:41126687:41127394:+@chr12:41127395:41128687:+	TandemUTR	0.00932213
chr12:42463732:42463794:+@chr12:42466469|42466473:42466627:+	A3SS	0.0313766
chr12:44604778:44605124:-@chr12:44602986:44603204:-@chr12:44602408:44602632:-	SE	0.0387519
chr12:44948915:44949475:-@chr12:44919729:44919943:-@chr12:44909614:44909689:-	SE	0.0221797
chr12:45067797:45068022:+@chr12:45150203:45150312:+@chr12:45332440:45332628:+	SE	0.00534621
chr12:45067797:45068022:+@chr12:45251306:45251462:+@chr12:45332440:45332628:+	SE	0.0478907
chr12:46648279:46648538:+@chr12:46648539:46648928:+	TandemUTR	0.0484509
chr12:47678417:47678740:+@chr12:47689359:47689439:+@chr12:47698286:47699847:+	SE	0.0395427
chr12:47949878:47950035|47950026:+@chr12:47952303:47953388:+	A5SS	0.0132236
chr12:49949296:49950030:-@chr12:49933625:49933644:-@chr12:49926491:49926882:-	SE	0.0118512
chr12:51702544:51702678:+@chr12:51707835:51707970:+@chr12:51708066:51708239:+	SE	0.00748374
chr12:52964309:52964372|52964368:+@chr12:52964600:52966783:+	A5SS	0.0343951
chr12:54682263:54682771|54682322:+@chr12:54683669:54685578:+	A5SS	0.0431124
chr12:54835470:54835643|54835544:+@chr12:54837519:54837596:+	A5SS	0.0145019
chr12:54838413:54838762:+@chr12:54839638:54839673:+@chr12:54840026:54840394:+	SE	0.0409504
chr12:54838735:54838766:+@chr12:54839638:54839781:+	RI	0.0360875
chr12:54852988:54853080:-@chr12:54852752|54852755:54852636:-	A3SS	0.010923
chr12:55351800:55353116:-@chr12:55346255:55346317:-@chr12:55343943:55344851:-	SE	0.0354434
chr12:55914053:55914160:+@chr12:55914284:55914776:+	RI	0.0377236
chr12:56281576:56281686:+@chr12:56281976:56283465:+	RI	0.0367056
chr12:56281656:56283298:+@chr12:56283299:56283459:+	TandemUTR	0.0431096
chr12:56398196:56398471|56398426:+@chr12:56399043:56400313:+	A5SS	0.0216021
chr12:60982838:60982968:+@chr12:60992334:60992357:+@chr12:60994838:60995996:+	SE	0.0475249
chr12:6539525:6540214:-@chr12:6537443:6537564:-@chr12:6536290:6537069:-	SE	0.031813
chr12:66329730:66329992:+@chr12:66332548:66332742:+@chr12:66337153:66345459:+	SE	0.0399674
chr12:67489255:67489339:+@chr12:67500372:67500421:+@chr12:67519321:67525714:+	SE	0.00943079
chr12:6768899:6769089:+@chr12:6779499:6779614:+@chr12:6779734:6779898:+	SE	0.0268831
chr12:68269532:68269738|68269734:+@chr12:68272106:68272206:+	A5SS	0.0256864
chr12:6852815:6853206:+@chr12:6861621:6861752:+@chr12:6863129:6864295:+	SE	0.0129776
chr12:6886740:6886870:+@chr12:6889315:6889451:+@chr12:6893316:6893739:+	SE	0.00318858
chr12:6945839:6945924:-@chr12:6945130|6945136:6944782:-	A3SS	0.0264472
chr12:70601415:70601501|70601489:+@chr12:70603030:70604378:+	A5SS	0.0323377
chr12:75405421:75405529:-@chr12:75377770:75377806:-@chr12:75368762:75368899:-	SE	0.0372828
chr12:88517025:88517207:-@chr12:88516498:88516651:-@chr12:88505957:88509203:-	SE	0.0304585
chr12:8986405:8986279|8986275:-@chr12:8984224:8985803:-	A5SS	0.0489463
chr12:92359762:92360174:-@chr12:92332546:92332644:-@chr12:92326215:92329206:-	SE	0.0488228
chr12:9736691:9736794:+@chr12:9737688:9737811:+@chr12:9738623:9743418:+	SE	0.0315365
chr12:99247110:99247228:+@chr12:99249635:99249676:+@chr12:99252075:99252175:+	SE	0.030595
chr13:110334141:110334078|110334046:-@chr13:110328886:110330460:-	A5SS	0.037608
chr13:20613025:20613134:+@chr13:20618944:20619066:+@chr13:20619325:20621223:+	SE	0.0324804
chr13:22825924:22826015:-@chr13:22813584:22813829:-@chr13:22800965:22801623:-	SE	0.00953332
chr13:26547328:26547525:-@chr13:26543208:26543286:-@chr13:26538279:26541521:-	SE	0.0480751
chr13:27434508:27435250:-@chr13:27434277:27434507:-	TandemUTR	0.0167366
chr13:31989994:31990140:-@chr13:31952727:31952774:-@chr13:31914525:31916263:-	SE	0.0197994
chr13:36444114:36444741:-@chr13:36437712:36437863:-@chr13:36424651:36424736:-	SE	0.047695
chr13:36480194:36480318|36480259:+@chr13:36480866:36481622:+	A5SS	0.0357675
chr13:37041881:37041958:-@chr13:37041437:37041520:-@chr13:37036656:37036697:-	SE	0.0116673
chr13:40137720:40138761:-@chr13:40034826:40034899:-@chr13:40031646:40032997:-	SE	0.0368825
chr13:40555050:40555207:+@chr13:40555208:40556139:+	TandemUTR	0.0312891
chr13:41780590:41780745:+@chr13:41785183:41785266:+@chr13:41786030:41786076:+	SE	0.0178752
chr13:43851777:43851849:+@chr13:43867920:43868219:+@chr13:43869408:43869850:+	SE	0.0331737
chr13:43908231:43908180|43907929:-@chr13:43905440:43907019:-	A5SS	0.0266162
chr13:44812129:44812319:-@chr13:44810795:44810911:-	RI	0.0339275
chr13:47964577:47965174:-@chr13:47963789:47963852:-@chr13:47960912:47962388:-	SE	0.00311812
chr13:49469139:49469900:+@chr13:49473132:49473245:+@chr13:49484072:49491194:+	SE	0.0347897
chr13:51491050:51491280:+@chr13:51495850:51495916:+@chr13:51496143:51497074:+	SE	0.0497019
chr13:72227355:72227588:+@chr13:72227589:72228335:+	TandemUTR	0.0296762
chr13:75276315:75276678:+@chr13:75279617:75280336:+@chr13:75281291:75281320:+	SE	0.000175697
chr13:78826575:78827520:-@chr13:78825289:78825360:-@chr13:78816805:78816930:-	SE	0.0227867
chr14:101622468:101622307|101622303:-@chr14:101621388:101622214:-	A5SS	0.0130561
chr14:101675340:101675852:-@chr14:101637965:101638175:-@chr14:101621848:101622468:-	SE	0.0450213
chr14:101731028:101731210:+@chr14:101744693|101744952:101746611:+	A3SS	0.0335644
chr14:102412448:102412615:+@chr14:102427415:102427507:+@chr14:102433351:102433491:+	SE	0.0238242
chr14:102998488:102998551:+@chr14:103001647:103001883:+@chr14:103002062:103002181:+	SE	0.0240225
chr14:103025487:103028124:+@chr14:103034592:103034618:+@chr14:103036246:103036290:+	SE	0.0401285
chr14:103025487:103028124:+@chr14:103036246:103036290:+@chr14:103038972:103039930:+	SE	0.0493915
chr14:104594549:104594868:-@chr14:104592769:104593548:-@chr14:104586764:104589484:-	SE	0.0125744
chr14:105542285:105542595:-@chr14:105207269|105207304:105206933:-	A3SS	0.028507
chr14:105549133:105549456:-@chr14:105246091|105246100:105245741:-	A3SS	0.0236028
chr14:105549133:105549456:-@chr14:105246091|105246107:105245741:-	A3SS	0.023785
chr14:105549133:105549456:-@chr14:105246095|105246102:105245741:-	A3SS	0.0112161
chr14:105589439:105589751:-@chr14:105402662:105402740:-@chr14:105402454:105402512:-@chr14:105206933:105207226:-	MXE	0.0412346
chr14:105644272:105644585:-@chr14:105246102|105246107:105245741:-	A3SS	0.00570018
chr14:19993130:19993393:+@chr14:19993577:19993702:+@chr14:19993737:19993772:+@chr14:19993913:19994100:+	MXE	0.0241995
chr14:20911337:20911429:-@chr14:20910468:20910716:-@chr14:20909873:20910043:-	SE	0.0280831
chr14:21025450:21025859|21025601:+@chr14:21026589:21026849:+	A5SS	0.0390698
chr14:21063311:21063628:-@chr14:21059074:21060218:-	RI	0.0235574
chr14:22416576:22416885:+@chr14:22416886:22417133:+	TandemUTR	0.0457051
chr14:22445244:22445417:-@chr14:22444651:22444708:-@chr14:22444385:22444502:-	SE	0.0439951
chr14:22862426:22862532:+@chr14:22863014:22863101:+@chr14:22863187:22864680:+	SE	0.00620779
chr14:23676034:23676066:+@chr14:23676192|23676196:23676254:+	A3SS	0.00384768
chr14:23677394:23677448|23677445:+@chr14:23677523:23678022:+	A5SS	0.0332363
chr14:23750638:23750461|23750457:-@chr14:23749700:23749814:-	A5SS	0.0161616
chr14:23753441:23753356|23753308:-@chr14:23752455:23753197:-	A5SS	0.0457787
chr14:23777292:23777451:+@chr14:23777635:23778285:+	RI	0.03344
chr14:30985949:30987084:-@chr14:30984991:30985948:-	TandemUTR	0.0198047
chr14:34132002:34132112:-@chr14:34125187:34125262:-@chr14:34120518:34120557:-	SE	0.0372846
chr14:34324734:34325258:-@chr14:34322786|34322884:34322719:-	A3SS	0.0280113
chr14:34585462:34585911|34585585:+@chr14:34588990:34589351:+	A5SS	0.0313873
chr14:34646261:34646331:-@chr14:34638209:34638341:-@chr14:34635666:34635721:-	SE	0.048878
chr14:34660859:34661841:-@chr14:34655567:34655694:-@chr14:34648776:34649586:-	SE	0.0318897
chr14:34661058:34660859|34660855:-@chr14:34655567:34655694:-	A5SS	0.0248216
chr14:49138838:49138936:+@chr14:49143868:49144589:+@chr14:49150724:49151141:+	SE	0.015369
chr14:49143868:49144589:+@chr14:49148940:49149092:+@chr14:49150724:49151141:+	SE	0.00677749
chr14:49335943:49335992:-@chr14:49332701:49332796:-@chr14:49332259:49332412:-	SE	0.0427887
chr14:51540662:51540714|51540710:+@chr14:51540830:51541966:+	A5SS	0.00797375
chr14:53933317:53933545:+@chr14:53936362:53936444:+@chr14:53937992:53938047:+	SE	0.019451
chr14:55138228:55138351:+@chr14:55143817:55143931:+@chr14:55148490:55149042:+	SE	0.0495542
chr14:55186799:55186889:+@chr14:55187040:55187108:+@chr14:55188361:55188398:+	SE	0.00942707
chr14:56804922:56805859:+@chr14:56810715:56811360:+@chr14:56816666:56817321:+	SE	0.025891
chr14:57751676:57751755:+@chr14:57756171:57756200:+@chr14:57760093:57760327:+	SE	0.0135347
chr14:57901946:57902093:+@chr14:57902495:57902701:+@chr14:57903354:57903500:+	SE	0.0357143
chr14:59139594:59139536|59139532:-@chr14:59132447:59133258:-	A5SS	0.0184913
chr14:60588512:60588606:+@chr14:60588820:60589456:+@chr14:60615281:60615398:+	SE	0.00267026
chr14:63134911:63135248:-@chr14:63133508:63134910:-	TandemUTR	0.00914947
chr14:63161399:63161506:-@chr14:63158167:63158200:-@chr14:63133015:63136444:-	SE	0.0444
chr14:63991194:63991346:+@chr14:63994685:63994782:+@chr14:63996230:63996504:+	SE	0.0467569
chr14:64280174:64280635:+@chr14:64280636:64280814:+	TandemUTR	0.00694886
chr14:64947063:64948464:+@chr14:64992092:64992189:+@chr14:65097808:65098237:+	SE	0.0370661
chr14:66312935:66312992:+@chr14:66360945:66361037:+@chr14:66379149:66379187:+	SE	0.00957247
chr14:66875031:66875232:-@chr14:66874541:66874622:-	RI	0.0315498
chr14:66875035:66875232:-@chr14:66874541:66874622:-	RI	0.0272186
chr14:66879908:66879842|66879838:-@chr14:66876892:66876988:-	A5SS	0.0370111
chr14:69912241:69912146|69912142:-@chr14:69902966:69909601:-	A5SS	0.0276599
chr14:72613830:72613997:+@chr14:72619955:72620012:+@chr14:72624462:72624622:+	SE	0.0419566
chr14:72683640:72684337:+@chr14:72684439|72684460:72684555:+	A3SS	0.00634571
chr14:72823571:72823775:-@chr14:72818820:72818966:-@chr14:72811568:72813754:-	SE	0.0316708
chr14:74541193:74543170:+@chr14:74544153|74544178:74544244:+	A3SS	0.0133296
chr14:74672342:74672216|74672119:-@chr14:74667924:74671462:-	A5SS	0.0209197
chr14:75187442:75187649:-@chr14:75186995:75187441:-	TandemUTR	0.0421356
chr14:75438238:75438320:+@chr14:75477520:75477610:+@chr14:75490520:75491180:+	SE	0.0380746
chr14:89936162:89936196|89936192:+@chr14:89937356:89937710:+	A5SS	0.0212255
chr14:90825202:90825440:-@chr14:90821492:90821933:-@chr14:90819426:90819614:-	SE	0.0171456
chr14:91585700:91585911:-@chr14:91583993:91584186:-@chr14:91580869:91581055:-	SE	0.00801035
chr14:93646777:93646896:+@chr14:93647724:93647872:+@chr14:93650950:93650979:+	SE	0.0416034
chr14:93918849:93919331:-@chr14:93918682:93918793:-	RI	0.049746
chr14:93926547:93926969:-@chr14:93924650:93924750:-@chr14:93918682:93919331:-	SE	0.049746
chr14:99620777:99620949|99620945:+@chr14:99633571:99634424:+	A5SS	0.0238095
chr15:100000050:100000203:-@chr15:99999578:100000049:-	TandemUTR	0.0452403
chr15:100011949:100012306:-@chr15:100011663:100011948:-	TandemUTR	0.0189584
chr15:100331631:100331832|100331810:+@chr15:100331921:100334293:+	A5SS	0.0180763
chr15:20549865:20549959:+@chr15:20550780:20551018:+@chr15:20554317:20558568:+	SE	0.049932
chr15:30810183:30810297|30810210:+@chr15:30810421:30813361:+	A5SS	0.0045685
chr15:32226343:32226254|32226250:-@chr15:32224891:32224984:-	A5SS	0.0290963
chr15:32439604:32439702:-@chr15:32439082:32439238:-	RI	0.0285714
chr15:33058059:33060850:-@chr15:33057834:33058058:-	TandemUTR	0.0201157
chr15:33453101:33453014|33453010:-@chr15:33450373:33451696:-	A5SS	0.0424317
chr15:39350047:39350108:+@chr15:39358257:39358379:+@chr15:39358826:39361380:+	SE	0.00984719
chr15:39916558:39916864:+@chr15:39919515:39919720:+	RI	0.0222209
chr15:40352745:40353049:-@chr15:40351553:40351613:-@chr15:40347437:40347522:-	SE	0.0423098
chr15:40610968:40612430:+@chr15:40612431:40612547:+	TandemUTR	0.0386234
chr15:41263750:41265097:+@chr15:41265310:41265369:+@chr15:41268689:41269888:+	SE	0.016534
chr15:41443872:41443616|41443405:-@chr15:41437660:41441431:-	A5SS	0.00921506
chr15:42417253:42417397:+@chr15:42417727:42417807:+@chr15:42459180:42459278:+	SE	0.0136787
chr15:43476412:43476835:-@chr15:43475657:43475743:-@chr15:43459974:43460049:-	SE	0.0407443
chr15:45848070:45848237|45848104:+@chr15:45849986:45853724:+	A5SS	0.041111
chr15:46419634:46420852:+@chr15:46420948|46420952:46421074:+	A3SS	0.0138921
chr15:47068274:47071731:-@chr15:47068125:47068273:-	TandemUTR	0.00613817
chr15:47206960:47207437:-@chr15:47206837:47206959:-	TandemUTR	0.0310605
chr15:48518498:48518666:+@chr15:48520838:48520982:+@chr15:48528889:48528974:+	SE	0.000264146
chr15:48569752:48570014:+@chr15:48572190:48572402:+@chr15:48573559:48573769:+	SE	0.0339063
chr15:57730160:57730264:-@chr15:57721627:57721753:-@chr15:57717550:57718648:-	SE	0.0427118
chr15:61141828:61141897:+@chr15:61149122|61150342:61151164:+	A3SS	0.0194342
chr15:61583763:61584082:+@chr15:61608266:61608418:+@chr15:61611899:61611959:+	SE	0.040309
chr15:62191825:62191936:+@chr15:62202755:62202802:+@chr15:62205331:62205472:+	SE	0.0276667
chr15:62782281:62782532:-@chr15:62770686:62770843:-@chr15:62769419:62769801:-	SE	0.0293693
chr15:64573944:64573807|64573669:-@chr15:64569143:64570109:-	A5SS	0.0355822
chr15:64582750:64582921:-@chr15:64582263|64582556:64582004:-	A3SS	0.0357701
chr15:68130784:68130860:-@chr15:68128370:68129597:-	RI	0.0455133
chr15:69856767:69858018:+@chr15:69858019:69862669:+	TandemUTR	0.0336338
chr15:70288286:70288016|70288006:-@chr15:70286474:70286672:-	A5SS	0.019793
chr15:70553678:70554409:+@chr15:70576186:70576253:+@chr15:70597462:70597529:+	SE	0.0121212
chr15:71792350:71792588:+@chr15:71792589:71793908:+	TandemUTR	0.0207355
chr15:73418379:73418498:+@chr15:73418602:73418738:+@chr15:73419359:73419671:+	SE	0.0475174
chr15:73418379:73418498:+@chr15:73418658:73418738:+@chr15:73419359:73419671:+	SE	0.00875318
chr15:73418379:73419272|73418738:+@chr15:73419359:73419671:+	A5SS	0.0328303
chr15:78002849:78003159:-@chr15:77987026:77987081:-@chr15:77968490:77968751:-	SE	0.047619
chr15:78050097:78050698:-@chr15:78047034:78047089:-@chr15:78040286:78040571:-	SE	0.0255321
chr15:78673094:78674992:+@chr15:78674993:78677329:+	TandemUTR	0.0335876
chr15:79387574:79388487:+@chr15:79388488:79392159:+	TandemUTR	0.0382389
chr15:81005787:81006264:-@chr15:81005106:81005181:-@chr15:81002562:81004791:-	SE	0.0338035
chr15:81516145:81516301:-@chr15:81509829:81509934:-@chr15:81501484:81501681:-	SE	0.0277419
chr15:82945222:82945370:+@chr15:82948055:82948435:+@chr15:82964837:82967953:+	SE	0.0225344
chr15:82945222:82945370:+@chr15:82948055:82948565:+@chr15:82964837:82967953:+	SE	0.0273831
chr15:83427791:83427879:+@chr15:83435279:83435416:+@chr15:83442183:83442271:+	SE	0.0301679
chr15:86810008:86809822|86809819:-@chr15:86803712:86809111:-	A5SS	0.0436488
chr15:86974293:86974459:+@chr15:86975337:86976516:+	RI	0.0108803
chr15:88034812:88035016:-@chr15:88030666:88030781:-@chr15:88025766:88028183:-	SE	0.0439829
chr15:88577905:88577939:-@chr15:88576455:88576683:-@chr15:88575331:88575743:-	SE	0.0357143
chr15:89274414:89274489:+@chr15:89275187:89275286:+@chr15:89278211:89278377:+	SE	0.0435909
chr16:10942927:10944379:-@chr16:10935202:10935362:-@chr16:10930095:10930917:-	SE	0.0409139
chr16:11722934:11723027:-@chr16:11722671:11722792:-@chr16:11705027:11705107:-@chr16:11701809:11701921:-	MXE	0.047619
chr16:11848053:11848201:-@chr16:11847958|11847960:11847859:-	A3SS	0.0303
chr16:11966465:11966812:+@chr16:11967553:11967699:+@chr16:11968928:11969433:+	SE	0.0356767
chr16:14666227:14666433|14666429:+@chr16:14668993:14670594:+	A5SS	0.0430622
chr16:15033093:15033264:+@chr16:15034219:15034337:+	RI	0.0145409
chr16:15127049:15127165:-@chr16:15120284:15120412:-@chr16:15115801:15115929:-	SE	0.049746
chr16:15516663:15516786:+@chr16:15534345:15534493:+@chr16:15569341:15569414:+	SE	0.00721936
chr16:162846:163006:+@chr16:163124:163328:+@chr16:166928:167132:+@chr16:167282:167522:+	MXE	0.0416439
chr16:16293191:16295102:+@chr16:16295318:16295439:+@chr16:16295526:16296171:+	SE	0.0135949
chr16:18706886:18706982:-@chr16:18705063:18705159:-@chr16:18701779:18703646:-	SE	0.0214401
chr16:18707804:18707941:-@chr16:18706928|18706965:18706886:-	A3SS	0.0456135
chr16:19465673:19466837:+@chr16:19467338:19467423:+@chr16:19470019:19472231:+	SE	0.0411123
chr16:1954451:1954828:-@chr16:1954278:1954367:-@chr16:1952499:1953258:-	SE	0.031022
chr16:21536687:21536896:+@chr16:21543753|21543755:21543937:+	A3SS	0.034931
chr16:21574254:21574758:+@chr16:21574759:21576293:+	TandemUTR	0.0392623
chr16:239549:239654:+@chr16:244329|244381:244681:+	A3SS	0.0185012
chr16:28754755:28754944:+@chr16:28755148:28755312:+@chr16:28755550:28756059:+	SE	0.00748129
chr16:28754755:28755312|28755307:+@chr16:28755550:28756059:+	A5SS	0.0256447
chr16:28791356:28791527:+@chr16:28791992:28792091:+@chr16:28792269:28793035:+	SE	0.0228207
chr16:29376454:29376585|29376581:+@chr16:29376750:29377039:+	A5SS	0.00466433
chr16:2959247:2959842:+@chr16:2961159:2961380:+@chr16:2961517:2963491:+	SE	0.0212594
chr16:2961950:2962803:+@chr16:2962804:2963486:+	TandemUTR	0.0392714
chr16:29727242:29727563:+@chr16:29728362:29728586:+@chr16:29728899:29730005:+	SE	0.0170793
chr16:29844612:29845047:-@chr16:29844361:29844403:-@chr16:29838242:29842181:-	SE	0.0187466
chr16:29925418:29925499:-@chr16:29925235:29925331:-@chr16:29924147:29925153:-	SE	0.0482802
chr16:30112180:30112277:-@chr16:30111814:30111896:-@chr16:29467360:29467480:-	SE	0.0395293
chr16:30313934:30314400:+@chr16:30314602:30314695:+@chr16:30316152:30318930:+	SE	0.0464594
chr16:30867885:30868339:+@chr16:30868519:30868693:+@chr16:30872007:30873766:+	SE	0.033048
chr16:30867885:30868339:+@chr16:30872007:30872282:+@chr16:30875022:30875335:+	SE	0.0349806
chr16:31103761:31107179:+@chr16:31107942|31107945:31108048:+	A3SS	0.0059678
chr16:31250529:31251202:+@chr16:31251203:31251691:+	TandemUTR	0.00438162
chr16:3390946:3391065:-@chr16:3387193:3387745:-@chr16:3372087:3374942:-	SE	0.000534757
chr16:390343:390649:+@chr16:390650:390755:+	TandemUTR	0.0415231
chr16:47143:47447:+@chr16:47448:47669:+	TandemUTR	0.0166937
chr16:4850666:4851104:+@chr16:4858835:4858905:+@chr16:4860214:4860343:+	SE	0.0115979
chr16:4866873:4867113:+@chr16:4867387:4867476:+@chr16:4870085:4872400:+	SE	0.030979
chr16:5020387:5020495:-@chr16:5018882:5019010:-@chr16:5017137:5017381:-@chr16:5014846:5015687:-	MXE	0.0290596
chr16:52085930:52086018:-@chr16:52085752:52085850:-@chr16:52083061:52085658:-	SE	0.0467641
chr16:55077151:55077003|55076999:-@chr16:55075440:55076280:-	A5SS	0.0473052
chr16:55777238:55777451:-@chr16:55774198:55774320:-@chr16:55765582:55765699:-@chr16:55765141:55765282:-	MXE	0.00390774
chr16:55777238:55777451:-@chr16:55774198:55774320:-@chr16:55770219:55770265:-@chr16:55765141:55765282:-	MXE	0.0289157
chr16:56023900:56023973:-@chr16:56021671:56021752:-@chr16:56019583:56020693:-	SE	0.0146456
chr16:56062532:56063097:+@chr16:56063098:56063422:+	TandemUTR	0.0259936
chr16:65327648:65327479|65327477:-@chr16:65325622:65325715:-	A5SS	0.0345437
chr16:65774666:65775444:-@chr16:65773010:65773101:-@chr16:65771445:65772070:-	SE	0.0441256
chr16:66137545:66137635|66137632:+@chr16:66137770:66138192:+	A5SS	0.0427945
chr16:66782172:66783179:+@chr16:66805733:66805836:+@chr16:66817754:66821699:+	SE	0.0198399
chr16:671794:671904|671881:+@chr16:672021:672077:+	A5SS	0.00788722
chr16:68015929:68016261:+@chr16:68038554:68038682:+@chr16:68050497:68050525:+@chr16:68053834:68058137:+	MXE	0.0184134
chr16:69254139:69255079:-@chr16:69252608:69254138:-	TandemUTR	0.0437314
chr16:70513878:70514084:+@chr16:70516173:70516221:+@chr16:70519018:70522216:+	SE	0.0277275
chr16:70514692:70514784:+@chr16:70516177:70516221:+@chr16:70519018:70522216:+	SE	0.0294902
chr16:73054755:73054878:-@chr16:73053887:73054029:-	RI	0.0189429
chr16:82506595:82506698:+@chr16:82506699:82507283:+	TandemUTR	0.0414027
chr16:85994204:85994489:+@chr16:85994490:85995874:+	TandemUTR	0.0321291
chr16:88280578:88280668:+@chr16:88281358:88281457:+@chr16:88281498:88281724:+@chr16:88283161:88283233:+	MXE	0.0359448
chr16:88500310:88501231:+@chr16:88502875:88502992:+@chr16:88504500:88504572:+	SE	0.0333333
chr17:1287199:1286834|1286664:-@chr17:1270658:1273694:-	A5SS	0.0219271
chr17:1398340:1398431:-@chr17:1393064:1393071:-@chr17:1387970:1388996:-	SE	0.0299773
chr17:15297124:15297043|15296974:-@chr17:15284250:15284324:-	A5SS	0.0262394
chr17:1891812:1891919:+@chr17:1892649:1893468:+	RI	0.0283045
chr17:19514953:19515861:+@chr17:19517056|19517112:19517180:+	A3SS	0.037144
chr17:21055132:21054972|21054841:-@chr17:21041200:21042745:-	A5SS	0.0201535
chr17:21057996:21058529:-@chr17:21054841:21055132:-@chr17:21041200:21042745:-	SE	0.044261
chr17:23686493:23686641:-@chr17:23683299:23683535:-@chr17:23681482:23683140:-	SE	0.0320655
chr17:23695753:23696233:+@chr17:23696234:23698162:+	TandemUTR	0.047607
chr17:23700315:23700236|23700232:-@chr17:23697786:23699384:-	A5SS	0.00711484
chr17:23898822:23898994:-@chr17:23897853:23898550:-	RI	0.0439032
chr17:23898822:23898994:-@chr17:23897853:23898554:-	RI	0.0446131
chr17:24073868:24074048|24074044:+@chr17:24074716:24075033:+	A5SS	0.00204254
chr17:25468835:25469317:+@chr17:25519247:25519358:+@chr17:25519958:25520069:+	SE	0.00440016
chr17:264252:264576:+@chr17:264577:264715:+	TandemUTR	0.0401335
chr17:26655036:26655405:-@chr17:26654914:26655035:-	TandemUTR	0.0488809
chr17:31229645:31229756:-@chr17:31226678:31226759:-@chr17:31222607:31223581:-	SE	0.0151843
chr17:31455054:31455487:+@chr17:31456034:31456148:+@chr17:31456731:31457128:+	SE	0.0200342
chr17:33076252:33076450:-@chr17:33069694:33069747:-@chr17:33067431:33067561:-	SE	0.0295213
chr17:33628903:33628980:-@chr17:33621217:33621296:-@chr17:33615487:33618982:-	SE	0.0202095
chr17:33652033:33652117:-@chr17:33649384:33649521:-@chr17:33628903:33628980:-	SE	0.0182776
chr17:34165662:34165769:+@chr17:34170287:34170387:+@chr17:34172190:34172284:+	SE	0.0293343
chr17:3514722:3515249:-@chr17:3514238:3514315:-@chr17:3512935:3513928:-	SE	0.0350564
chr17:35405962:35406117:+@chr17:35406480:35406572:+@chr17:35407109:35407734:+	SE	0.0365649
chr17:35629066:35629270:+@chr17:35666169:35666300:+@chr17:35670313:35670775:+	SE	0.0275462
chr17:36041973:36042145:-@chr17:36041370:36041471:-	RI	0.036666
chr17:37098653:37098847:+@chr17:37099556:37099701:+@chr17:37099866:37100398:+	SE	0.0287828
chr17:37099168:37099719:+@chr17:37099866|37099869:37099967:+	A3SS	0.0107418
chr17:37387799:37387994:-@chr17:37387399:37387551:-@chr17:37382805:37382867:-	SE	0.0301561
chr17:37393363:37393454:-@chr17:37393139:37393238:-@chr17:37389107:37389180:-	SE	0.00963484
chr17:37427089:37427215:+@chr17:37427943:37428016:+@chr17:37429198:37431189:+	SE	0.0188749
chr17:3778706:3778823:-@chr17:3778024:3778081:-@chr17:3773918:3775484:-	SE	0.0318688
chr17:37974014:37974103:+@chr17:37974381:37974487:+	RI	0.0377884
chr17:38133179:38133307:-@chr17:38128336:38128459:-@chr17:38125817:38125993:-	SE	0.0385164
chr17:38423384:38423473:-@chr17:38421850:38422091:-@chr17:38420148:38421687:-	SE	0.0441132
chr17:38814167:38814554:-@chr17:38812017:38812156:-@chr17:38808823:38810707:-	SE	0.0431608
chr17:38916857:38917079:+@chr17:38922343:38922428:+@chr17:38923285:38923387:+	SE	0.0177789
chr17:39207606:39207832:-@chr17:39206929:39207003:-@chr17:39199015:39202708:-	SE	0.0254549
chr17:40870618:40871005:-@chr17:40869050:40870617:-	TandemUTR	0.0358147
chr17:42532200:42532626:-@chr17:42504837:42504924:-@chr17:42479671:42489118:-	SE	0.0196821
chr17:42922531:42922660:-@chr17:42919128:42919249:-@chr17:42914967:42915455:-	SE	0.0139219
chr17:43612415:43612609:-@chr17:43602970:43603020:-@chr17:43594830:43594927:-	SE	0.0452059
chr17:44288453:44288548:+@chr17:44292675:44292810:+@chr17:44294637:44294665:+	SE	0.0167941
chr17:44794270:44794482:-@chr17:44754746:44754869:-@chr17:44749187:44750344:-	SE	0.0259885
chr17:4636087:4635992|4635972:-@chr17:4635320:4635694:-	A5SS	0.0222068
chr17:4636193:4636474:-@chr17:4635972:4636087:-@chr17:4635320:4635694:-	SE	0.0256496
chr17:46600602:46600707|46600703:+@chr17:46603847:46604113:+	A5SS	0.0376818
chr17:5231430:5231714:-@chr17:5231113|5231154:5231028:-	A3SS	0.0283819
chr17:5266813:5266873:+@chr17:5270015:5272255:+@chr17:5276586:5277280:+	SE	0.0413714
chr17:5266813:5266873:+@chr17:5270280:5270343:+@chr17:5272115:5276932:+	SE	0.00991547
chr17:5270015:5270126:+@chr17:5272115:5272255:+	RI	0.0481402
chr17:5270015:5272255|5270126:+@chr17:5276586:5277280:+	A5SS	0.00928254
chr17:5324098:5324188:-@chr17:5321892:5322043:-@chr17:5318152:5318833:-	SE	0.0419995
chr17:53515776:53516043:+@chr17:53519442:53519582:+@chr17:53521502:53523590:+	SE	0.0348256
chr17:56800462:56800637:+@chr17:56812649:56812714:+@chr17:56820761:56820851:+	SE	0.010878
chr17:59172833:59173077:-@chr17:59172546:59172755:-@chr17:59158950:59159505:-	SE	0.0307071
chr17:59230129:59231709:+@chr17:59236136|59236163:59236267:+	A3SS	0.00793651
chr17:63102057:63102120:+@chr17:63113644:63113762:+@chr17:63119150:63123841:+	SE	0.00391819
chr17:65049489:65049754:+@chr17:65049755:65050065:+	TandemUTR	0.0343054
chr17:650776:650937:-@chr17:649333:650775:-	TandemUTR	0.0378794
chr17:68155204:68155316:-@chr17:68153681:68155203:-	TandemUTR	0.0242393
chr17:6856239:6857191:-@chr17:6853839:6853932:-@chr17:6844465:6846663:-	SE	0.0256745
chr17:68755075:68755259:+@chr17:68755260:68756610:+	TandemUTR	0.00547406
chr17:69989023:69989060:+@chr17:69989460:69989567:+@chr17:69991735:69992532:+	SE	0.0257956
chr17:70252575:70252663:+@chr17:70252742|70253040:70255068:+	A3SS	0.021951
chr17:70279952:70280011:-@chr17:70279694:70279773:-@chr17:70278276:70279592:-	SE	0.0409098
chr17:70713192:70713484:+@chr17:70717513:70717679:+@chr17:70719682:70719752:+	SE	0.0199216
chr17:7104769:7104685|7104681:-@chr17:7102740:7104579:-	A5SS	0.031775
chr17:71174791:71175153:+@chr17:71175724:71175844:+@chr17:71176191:71176300:+	SE	0.0304451
chr17:71453250:71454422:-@chr17:71450552:71453249:-	TandemUTR	0.0447751
chr17:71660031:71660259:-@chr17:71654945:71654985:-@chr17:71650126:71653029:-	SE	0.0194593
chr17:72234517:72234855:+@chr17:72240655:72240892:+@chr17:72240970:72241557:+	SE	0.00452683
chr17:73722356:73722465:+@chr17:73723642:73723710:+@chr17:73724340:73725003:+	SE	0.0115086
chr17:73722356:73722465:+@chr17:73724340:73724457:+@chr17:73730504:73730668:+	SE	0.0387288
chr17:73722356:73722465:+@chr17:73724340|73724342:73724457:+	A3SS	0.0453189
chr17:73722356:73722465:+@chr17:73724342:73724457:+@chr17:73730504:73730668:+	SE	0.0100824
chr17:7422528:7422672:+@chr17:7422673:7423047:+	TandemUTR	0.0122077
chr17:76696859:76696904:+@chr17:76699309:76699354:+@chr17:76704165:76704620:+	SE	0.0250265
chr17:77092729:77092548|77092544:-@chr17:77090433:77092454:-	A5SS	0.0306325
chr17:77445470:77445758:+@chr17:77445935:77446032:+@chr17:77450410:77450495:+@chr17:77451088:77452702:+	MXE	0.0172124
chr17:77445470:77445758:+@chr17:77450410:77450710:+@chr17:77451088:77452702:+	SE	0.0382287
chr17:77484474:77484543:-@chr17:77483551:77484130:-	RI	0.0106686
chr17:77486093:77486314:-@chr17:77485493:77485656:-@chr17:77483170:77484543:-	SE	0.018843
chr17:8018659:8018584|8018563:-@chr17:8016260:8018315:-	A5SS	0.0194623
chr17:8134721:8134658|8134646:-@chr17:8133897:8134027:-	A5SS	0.014514
chr17:8134885:8135019:-@chr17:8134646:8134721:-@chr17:8133897:8134027:-	SE	0.0368154
chr17:8134885:8135019:-@chr17:8134658:8134721:-@chr17:8133897:8134027:-	SE	0.00548479
chr17:9419834:9420434:-@chr17:9413540:9413984:-@chr17:9412413:9412512:-	SE	0.0494912
chr18:12327534:12327340|12327336:-@chr18:12318941:12319782:-	A5SS	0.00528627
chr18:12334131:12334246:-@chr18:12330200:12330400:-@chr18:12327340:12327534:-	SE	0.021091
chr18:31077114:31077255:+@chr18:31079224:31079313:+@chr18:31088194:31088364:+	SE	0.0475185
chr18:31808857:31809056:+@chr18:31811371:31811561:+@chr18:31812796:31813247:+	SE	0.00940243
chr18:31901215:31901555:-@chr18:31874768:31874826:-@chr18:31867669:31867798:-	SE	0.0478253
chr18:41923960:41923843|41923783:-@chr18:41918114:41923696:-	A5SS	0.00268131
chr18:41929017:41929095:-@chr18:41927144:41927329:-@chr18:41926010:41926113:-@chr18:41925646:41925815:-	MXE	0.0379493
chr18:45574718:45574795:-@chr18:45574648:45574663:-	RI	0.0189736
chr18:53439938:53440411:-@chr18:53438799:53438878:-@chr18:53434047:53434205:-	SE	0.0431127
chr18:53984018:53984091:+@chr18:54046042:54046119:+@chr18:54063639:54063720:+	SE	0.0448807
chr18:58123747:58124174:+@chr18:58124175:58125326:+	TandemUTR	0.0306948
chr18:662997:663200:+@chr18:663201:663493:+	TandemUTR	0.0324605
chr18:683882:683908:-@chr18:681276|681304:681204:-	A3SS	0.0393684
chr18:70081564:70081692:-@chr18:70079130:70079159:-@chr18:70073956:70073990:-	SE	0.0443204
chr18:75991977:75992066:+@chr18:75992566:75992680:+@chr18:75994486:75999221:+	SE	0.0377214
chr19:10256459:10256704|10256685:+@chr19:10256791:10259082:+	A5SS	0.0252436
chr19:10256963:10257489:+@chr19:10257490:10258290:+	TandemUTR	0.0199805
chr19:10461324:10461529:-@chr19:10460868:10461044:-@chr19:10457765:10458494:-	SE	0.00462773
chr19:11896884:11897088:+@chr19:11918987|11918996:11919122:+	A3SS	0.0488888
chr19:12896079:12895965|12895961:-@chr19:12894284:12894700:-	A5SS	0.0026354
chr19:12912057:12912270|12912266:+@chr19:12912355:12912468:+	A5SS	0.0388282
chr19:14097934:14098049:-@chr19:14093344:14093489:-@chr19:14091321:14092477:-	SE	0.00144276
chr19:14097934:14098049:-@chr19:14093344:14093520:-@chr19:14091321:14092477:-	SE	0.0105665
chr19:17281327:17281466:+@chr19:17285832|17285836:17285912:+	A3SS	0.0322076
chr19:18140536:18140706|18140704:+@chr19:18140897:18142349:+	A5SS	0.0217842
chr19:18140536:18140710|18140706:+@chr19:18140897:18142349:+	A5SS	0.0277449
chr19:1831114:1830920|1829663:-@chr19:1827971:1828686:-	A5SS	0.00937996
chr19:18875077:18875232:-@chr19:18872253|18872258:18872190:-	A3SS	0.0190476
chr19:18876580:18876661:-@chr19:18875077:18875232:-@chr19:18872168:18872258:-	SE	0.0450261
chr19:19407940:19408028:+@chr19:19437149|19437154:19437423:+	A3SS	0.00725779
chr19:19499510:19499583|19499579:+@chr19:19499816:19500074:+	A5SS	0.0226528
chr19:2186989:2186761|2185149:-@chr19:2184152:2185060:-	A5SS	0.0162999
chr19:3523936:3523992:+@chr19:3524290:3524345:+@chr19:3524690:3525584:+	SE	0.0237143
chr19:3524690:3524798:+@chr19:3525368:3525584:+	RI	0.0273246
chr19:3562902:3563411:-@chr19:3561643:3561969:-	RI	0.00640302
chr19:40511821:40511973:+@chr19:40515290:40515667:+@chr19:40518779:40519084:+	SE	0.00927923
chr19:40511821:40511973:+@chr19:40515290:40515667:+@chr19:40520498:40520764:+@chr19:40523624:40523881:+	MXE	0.0096559
chr19:40511821:40511973:+@chr19:40515296:40515667:+@chr19:40518779:40519084:+	SE	0.0265528
chr19:40514670:40514817:+@chr19:40515290|40515396:40515667:+	A3SS	0.00815851
chr19:40514670:40514817:+@chr19:40515296|40515396:40515667:+	A3SS	0.0150193
chr19:40514670:40514817:+@chr19:40515337|40515396:40515667:+	A3SS	0.00813307
chr19:40929588:40929743:+@chr19:40929744:40930251:+	TandemUTR	0.0427728
chr19:41086514:41086645:+@chr19:41086862|41086865:41087013:+	A3SS	0.0200372
chr19:41734719:41734632|41734619:-@chr19:41726162:41731064:-	A5SS	0.037618
chr19:42954044:42954454:-@chr19:42952485:42952577:-@chr19:42921041:42922935:-	SE	0.0311523
chr19:43486730:43486970:+@chr19:43487045|43487104:43487166:+	A3SS	0.0167363
chr19:43565870:43565955:+@chr19:43565956:43566304:+	TandemUTR	0.0284499
chr19:43777965:43778209:-@chr19:43775762:43775817:-@chr19:43770120:43770297:-	SE	0.0028644
chr19:43994911:43994999:-@chr19:43991224:43991428:-@chr19:43988941:43989075:-	SE	0.0183855
chr19:43998487:43998337|43998332:-@chr19:43997900:43998197:-	A5SS	0.0230271
chr19:44061914:44061980:-@chr19:44061787|44061790:44061078:-	A3SS	0.0115951
chr19:4452203:4452329:+@chr19:4452923|4452926:4453223:+	A3SS	0.0292129
chr19:44616145:44616241:-@chr19:44616002:44616049:-	RI	0.00881645
chr19:44616241:44616145|44616141:-@chr19:44615974:44616049:-	A5SS	0.0209912
chr19:44616241:44616172|44616145:-@chr19:44615974:44616049:-	A5SS	0.0205923
chr19:44618066:44618188:-@chr19:44616145:44616241:-	RI	0.0209511
chr19:44618085:44618188:-@chr19:44616145:44616241:-	RI	0.049147
chr19:44658879:44659046:+@chr19:44659047:44659150:+	TandemUTR	0.042024
chr19:4488226:4488950:-@chr19:4488015:4488225:-	TandemUTR	0.0183786
chr19:449496:449825:+@chr19:452669:452929:+@chr19:455745:456347:+	SE	0.0379616
chr19:45907881:45907804|45907800:-@chr19:45901912:45903192:-	A5SS	0.0324285
chr19:4648563:4648663:-@chr19:4646390:4646567:-@chr19:4645071:4645835:-	SE	0.024594
chr19:46504310:46505122:+@chr19:46505123:46505370:+	TandemUTR	0.0489058
chr19:46520460:46521945:+@chr19:46521946:46522618:+	TandemUTR	0.0227278
chr19:46635963:46636569:-@chr19:46634137:46634217:-@chr19:46631185:46631418:-	SE	0.0297684
chr19:46676829:46677032:-@chr19:46654336:46654668:-@chr19:46651910:46654232:-	SE	0.0179254
chr19:46698334:46698537:-@chr19:46693050:46693175:-@chr19:46676829:46677032:-	SE	0.0251505
chr19:47444075:47444455:-@chr19:47443561:47444074:-	TandemUTR	0.000905319
chr19:47708342:47708471:-@chr19:47706907|47706912:47706881:-	A3SS	0.036982
chr19:52364915:52365020:+@chr19:52398768:52398837:+@chr19:52404256:52405733:+	SE	0.0456575
chr19:53436031:53436132:-@chr19:53433452:53433595:-@chr19:53427522:53429612:-	SE	0.0310621
chr19:53436031:53436132:-@chr19:53433452:53433601:-@chr19:53427522:53429612:-	SE	0.0182072
chr19:53520394:53520679:+@chr19:53522590:53522630:+@chr19:53524421:53524561:+	SE	0.049746
chr19:54685301:54685370:+@chr19:54685549:54685645:+	RI	0.0416034
chr19:54708264:54709555:+@chr19:54710246:54710338:+@chr19:54711183:54711268:+@chr19:54716764:54716882:+	MXE	0.0342427
chr19:54708264:54709555:+@chr19:54715738:54716270:+@chr19:54719576:54720642:+	SE	0.031806
chr19:54752062:54752027|54751944:-@chr19:54751618:54751726:-	A5SS	0.0462764
chr19:54752318:54752159|54752150:-@chr19:54751386:54752062:-	A5SS	0.000919179
chr19:54860700:54860944:-@chr19:54858412:54858583:-@chr19:54858257:54858327:-	SE	0.034965
chr19:55113577:55113690:-@chr19:55112677:55112881:-@chr19:55101892:55104953:-	SE	0.034278
chr19:55122763:55124573:-@chr19:55106174:55106412:-@chr19:55101892:55104953:-	SE	0.0431941
chr19:55122763:55124573:-@chr19:55107968:55108228:-@chr19:55106174:55106435:-	SE	0.0207908
chr19:55124395:55124799:-@chr19:55122857|55122917:55122763:-	A3SS	0.0222431
chr19:55124486:55124599:-@chr19:55106174:55106435:-@chr19:55101892:55104953:-	SE	0.0461341
chr19:56224410:56224525:-@chr19:56224162:56224280:-	RI	0.0428933
chr19:57495459:57495549:+@chr19:57510899:57511027:+@chr19:57516644:57521000:+	SE	0.0487923
chr19:5802401:5802485:-@chr19:5797437:5797610:-@chr19:5793268:5795862:-	SE	0.0174298
chr19:5802401:5802485:-@chr19:5797437:5797629:-@chr19:5793268:5795862:-	SE	0.0392529
chr19:5802401:5802485:-@chr19:5797437:5797977:-@chr19:5793268:5795862:-	SE	0.00594888
chr19:59396526:59396573:+@chr19:59396840|59396846:59396961:+	A3SS	0.0485015
chr19:5946654:5946612|5946608:-@chr19:5944076:5945961:-	A5SS	0.00754148
chr19:61576712:61576804:+@chr19:61577867:61578006:+@chr19:61580048:61583006:+	SE	0.0149258
chr19:62742107:62743455:+@chr19:62743456:62744056:+	TandemUTR	0.0179792
chr19:63091947:63092216:-@chr19:63080096:63080222:-@chr19:63071638:63071759:-	SE	0.00447475
chr19:6313457:6313553|6313536:+@chr19:6315463:6316188:+	A5SS	0.00847523
chr19:63449889:63449972:+@chr19:63479501:63479607:+@chr19:63480361:63480669:+	SE	0.00237433
chr19:7908912:7909082:-@chr19:7906030|7906138:7905950:-	A3SS	0.0176528
chr19:8279033:8279768:-@chr19:8275915:8276040:-@chr19:8274739:8274972:-	SE	0.0306205
chr19:942955:943121:+@chr19:945019:945087:+@chr19:945212:945576:+	SE	0.0314833
chr2:102677934:102678004:+@chr2:102680241:102680358:+@chr2:102683961:102684122:+	SE	0.0401209
chr2:105837936:105838177:+@chr2:105864216:105864937:+@chr2:105875870:105877163:+	SE	0.0308908
chr2:106076419:106076912:-@chr2:106076200:106076418:-	TandemUTR	0.00120341
chr2:108451868:108451972:+@chr2:108452188:108452220:+@chr2:108452539:108455004:+	SE	0.0456668
chr2:111968933:111969208:-@chr2:111841535:111841623:-@chr2:111817974:111818285:-	SE	0.041384
chr2:11218202:11218325:+@chr2:11229502:11229622:+@chr2:11235314:11236452:+	SE	0.0239051
chr2:113125296:113126846:+@chr2:113126937:113126995:+@chr2:113131170:113131289:+	SE	0.0440944
chr2:113125296:113126846:+@chr2:113131170:113131289:+@chr2:113132873:113133142:+	SE	0.0441367
chr2:114116078:114116192|114116155:+@chr2:114117237:114117445:+	A5SS	0.0177502
chr2:114193201:114194274:-@chr2:114191895|114191897:114191800:-	A3SS	0.0139219
chr2:128114315:128115033:-@chr2:128114111:128114190:-@chr2:128112426:128113473:-	SE	0.00455469
chr2:128114363:128114315|128114115:-@chr2:128112426:128113473:-	A5SS	0.0312688
chr2:128285056:128285230:-@chr2:128247055:128247172:-@chr2:128244822:128245048:-	SE	0.0435279
chr2:128332072:128332201:-@chr2:128324634:128324729:-@chr2:128317596:128322229:-	SE	0.00109073
chr2:136039777:136039965:+@chr2:136042798:136042849:+@chr2:136076540:136076748:+	SE	0.031746
chr2:14690256:14690512:+@chr2:14691161:14691403:+@chr2:14691519:14696841:+	SE	0.0180455
chr2:151847628:151847714:-@chr2:151846708:151846803:-@chr2:151842015:151843750:-	SE	0.0281933
chr2:153280755:153280886:-@chr2:153279310:153279402:-@chr2:153258944:153259382:-	SE	0.0205128
chr2:157980067:157980433:-@chr2:157979771:157980066:-	TandemUTR	0.0102254
chr2:165269200:165269274:-@chr2:165267860:165267976:-@chr2:165265278:165265512:-	SE	0.0184546
chr2:165405912:165406578:-@chr2:165402184:165402254:-@chr2:165307941:165308631:-	SE	0.0458662
chr2:169330348:169330504:+@chr2:169331078:169331101:+@chr2:169334266:169340107:+	SE	0.010197
chr2:169648024:169648343:+@chr2:169656546:169656627:+@chr2:169660300:169660924:+	SE	0.0306677
chr2:169648024:169648343:+@chr2:169656546:169656709:+@chr2:169660300:169660924:+	SE	0.00442024
chr2:169656546:169656709|169656627:+@chr2:169660300:169660924:+	A5SS	0.00665549
chr2:172252427:172252629:+@chr2:172257533:172257655:+@chr2:172272043:172272133:+	SE	0.00259152
chr2:174654126:174654222:-@chr2:174652036|174652064:174651942:-	A3SS	0.0147476
chr2:179051252:179051616:-@chr2:179042625:179042755:-@chr2:179036639:179038904:-	SE	0.0249282
chr2:179076860:179077663:+@chr2:179077664:179078034:+	TandemUTR	0.044533
chr2:182488188:182489977|182489399:+@chr2:182491570:182491647:+	A5SS	0.0167789
chr2:197416857:197417044:-@chr2:197415690:197415794:-@chr2:197405962:197414341:-	SE	0.0260828
chr2:198073277:198074207:+@chr2:198074453:198074518:+@chr2:198076008:198076423:+	SE	0.0296628
chr2:200902393:200902448:+@chr2:200962191:200962251:+@chr2:200985279:200985577:+	SE	0.00708562
chr2:201806984:201807080:+@chr2:201839429:201839759:+@chr2:201844484:201844589:+	SE	0.0311217
chr2:203900804:203901599:+@chr2:203924523:203924646:+@chr2:203928122:203928292:+@chr2:203939845:203940387:+	MXE	0.0332879
chr2:203900804:203901599:+@chr2:203939845:203940012:+@chr2:203953176:203953352:+	SE	0.0359828
chr2:203900804:203901599:+@chr2:203939849:203940012:+@chr2:203953176:203953352:+	SE	0.010455
chr2:204299601:204299957:+@chr2:204302616:204302740:+@chr2:204307752:204310898:+	SE	0.00978338
chr2:204440752:204441019:+@chr2:204443554:204443901:+@chr2:204445676:204446933:+	SE	0.0305025
chr2:204443554:204443901|204443616:+@chr2:204445676:204446933:+	A5SS	0.021585
chr2:211007069:211007454:-@chr2:211004218:211007068:-	TandemUTR	0.00301222
chr2:215946290:215946379:-@chr2:215944877:215945268:-@chr2:215940831:215940995:-	SE	0.017316
chr2:218822533:218822889:+@chr2:218825913:218826000:+@chr2:218826859:218828073:+	SE	0.0227458
chr2:218838141:218837987|218837983:-@chr2:218837091:218837575:-	A5SS	0.0483604
chr2:224338311:224338174|224338170:-@chr2:224327212:224331711:-	A5SS	0.0218559
chr2:227568482:227569492:+@chr2:227569493:227570806:+	TandemUTR	0.00721366
chr2:230990550:230990624:+@chr2:231009340:231009530:+@chr2:231015896:231016058:+	SE	0.00553544
chr2:232284302:232284373:+@chr2:232284844:232284931:+@chr2:232285397:232285629:+	SE	0.0284606
chr2:232284302:232284373|232284325:+@chr2:232285397:232285629:+	A5SS	0.0234183
chr2:232284844:232284879:+@chr2:232284922:232284937:+	RI	0.0298569
chr2:232284844:232284949|232284931:+@chr2:232285397:232285629:+	A5SS	0.0476218
chr2:232284844:232284949|232284941:+@chr2:232285397:232285629:+	A5SS	0.0265281
chr2:233276378:233276443:+@chr2:233297528:233297645:+@chr2:233307371:233307440:+@chr2:233308109:233308542:+	MXE	0.004329
chr2:233360104:233360283:+@chr2:233363652|233363670:233363869:+	A3SS	0.0308729
chr2:237669204:237669266:+@chr2:237670204:237670251:+@chr2:237671045:237673519:+	SE	0.00727475
chr2:239639303:239639728:-@chr2:239634805:239639302:-	TandemUTR	0.0472704
chr2:24107085:24107305:-@chr2:24105719:24107084:-	TandemUTR	0.0335291
chr2:241746554:241746637:+@chr2:241747301:241747431:+@chr2:241748420:241748582:+	SE	0.0284295
chr2:242190087:242189984|242189903:-@chr2:242172493:242172813:-	A5SS	0.00776839
chr2:242404349:242404555:+@chr2:242404762:242405017:+@chr2:242406050:242407415:+	SE	0.0124914
chr2:24640668:24640803:+@chr2:24660849:24660933:+@chr2:24720339:24720495:+	SE	0.00433769
chr2:261866:261939:+@chr2:262037:262065:+@chr2:262192:263478:+	SE	0.015873
chr2:267304:267507:+@chr2:267508:268283:+	TandemUTR	0.0372441
chr2:27388960:27388865|27388586:-@chr2:27385862:27386353:-	A5SS	0.035699
chr2:27402695:27403044:-@chr2:27402223:27402694:-	TandemUTR	0.00583821
chr2:27485674:27486058:-@chr2:27462565:27462650:-@chr2:27462118:27462250:-	SE	0.0412562
chr2:28064364:28064458:+@chr2:28101597:28101791:+@chr2:28122096:28122170:+	SE	0.0155003
chr2:3583851:3584463:+@chr2:3584869:3585194:+@chr2:3586782:3588362:+	SE	0.0293627
chr2:3583851:3584463:+@chr2:3584913:3585194:+@chr2:3586782:3588362:+	SE	0.0370316
chr2:36636330:36640317:-@chr2:36634817:36634909:-@chr2:36632139:36633826:-	SE	0.0067155
chr2:36659244:36659512:-@chr2:36641432:36641512:-@chr2:36639085:36639160:-	SE	0.0449457
chr2:38859544:38859764:+@chr2:38859904:38859971:+@chr2:38862163:38863102:+	SE	0.033574
chr2:42249997:42250280:+@chr2:42267878:42267971:+@chr2:42326149:42326331:+	SE	0.0179744
chr2:42249997:42250280:+@chr2:42288573:42288726:+@chr2:42326149:42326331:+	SE	0.0225706
chr2:42449512:42449654:-@chr2:42441734:42442492:-@chr2:42433531:42433987:-	SE	0.0255656
chr2:46996366:46996479:-@chr2:46988449:46988612:-@chr2:46982517:46986237:-	SE	0.0460604
chr2:47902861:47902946:-@chr2:47901005:47901099:-@chr2:47899572:47899721:-	SE	0.0371501
chr2:48456086:48459822:+@chr2:48459823:48459937:+	TandemUTR	0.023581
chr2:53946726:53946864:-@chr2:53945511:53946214:-	RI	0.00756251
chr2:55054261:55054203|55054199:-@chr2:55052826:55053838:-	A5SS	0.0376559
chr2:55413206:55413333:-@chr2:55409072|55409075:55408934:-	A3SS	0.0451361
chr2:61266141:61266257:+@chr2:61267085:61267136:+	RI	0.031746
chr2:65185372:65185444:-@chr2:65178609:65178704:-@chr2:65168518:65169708:-	SE	0.0240372
chr2:68260320:68261597:-@chr2:68259491:68260319:-	TandemUTR	0.0494442
chr2:69887021:69887134|69887068:+@chr2:69888542:69891309:+	A5SS	0.049746
chr2:70166183:70167019:-@chr2:70164143:70164323:-@chr2:70140279:70140316:-	SE	0.0155676
chr2:70530811:70531497:-@chr2:70527922:70530810:-	TandemUTR	0.0118417
chr2:71498296:71499277:+@chr2:71503452:71504676:+@chr2:71505288:71505353:+	SE	0.0315471
chr2:71507098:71508052|71507412:+@chr2:71509185:71509601:+	A5SS	0.0364457
chr2:72968951:72969241|72969216:+@chr2:72971984:72972801:+	A5SS	0.0439825
chr2:73909594:73909631:+@chr2:73910040:73910145:+@chr2:73911480:73911694:+	SE	0.0172753
chr2:73909594:73909631:+@chr2:73911480:73911685:+@chr2:73925448:73925523:+	SE	0.0378129
chr2:73911480:73911694|73911685:+@chr2:73925448:73925523:+	A5SS	0.0301703
chr2:74611974:74612046|74612006:+@chr2:74612232:74613804:+	A5SS	0.0208649
chr2:84512294:84512143|84512139:-@chr2:84504955:84506238:-	A5SS	0.0448286
chr2:85134043:85134406:+@chr2:85134407:85135145:+	TandemUTR	0.0465593
chr2:85424633:85424799:-@chr2:85424273:85424432:-@chr2:85422583:85424015:-	SE	0.033401
chr2:86254284:86254395:-@chr2:86251383:86251475:-@chr2:86247142:86247278:-	SE	0.0234768
chr2:88941513:88941571:-@chr2:88941195:88941215:-@chr2:88937785:88938311:-	SE	0.0348874
chr2:9480953:9481146:-@chr2:9471758:9471836:-@chr2:9469648:9469985:-	SE	0.0333333
chr2:9542012:9542130:+@chr2:9545036:9545127:+@chr2:9545727:9547311:+	SE	0.0341038
chr2:9550478:9550733:-@chr2:9548681:9548731:-@chr2:9546059:9548098:-	SE	0.0430745
chr2:96857195:96858598:+@chr2:96861433:96861532:+@chr2:96862016:96864848:+	SE	0.0170531
chr20:1578054:1577698|1577694:-@chr20:1558868:1558952:-	A5SS	0.0357701
chr20:16307450:16308808:-@chr20:16302902:16303054:-@chr20:16300310:16300406:-	SE	0.0176994
chr20:21231922:21232111:+@chr20:21255128:21255239:+@chr20:21259119:21259177:+	SE	0.0260706
chr20:21262575:21262636|21262632:+@chr20:21262716:21262823:+	A5SS	0.0206852
chr20:25614203:25614758:-@chr20:25610205:25610291:-@chr20:25602745:25605673:-	SE	0.00839373
chr20:29613098:29613204|29613200:+@chr20:29620584:29621031:+	A5SS	0.0234098
chr20:29617522:29617759:+@chr20:29619104:29619270:+@chr20:29620584:29621031:+	SE	0.0113794
chr20:29617522:29617759:+@chr20:29619542:29619688:+@chr20:29620584:29621031:+	SE	0.00594406
chr20:29617522:29617759:+@chr20:29619542:29619744:+@chr20:29620584:29621031:+	SE	0.00173722
chr20:29619542:29619744|29619688:+@chr20:29620584:29621031:+	A5SS	0.0129424
chr20:30259105:30259207:-@chr20:30253383:30253756:-@chr20:30243968:30249146:-	SE	0.0140238
chr20:3038256:3038750:-@chr20:3036217:3038255:-	TandemUTR	0.0290834
chr20:31452895:31453374:-@chr20:31446480:31446583:-@chr20:31445499:31445533:-	SE	0.0275319
chr20:31905027:31905299:+@chr20:31905300:31905831:+	TandemUTR	0.03133
chr20:32154929:32155032:-@chr20:32150091|32150100:32149965:-	A3SS	0.0262981
chr20:32155032:32154929|32154906:-@chr20:32149409:32150100:-	A5SS	0.0197213
chr20:32337101:32336907|32336903:-@chr20:32331734:32332632:-	A5SS	0.00609629
chr20:32982800:32983047:-@chr20:32980865:32981054:-@chr20:32979897:32980415:-	SE	0.0268394
chr20:33823320:33823415:+@chr20:33830393:33830514:+@chr20:33830881:33831018:+@chr20:33852827:33853308:+	MXE	0.00322195
chr20:34280676:34281672:+@chr20:34281673:34284135:+	TandemUTR	0.0167107
chr20:34669532:34669635:+@chr20:34671418:34671575:+@chr20:34673827:34674381:+	SE	0.0320373
chr20:34671418:34671575|34671547:+@chr20:34673827:34674381:+	A5SS	0.00832946
chr20:34674040:34674212:+@chr20:34674213:34674372:+	TandemUTR	0.00220576
chr20:35295837:35295912:+@chr20:35298397:35298526:+@chr20:35303120:35303440:+	SE	0.0483422
chr20:3618247:3618349:-@chr20:3617802:3617874:-@chr20:3615617:3617266:-	SE	0.0250275
chr20:3684116:3684254:-@chr20:3682156:3682805:-	RI	0.0476311
chr20:39267120:39264337|39264111:-@chr20:39240502:39247255:-	A5SS	0.036265
chr20:39331044:39331137:-@chr20:39275788:39275953:-@chr20:39264111:39267120:-	SE	0.0181376
chr20:4112141:4112301:+@chr20:4115390:4115479:+@chr20:4115917:4116394:+	SE	0.0268427
chr20:42542022:42542498:+@chr20:42548650:42548760:+@chr20:42551318:42556658:+	SE	0.022506
chr20:42644604:42644786:+@chr20:42647155:42647259:+@chr20:42651852:42651921:+	SE	0.0121197
chr20:43043884:43043998:+@chr20:43049187:43049351:+@chr20:43057145:43057312:+	SE	0.0316986
chr20:43896182:43897162:+@chr20:43901124:43901216:+@chr20:43902494:43904509:+	SE	0.0169865
chr20:43919628:43920026:+@chr20:43934717:43934871:+@chr20:43938760:43941177:+	SE	0.00865268
chr20:45360880:45361098:-@chr20:45356817:45356930:-@chr20:45353627:45354039:-	SE	0.0177419
chr20:48163051:48163141:-@chr20:48158917:48159055:-@chr20:48146427:48146764:-	SE	0.0387935
chr20:48163051:48163141:-@chr20:48161233:48161506:-@chr20:48146427:48146764:-	SE	0.0342428
chr20:48163051:48163141:-@chr20:48161233:48161506:-@chr20:48154318:48154435:-@chr20:48146427:48146764:-	MXE	0.0094152
chr20:49010169:49010541:+@chr20:49010542:49011033:+	TandemUTR	0.00909097
chr20:5055407:5055795:+@chr20:5056796:5057396:+@chr20:5080431:5080553:+@chr20:5102169:5102305:+	MXE	0.0234203
chr20:54378126:54378619:-@chr20:54377851:54378125:-	TandemUTR	0.0334704
chr20:55571158:55571365|55571361:+@chr20:55571490:55572076:+	A5SS	0.0202749
chr20:5853695:5853829:+@chr20:5853830:5854007:+	TandemUTR	0.010374
chr20:6004667:6005818:-@chr20:6003491:6004666:-	TandemUTR	0.0329278
chr20:60900384:60900850|60900465:+@chr20:60901253:60903533:+	A5SS	0.0342615
chr21:17841213:17841382:+@chr21:17845938:17846142:+@chr21:17859617:17864300:+	SE	0.00950774
chr21:17845938:17846142:+@chr21:17853165:17853320:+@chr21:17859617:17864300:+	SE	0.0285702
chr21:26186051:26185905|26185901:-@chr21:26174732:26175953:-	A5SS	0.0437989
chr21:29336664:29336720:+@chr21:29337615:29337791:+	RI	0.0450971
chr21:33554772:33554902:+@chr21:33556736|33556968:33558700:+	A3SS	0.00953118
chr21:33870752:33871518:+@chr21:33871519:33871657:+	TandemUTR	0.0459402
chr21:37385463:37385583:+@chr21:37388175:37388260:+@chr21:37389520:37389614:+	SE	0.0276025
chr21:37800272:37800527|37800396:+@chr21:37806084:37809550:+	A5SS	0.0262947
chr21:39641043:39641088:-@chr21:39639626:39639754:-	RI	0.018297
chr21:43387834:43389569:-@chr21:43387740|43387742:43387646:-	A3SS	0.0249364
chr21:44109458:44109654:+@chr21:44148266:44148328:+@chr21:44203943:44204401:+	SE	0.0297684
chr21:44203943:44204168:+@chr21:44204941:44205088:+@chr21:44212255:44212424:+	SE	0.0204029
chr21:44574200:44574507:-@chr21:44573253:44574199:-	TandemUTR	0.000213916
chr21:45466361:45466450:+@chr21:45469890:45470902:+	RI	0.0373307
chr21:45466361:45467920|45466623:+@chr21:45469890:45470903:+	A5SS	0.0326454
chr21:45759497:45759998:-@chr21:45759055:45759496:-	TandemUTR	0.0415267
chr21:46473560:46473608:+@chr21:46480566:46480668:+@chr21:46485176:46487327:+	SE	0.0130496
chr22:16491369:16491591:-@chr22:16482227:16482292:-@chr22:16475742:16476086:-	SE	0.0306341
chr22:20295146:20295332:+@chr22:20298846:20298954:+@chr22:20305804:20308323:+	SE	0.0484934
chr22:20295146:20295332:+@chr22:20302579:20302670:+@chr22:20305804:20308323:+	SE	0.0430842
chr22:20606153:20607463:-@chr22:20603796:20606152:-	TandemUTR	0.0180632
chr22:22510041:22509955|22509846:-@chr22:22506563:22509341:-	A5SS	0.0243095
chr22:23293952:23294144:+@chr22:23297884:23297985:+@chr22:23309650:23309776:+	SE	0.0281599
chr22:25398723:25398950:+@chr22:25437793:25437971:+@chr22:25443216:25444949:+	SE	0.0454825
chr22:26584375:26584497:-@chr22:26580842:26580927:-@chr22:26576997:26579651:-	SE	0.0408226
chr22:27521077:27521532:-@chr22:27520549:27521076:-	TandemUTR	0.0424354
chr22:28114413:28114572:-@chr22:28093256|28093259:28093196:-	A3SS	0.0016078
chr22:29142223:29142392:+@chr22:29152705:29152832:+@chr22:29154449:29155041:+	SE	0.0197051
chr22:29148396:29148413:+@chr22:29148414:29149828:+	TandemUTR	0.0376995
chr22:29152705:29152832:+@chr22:29153109:29153390:+@chr22:29154449:29155041:+	SE	0.0210918
chr22:29152705:29152832:+@chr22:29153158:29153390:+@chr22:29154449:29155041:+	SE	0.00355713
chr22:29152705:29152832:+@chr22:29153158:29153394:+@chr22:29154449:29155041:+	SE	0.0262474
chr22:29152705:29152832:+@chr22:29153227:29153390:+@chr22:29154449:29155041:+	SE	0.00512414
chr22:30670447:30670806:+@chr22:30671486:30671664:+@chr22:30676295:30676409:+@chr22:30682126:30683592:+	MXE	0.0345003
chr22:34535773:34535997:-@chr22:34507736|34507739:34507593:-	A3SS	0.0344752
chr22:34886663:34886923:-@chr22:34875040:34875136:-@chr22:34871467:34871596:-	SE	0.0384094
chr22:35745648:35745859:+@chr22:35750179|35755203:35755799:+	A3SS	0.0245856
chr22:36945424:36947420:-@chr22:36945263:36945423:-	TandemUTR	0.0207784
chr22:37214066:37213830|37213824:-@chr22:37208111:37212391:-	A5SS	0.0193343
chr22:37396718:37396940:+@chr22:37397021:37397139:+@chr22:37399110:37399806:+	SE	0.0454752
chr22:37520019:37520149:-@chr22:37506877:37506960:-@chr22:37504454:37505564:-	SE	0.0306981
chr22:38040797:38040637|38040632:-@chr22:38039142:38040159:-	A5SS	0.0386696
chr22:38044351:38044565:-@chr22:38043525:38043580:-@chr22:38040637:38041506:-	SE	0.0297939
chr22:39135709:39136054:+@chr22:39136055:39136235:+	TandemUTR	0.0101196
chr22:39545145:39545345:-@chr22:39524973:39525033:-@chr22:39504959:39505075:-	SE	0.0498634
chr22:39576773:39576830:-@chr22:39574253:39574319:-@chr22:39566576:39566642:-@chr22:39561753:39561837:-	MXE	0.0162539
chr22:40631610:40632321:+@chr22:40632322:40633256:+	TandemUTR	0.0385437
chr22:41446747:41446823:-@chr22:41421096:41421581:-@chr22:41418062:41419947:-	SE	0.0214084
chr22:45064387:45064460:+@chr22:45066764:45066889:+@chr22:45067352:45068569:+	SE	0.035182
chr22:49364331:49364550:-@chr22:49363844:49363954:-@chr22:49363070:49363229:-	SE	0.0487319
chr3:101938110:101938250|101938238:+@chr3:101946367:101950497:+	A5SS	0.0105468
chr3:102775629:102775813:+@chr3:102781123|102781376:102781538:+	A3SS	0.0290875
chr3:102775629:102775813:+@chr3:102781324|102781376:102781538:+	A3SS	0.0378284
chr3:109529807:109529884:+@chr3:109553325:109553414:+@chr3:109554964:109555317:+	SE	0.0199216
chr3:121843126:121843338:-@chr3:121839992:121840118:-@chr3:121834684:121834865:-	SE	0.0240931
chr3:122698469:122698345|122698020:-@chr3:122695015:122695258:-	A5SS	0.0309675
chr3:123036016:123035928|123035786:-@chr3:123030398:123030509:-	A5SS	0.0347543
chr3:123321071:123321357:+@chr3:123321358:123322673:+	TandemUTR	0.0228451
chr3:125964698:125965158:-@chr3:125964500:125964697:-	TandemUTR	0.0100371
chr3:126136195:126136285:-@chr3:126129137|126129527:126129069:-	A3SS	0.0348593
chr3:126175265:126175439:-@chr3:126172577:126172682:-@chr3:126167243:126172335:-	SE	0.0229117
chr3:130638841:130637994|130637976:-@chr3:130635595:130635669:-	A5SS	0.0253724
chr3:131058783:131058938:-@chr3:131053365:131053682:-@chr3:131048581:131049945:-	SE	0.00207095
chr3:133876918:133877214:+@chr3:133877351:133877457:+@chr3:133877977:133881653:+	SE	0.0427528
chr3:133884933:133885078:-@chr3:133884237:133884352:-@chr3:133882143:133883624:-	SE	0.0491468
chr3:133920528:133920678:-@chr3:133919489:133919651:-@chr3:133918291:133918443:-	SE	0.0248852
chr3:138063741:138063851:+@chr3:138068963:138069057:+@chr3:138129516:138130454:+	SE	0.0452803
chr3:140549692:140549856:+@chr3:140550860:140550966:+@chr3:140551711:140554324:+	SE	0.0474615
chr3:140780404:140780587:-@chr3:140775130:140775212:-@chr3:140761712:140762924:-	SE	0.0370286
chr3:142164659:142164759:+@chr3:142168466:142168568:+@chr3:142172459:142172525:+	SE	0.039789
chr3:143105152:143105280:+@chr3:143108699:143108806:+@chr3:143127063:143129042:+	SE	0.00150791
chr3:143108699:143108806:+@chr3:143123509:143123595:+@chr3:143127063:143129042:+	SE	0.00462821
chr3:143350715:143351075:-@chr3:143303267:143303373:-@chr3:143206973:143207076:-	SE	0.0357143
chr3:150576246:150576157|150575920:-@chr3:150569500:150572344:-	A5SS	0.0441084
chr3:15069978:15069891|15069887:-@chr3:15064013:15069144:-	A5SS	0.0232237
chr3:151746255:151746180|151746176:-@chr3:151742470:151744975:-	A5SS	0.0484964
chr3:151784388:151784575:+@chr3:151784576:151784719:+	TandemUTR	0.0489625
chr3:15432283:15432453:-@chr3:15430532:15430673:-@chr3:15426167:15427948:-	SE	0.0301211
chr3:157028054:157028691:-@chr3:157027811:157028053:-	TandemUTR	0.0265078
chr3:158359349:158359962:-@chr3:158357490:158357566:-@chr3:158353223:158353639:-	SE	0.0312147
chr3:168884543:168884788:-@chr3:168884386:168884542:-	TandemUTR	0.0472091
chr3:171177415:171177533:+@chr3:171183119|171183142:171183393:+	A3SS	0.0489572
chr3:17524970:17525101:-@chr3:17444946:17445015:-@chr3:17422914:17423022:-	SE	0.013277
chr3:17640345:17640409:-@chr3:17563512:17563572:-@chr3:17559869:17559961:-@chr3:17524970:17525101:-	MXE	0.0123701
chr3:180523473:180523773:+@chr3:180525432:180525475:+@chr3:180528043:180528113:+	SE	0.0074464
chr3:180534904:180535043:+@chr3:180535044:180535521:+	TandemUTR	0.0139188
chr3:187986366:187987128:+@chr3:187987610:187987747:+@chr3:187988006:187988067:+@chr3:187988286:187990377:+	MXE	0.0385651
chr3:188339695:188340005:-@chr3:188328481:188328544:-@chr3:188321429:188321810:-	SE	0.0444444
chr3:196737884:196737991:-@chr3:196732906:196732983:-@chr3:196731779:196731873:-	SE	7.63685e-05
chr3:197779787:197779942:-@chr3:197778459:197778575:-@chr3:197765422:197766075:-	SE	0.0279942
chr3:198079124:198079341:+@chr3:198091259:198091356:+@chr3:198096419:198097962:+	SE	0.0315278
chr3:23823574:23823916:+@chr3:23827955:23828009:+@chr3:23904062:23904284:+	SE	0.00256423
chr3:28279608:28279875:+@chr3:28310929:28311021:+@chr3:28332828:28336265:+	SE	0.024238
chr3:32458336:32458509:+@chr3:32468888:32468969:+@chr3:32470737:32471343:+	SE	0.00607012
chr3:33405047:33406825:-@chr3:33404839:33405046:-	TandemUTR	0.0309613
chr3:38238073:38238187|38238182:+@chr3:38240307:38240408:+	A5SS	0.0125695
chr3:38512812:38514184:+@chr3:38516585:38516659:+@chr3:38517850:38517989:+	SE	0.0121788
chr3:39159394:39159548:-@chr3:39158348:39159393:-	TandemUTR	0.0408756
chr3:40469617:40469824:-@chr3:40468200:40468277:-@chr3:40462021:40463342:-	SE	0.0335821
chr3:422394:423534:+@chr3:423535:426100:+	TandemUTR	0.00212015
chr3:43122332:43122572:-@chr3:43106984:43107105:-@chr3:43095720:43098032:-	SE	0.0222336
chr3:44424178:44424244:+@chr3:44424245:44425933:+	TandemUTR	0.0172116
chr3:45241172:45241619:-@chr3:45240960:45241171:-	TandemUTR	0.00234928
chr3:47100214:47100876:-@chr3:47097410:47097577:-@chr3:47083564:47083612:-	SE	0.0119181
chr3:47520824:47520942:-@chr3:47514780:47514926:-@chr3:47512134:47512691:-	SE	0.0294093
chr3:47865945:47866048:+@chr3:47866124:47866267:+@chr3:47866361:47866693:+	SE	0.0438521
chr3:48277307:48277433:+@chr3:48284409:48287463:+@chr3:48302740:48304117:+	SE	0.0200873
chr3:48486246:48486131|48486125:-@chr3:48484280:48485976:-	A5SS	0.021299
chr3:48621599:48621806:-@chr3:48618207:48618293:-@chr3:48616576:48617217:-	SE	0.0253949
chr3:48621739:48621599|48621595:-@chr3:48618207:48618293:-	A5SS	0.0241798
chr3:49040759:49040685|49040636:-@chr3:49040147:49040353:-	A5SS	0.049746
chr3:49089146:49089475:-@chr3:49069299:49070327:-@chr3:49059506:49059683:-	SE	0.00952381
chr3:49387871:49388028:-@chr3:49380865:49380878:-@chr3:49374922:49375063:-	SE	0.0336819
chr3:50122040:50122125:+@chr3:50122816:50122900:+@chr3:50123116:50123213:+	SE	0.031746
chr3:52238976:52239126:-@chr3:52238717:52238838:-@chr3:52237660:52238257:-	SE	0.000291429
chr3:52618369:52619011:-@chr3:52612577:52612783:-@chr3:52597748:52598308:-	SE	0.0435714
chr3:56649054:56649198:-@chr3:56647774:56647833:-@chr3:56642112:56642911:-	SE	0.0138458
chr3:69216624:69217064:+@chr3:69233680:69233901:+@chr3:69236305:69238129:+	SE	0.0161006
chr3:8640342:8640235|8640135:-@chr3:8636086:8636700:-	A5SS	0.000993835
chr3:95259637:95262480:-@chr3:95259454:95259636:-	TandemUTR	0.00472783
chr3:9670305:9670521|9670453:+@chr3:9678951:9679059:+	A5SS	0.0347918
chr3:9705628:9705766:+@chr3:9714395:9714550:+@chr3:9718474:9719084:+	SE	0.0265209
chr3:9802000:9802109:-@chr3:9800706:9800897:-@chr3:9796644:9797233:-	SE	0.0236523
chr3:9855855:9855716|9855669:-@chr3:9854486:9854891:-	A5SS	0.000575858
chr3:9856868:9857489:-@chr3:9855669:9855855:-@chr3:9854486:9854891:-	SE	0.0170025
chr3:9856868:9857489:-@chr3:9855716:9855855:-@chr3:9854486:9854891:-	SE	0.00201593
chr3:9856991:9856868|9856864:-@chr3:9854486:9854891:-	A5SS	0.00447624
chr3:99718723:99718692|99718582:-@chr3:99716652:99718413:-	A5SS	0.0256109
chr3:99724383:99724600:-@chr3:99723187:99723230:-@chr3:99717045:99722976:-	SE	0.0499851
chr4:101008306:101009791:+@chr4:101009792:101010280:+	TandemUTR	0.031275
chr4:102172447:102172544:-@chr4:102169346:102169375:-@chr4:102163603:102166241:-	SE	0.0141714
chr4:103939676:103939769:-@chr4:103939197:103939246:-@chr4:103934621:103937701:-	SE	0.042783
chr4:106614500:106614688:-@chr4:106594192:106594248:-@chr4:106589956:106590009:-	SE	0.0194566
chr4:109807870:109808195:+@chr4:109808196:109808425:+	TandemUTR	0.0475048
chr4:113785273:113785480|113785373:+@chr4:113786956:113787560:+	A5SS	0.0189082
chr4:119825968:119826203:+@chr4:119827153:119827302:+@chr4:119828526:119828614:+	SE	0.0495757
chr4:120439089:120439380:-@chr4:120437653:120439088:-	TandemUTR	0.0370604
chr4:120637002:120639202:-@chr4:120635004:120637001:-	TandemUTR	0.0432817
chr4:121201580:121201484|121201473:-@chr4:121199778:121200893:-	A5SS	0.0496611
chr4:1299185:1299388:+@chr4:1320649:1320782:+@chr4:1322210:1323924:+	SE	0.022949
chr4:1299185:1299388|1299319:+@chr4:1322210:1323924:+	A5SS	0.0150878
chr4:13221656:13221822:-@chr4:13220128|13220146:13220017:-	A3SS	0.0369947
chr4:140212470:140212823:-@chr4:140208288:140208374:-@chr4:140202469:140202661:-	SE	0.0295645
chr4:140442072:140442435:+@chr4:140465938:140466007:+@chr4:140474778:140474862:+	SE	0.0241447
chr4:154397837:154398209:+@chr4:154410937:154411121:+@chr4:154416495:154418760:+	SE	0.0318158
chr4:154828504:154828590:+@chr4:154842829:154843112:+@chr4:154843494:154846861:+	SE	0.0475016
chr4:1683655:1684218:-@chr4:1675121:1675225:-@chr4:1671536:1671595:-	SE	0.0439615
chr4:169378381:169378443:-@chr4:169374020:169374758:-	RI	0.0412839
chr4:175394693:175395136:-@chr4:175394382:175394692:-	TandemUTR	0.041789
chr4:175680085:175680550:-@chr4:175679670:175679793:-@chr4:175675697:175675803:-	SE	0.0163669
chr4:184605574:184606077:+@chr4:184606078:184606342:+	TandemUTR	0.0371159
chr4:185167305:185169570:+@chr4:185169734:185169782:+@chr4:185175236:185181677:+	SE	0.036787
chr4:185576856:185576680|185576653:-@chr4:185576315:185576361:-	A5SS	0.0146182
chr4:185810171:185810248:+@chr4:185815230:185815468:+@chr4:185817488:185817585:+	SE	0.0427979
chr4:186933379:186933637:-@chr4:186842902:186842994:-@chr4:186836944:186836970:-	SE	0.015873
chr4:24138480:24138643:-@chr4:24138194:24138479:-	TandemUTR	0.0392761
chr4:26618253:26618420:+@chr4:26618703:26618726:+@chr4:26619148:26619248:+	SE	0.0274764
chr4:2902586:2902675:-@chr4:2902128:2902478:-	RI	0.0471512
chr4:321569:321775:+@chr4:327571:327697:+@chr4:356453:359516:+	SE	0.0104798
chr4:39044254:39044416:-@chr4:39033892:39034012:-@chr4:39029363:39029491:-	SE	0.0244191
chr4:39376059:39376405:+@chr4:39415435:39415528:+@chr4:39423767:39423830:+	SE	0.0403879
chr4:39376059:39376405:+@chr4:39423767:39423825:+@chr4:39433672:39433754:+	SE	0.0495
chr4:4094689:4094777:+@chr4:4095313:4095421:+@chr4:4126297:4126685:+	SE	0.00394554
chr4:456364:456490:-@chr4:451406:451470:-@chr4:423192:428221:-	SE	0.00262888
chr4:48529394:48530255:+@chr4:48533934:48534026:+@chr4:48539410:48539463:+	SE	0.0237432
[truncated: 386 more rows]
