# Supplementary material for: Dysregulation of alternative splicing is associated with the pathogenesis of ulcerative colitis
Source: Biomed Eng Online. 2021 Nov 27;20:121. doi: 10.1186/s12938-021-00959-4 (PMC8627048; doi:10.1186/s12938-021-00959-4)
Supplement: Supplementary file 3 — Additional file 3: Table S2. Pathways which are significantly regulated via Enrichr analysis (GSE137344). [file 12938_2021_959_MOESM3_ESM.xlsx]

## Sheet: significant_pathway
Term	Overlap	P.value	Adjusted.P.value	Old.P.value	Old.Adjusted.P.value	Odds.Ratio	Combined.Score	Genes	splicing_type
RNA transport	6/165	0.00462884	1	0	0	3.88916	20.906	EIF2B2;CLNS1A;NUP62;NUP88;EIF2S2;EIF1	A3SS
Hypertrophic cardiomyopathy (HCM)	1985-04-01	0.00832026	1	0	0	5.03303	24.1035	ITGB1;TPM1;LMNA;PRKAG2	A3SS
Ribosome	5/153	0.0145916	1	0	0	3.49516	14.7751	RPL4;RPL7A;RPL30;RPS9;RPS15A	A3SS
Aminoacyl-tRNA biosynthesis	1966-03-01	0.0239389	1	0	0	4.86145	18.1441	LARS;SARS;QRSL1	A3SS
Leishmaniasis	1974-03-01	0.0321379	1	0	0	4.33589	14.9056	ITGB1;HLA-DRA;IRAK4	A3SS
Antigen processing and presentation	1977-03-01	0.0355441	1	0	0	4.16696	13.905	HSP90AB1;PSME1;HLA-DRA	A3SS
Phenylalanine, tyrosine and tryptophan biosynthesis	2020-01-05	0.0458882	1	0	0	21.3904	65.9155	IL4I1	A3SS
Protein processing in endoplasmic reticulum	11/165	1.90853e-05	0.00587828	0	0	4.83092	52.4956	HSP90AA1;HSP90AB1;OS9;DERL3;LMAN2;SSR1;UBE4B;STUB1;CALR;UBE2J2;SKP1	A5SS
Phagosome	8/152	0.00125883	0.193859	0	0	3.81388	25.4675	SCARB1;TUBA1C;DYNC1LI2;M6PR;CALR;RAC1;ATP6V1D;ACTG1	A5SS
Alzheimer disease	8/171	0.00263924	0.270962	0	0	3.39012	20.128	APH1A;APP;NDUFA13;NDUFA5;UQCRC1;CALM1;COX6C;RTN4	A5SS
Fluid shear stress and atherosclerosis	7/139	0.00321194	0.247319	0	0	3.64925	20.9499	HSP90AA1;HSP90AB1;PIK3R2;RAC1;CALM1;ACTG1;ICAM1	A5SS
Bacterial invasion of epithelial cells	1974-05-01	0.00358084	0.22058	0	0	4.8962	27.5762	CLTA;PIK3R2;RAC1;CRK;ACTG1	A5SS
Ribosome	7/153	0.00542585	0.278527	0	0	3.31534	17.2947	RPL3;RPS16;RPL10;RPLP0;RPS3;RPL23A;RPL37	A5SS
Parkinson disease	6/142	0.0140851	0.619744	0	0	3.06185	13.0516	NDUFA13;NDUFA5;UQCRC1;HTRA2;UBE2J2;COX6C	A5SS
Glucagon signaling pathway	5/103	0.0141218	0.543691	0	0	3.51766	14.9853	LDHB;PKM;PGAM1;PCK1;CALM1	A5SS
Glycolysis / Gluconeogenesis	1968-04-01	0.0144916	0.495936	0	0	4.26257	18.0485	LDHB;PKM;PGAM1;PCK1	A5SS
Pyruvate metabolism	1939-03-01	0.0164758	0.507456	0	0	5.57414	22.8866	LDHB;PKM;PCK1	A5SS
Non-alcoholic fatty liver disease (NAFLD)	6/149	0.0174653	0.489028	0	0	2.918	11.8107	NDUFA13;NDUFA5;UQCRC1;PIK3R2;RAC1;COX6C	A5SS
Leukocyte transendothelial migration	5/112	0.0196054	0.503206	0	0	3.23499	12.7198	CLDN7;PIK3R2;RAC1;ACTG1;ICAM1	A5SS
Antigen processing and presentation	1977-04-01	0.0218899	0.518623	0	0	3.76435	14.3863	HSP90AA1;HSP90AB1;PSME1;CALR	A5SS
Cysteine and methionine metabolism	1947-03-01	0.0269823	0.59361	0	0	4.62535	16.7094	LDHB;AHCY;SRM	A5SS
Human immunodeficiency virus 1 infection	7/212	0.0281556	0.578128	0	0	2.39267	8.54186	PIK3R2;AP1S3;CALR;RAC1;CALM1;CRK;SKP1	A5SS
Purine metabolism	5/129	0.0334081	0.643105	0	0	2.80867	9.54656	NME1-NME2;ENTPD1;PKM;IMPDH2;NME2	A5SS
mRNA surveillance pathway	1991-04-01	0.0373034	0.675849	0	0	3.18522	10.4751	PPP1CC;FIP1L1;PPP2R3C;PABPC1	A5SS
Oxidative phosphorylation	5/133	0.0373515	0.639126	0	0	2.7242	8.95549	NDUFA13;NDUFA5;UQCRC1;COX6C;ATP6V1D	A5SS
Insulin signaling pathway	5/137	0.0415691	0.673857	0	0	2.64466	8.41108	PPP1CC;PIK3R2;PCK1;CALM1;CRK	A5SS
Pyrimidine metabolism	1957-03-01	0.0440803	0.678837	0	0	3.81388	11.906	NME1-NME2;ENTPD1;NME2	A5SS
Viral myocarditis	1959-03-01	0.0480148	0.704217	0	0	3.6846	11.1873	RAC1;ACTG1;ICAM1	A5SS
Phosphatidylinositol signaling system	1999-04-01	0.0483182	0.676455	0	0	2.92783	8.87116	MTMR14;INPP5E;PIK3R2;CALM1	A5SS
Progesterone-mediated oocyte maturation	1999-04-01	0.0483182	0.647044	0	0	2.92783	8.87116	HSP90AA1;HSP90AB1;PIK3R2;MAD2L1	A5SS
Systemic lupus erythematosus	69/133	4.74819e-20	1.46244e-17	0	0	3.0277	134.714	TNF;C4B;C4A;HIST1H2AE;HIST1H2AD;HIST1H2AG;HIST1H2AA;HLA-DOA;HLA-DOB;HIST1H2AC;HIST1H2AB;HLA-DPA1;HIST1H2AM;HIST1H2AL;HIST1H2AI;HIST1H2AH;HIST1H2AK;HIST1H2AJ;HIST1H2BF;HIST1H2BE;HIST1H2BH;HIST1H2BG;HIST1H2BB;HIST1H2BA;HIST1H2BD;HIST1H2BC;HLA-DQB1;HIST1H2BN;HIST1H2BM;H2AFB2;HIST1H2BO;HIST1H3J;HIST1H2BJ;HIST1H2BI;HIST1H2BL;HIST1H2BK;C2;HLA-DMA;HIST1H3A;C6;HLA-DMB;C7;C9;HIST1H3F;HIST1H3G;HIST1H3H;HIS…	AFE
Alcoholism	56/180	2.83704e-06	0.000436904	0	0	1.81565	23.1908	HDAC11;SLC6A3;HIST1H2AE;HIST1H2AD;HIST1H2AG;HIST1H2AA;SLC18A1;HIST1H2AC;HIST1H2AB;HIST1H2AM;HIST1H2AL;HIST1H2AI;HIST1H2AH;HIST1H2AK;HIST1H2AJ;HIST1H2BF;CRH;HIST1H2BE;HIST1H2BH;HIST1H2BG;HIST1H2BB;HIST1H2BA;HIST1H2BD;HIST1H2BC;HIST1H2BN;HIST1H2BM;H2AFB2;HIST1H2BO;HIST1H3J;ATF6B;HIST1H2BJ;HIST1H2BI;HIST1H2BL;HIST1H2BK;HIST1H3A;HIST1H3F;HIST1H3G;HIST1H3H;HIST1H3I;HIST1H3B;HIST1H3C;HIST1H3D;HIST1H3E;…	AFE
Allograft rejection	19/38	3.32967e-06	0.000341846	0	0	2.918	36.8037	HLA-DRB5;HLA-B;HLA-C;HLA-A;HLA-F;TNF;HLA-G;HLA-E;HLA-DMA;HLA-DMB;HLA-DPB1;HLA-DRA;HLA-DOA;HLA-DOB;HLA-DQA2;HLA-DQA1;HLA-DRB1;HLA-DPA1;HLA-DQB1	AFE
Type I diabetes mellitus	20/43	7.57839e-06	0.000583536	0	0	2.71442	32.0036	HLA-DRB5;HLA-B;HLA-C;HLA-A;HLA-F;TNF;HLA-G;HLA-E;HLA-DMA;HLA-DMB;LTA;HLA-DPB1;HLA-DRA;HLA-DOA;HLA-DOB;HLA-DQA2;HLA-DQA1;HLA-DRB1;HLA-DPA1;HLA-DQB1	AFE
Graft-versus-host disease	19/41	1.3645e-05	0.000840531	0	0	2.70449	30.2961	HLA-DRB5;HLA-B;HLA-C;HLA-A;HLA-F;TNF;HLA-G;HLA-E;HLA-DMA;HLA-DMB;HLA-DPB1;HLA-DRA;HLA-DOA;HLA-DOB;HLA-DQA2;HLA-DQA1;HLA-DRB1;HLA-DPA1;HLA-DQB1	AFE
Viral carcinogenesis	57/201	4.87527e-05	0.00250264	0	0	1.65499	16.432	GTF2H2C;HDAC11;RBPJ;CCR8;SKP2;CCR5;CCR4;CCR3;YWHAH;MRPS18B;HLA-B;HLA-C;SCRIB;HLA-A;HLA-F;HLA-G;YWHAZ;HLA-E;KAT2B;PKM;CCNE2;HIST1H2BF;HIST1H2BE;HIST1H2BH;HIST1H2BG;IL6ST;HIST1H2BB;HIST1H2BA;HIST1H2BD;HIST1H2BC;HIST1H2BN;HIST1H2BM;HIST1H2BO;ATF6B;HIST1H2BJ;HIST1H2BI;HIST1H2BL;HIST1H2BK;UBR4;PIK3R1;GTF2E2;EGR3;HIST1H4K;HIST1H4L;GTF2H2;GTF2H4;HIST1H4A;HIST1H4B;HNRNPK;HIST1H4G;HIST1H4H;HIST1H4I;HIST1H…	AFE
Staphylococcus aureus infection	25/68	8.35564e-05	0.00367648	0	0	2.14559	20.1471	DEFB103B;DEFB1;C2;C4B;C4A;HLA-DMA;HLA-DMB;DEFA1B;HLA-DOA;HLA-DOB;HLA-DQA2;HLA-DQA1;HLA-DPA1;HLA-DRB5;DEFA6;DEFA4;DEFA5;DEFA3;DEFA1;HLA-DPB1;HLA-DRA;DEFB4B;CFB;HLA-DRB1;HLA-DQB1	AFE
Antigen processing and presentation	26/77	0.000300507	0.0115695	0	0	1.9706	15.9816	TNF;HLA-DMA;HLA-DMB;HLA-DOA;HLA-DOB;HLA-DQA2;HLA-DQA1;CTSB;HLA-DPA1;HLA-DRB5;HSPA1L;TAP2;HLA-B;TAP1;HLA-C;HLA-A;HLA-F;HLA-G;TAPBP;HLA-E;HLA-DPB1;HLA-DRA;HSPA1B;HLA-DRB1;HLA-DQB1;HSPA1A	AFE
Asthma	13/31	0.00102258	0.0349949	0	0	2.44736	16.8511	HLA-DRB5;TNF;HLA-DMA;HLA-DMB;HLA-DPB1;HLA-DRA;HLA-DOA;HLA-DOB;HLA-DQA2;HLA-DQA1;HLA-DRB1;HLA-DPA1;HLA-DQB1	AFE
Autoimmune thyroid disease	18/53	0.00226469	0.0697525	0	0	1.98204	12.0713	HLA-DRB5;HLA-B;HLA-C;HLA-A;HLA-F;HLA-G;HLA-E;HLA-DMA;HLA-DMB;HLA-DPB1;HLA-DRA;HLA-DOA;HLA-DOB;HLA-DQA2;HLA-DQA1;HLA-DRB1;HLA-DPA1;HLA-DQB1	AFE
Viral myocarditis	18/59	0.0081288	0.227607	0	0	1.78048	8.56826	HLA-DRB5;HLA-B;HLA-C;HLA-A;HLA-F;HLA-G;HLA-E;HLA-DMA;HLA-DMB;HLA-DPB1;HLA-DRA;HLA-DOA;HLA-DOB;HLA-DQA2;HLA-DQA1;HLA-DRB1;HLA-DPA1;HLA-DQB1	AFE
Intestinal immune network for IgA production	14/48	0.027037	0.69395	0	0	1.70217	6.14576	HLA-DRB5;HLA-DMA;HLA-DMB;CCR9;HLA-DPB1;HLA-DRA;HLA-DOA;HLA-DOB;HLA-DQA2;CCL28;HLA-DQA1;HLA-DRB1;HLA-DPA1;HLA-DQB1	AFE
Systemic lupus erythematosus	73/133	2.4118e-11	7.42834e-09	0	0	1.99554	48.787	TNF;C8A;C4B;C4A;HIST1H2AE;HIST1H2AD;HIST1H2AG;HIST1H2AA;HLA-DOA;HLA-DOB;HIST1H2AC;HIST1H2AB;HLA-DPA1;HIST1H2AM;HIST1H2AL;HIST1H2AI;HIST1H2AH;HIST1H2AK;HIST1H2AJ;ACTN4;HIST1H2BF;HIST1H2BE;HIST1H2BH;HIST1H2BG;HIST1H2BB;HIST1H2BA;HIST1H2BD;HIST1H2BC;HLA-DQB1;C1QB;HIST1H2BN;C1QA;HIST1H2BM;H2AFB1;H2AFB2;HIST1H2BO;HIST1H3J;HIST1H2BJ;HIST1H2BI;HIST1H2BL;HIST1H2BK;C2;H2BFM;HLA-DMA;HIST1H3A;C6;HLA-DMB;C7;…	ALE
Alcoholism	63/180	0.0162372	1	0	0	1.2725	5.24325	CALML6;HDAC11;SLC6A3;HIST1H2AE;HIST1H2AD;HIST1H2AG;HIST1H2AA;HIST1H2AC;HIST1H2AB;HIST1H2AM;HIST1H2AL;HIST1H2AI;HIST1H2AH;HIST1H2AK;HIST1H2AJ;ADORA2B;HIST1H2BF;HIST1H2BE;HIST1H2BH;HIST1H2BG;HIST1H2BB;HIST1H2BA;HIST1H2BD;HIST1H2BC;HIST1H2BN;HIST1H2BM;H2AFB1;H2AFB2;HIST1H2BO;HIST1H3J;MAOB;ATF6B;HIST1H2BJ;HIST1H2BI;HDAC1;HIST1H2BL;HIST1H2BK;HDAC9;HDAC6;H2BFM;HIST1H3A;HIST1H3F;HIST1H3G;HIST1H3H;HIST1H…	ALE
Allograft rejection	16/38	0.0369652	1	0	0	1.53082	5.04831	HLA-DRB5;HLA-B;HLA-C;HLA-A;HLA-F;TNF;HLA-G;HLA-E;HLA-DMA;HLA-DMB;CD40LG;HLA-DOA;HLA-DOB;HLA-DRB1;HLA-DPA1;HLA-DQB1	ALE
Malaria	1949-03-01	0.00380583	1	0	0	9.56633	53.2961	HBA2;CD36;HBA1	MXE
Protein export	2020-02-23	0.00941654	1	0	0	13.587	63.3871	SRP19;SRP9	MXE
ECM-receptor interaction	1982-03-01	0.0157093	1	0	0	5.71646	23.7434	ITGB1;CD36;CD44	MXE
African trypanosomiasis	1937-02-01	0.0233886	1	0	0	8.44595	31.7188	HBA2;HBA1	MXE
Hematopoietic cell lineage	1997-03-01	0.0244168	1	0	0	4.83247	17.9405	CD36;CD22;CD44	MXE
Ether lipid metabolism	1947-03-01	0.000701404	0.216032	0	0	17.2513	125.286	LPCAT4;PLA2G4B;JMJD7-PLA2G4B	RI
Oxytocin signaling pathway	4/153	0.00250113	0.385174	0	0	7.06589	42.3318	MYL6;PLA2G4B;JMJD7-PLA2G4B;ACTB	RI
alpha-Linolenic acid metabolism	2020-02-25	0.00383439	0.393664	0	0	21.6216	120.297	PLA2G4B;JMJD7-PLA2G4B	RI
Linoleic acid metabolism	2020-02-29	0.0051399	0.395772	0	0	18.6393	98.2427	PLA2G4B;JMJD7-PLA2G4B	RI
Glycerophospholipid metabolism	1997-03-01	0.00558905	0.344285	0	0	8.35887	43.357	LPCAT4;PLA2G4B;JMJD7-PLA2G4B	RI
RNA polymerase	1931-02-01	0.00585881	0.300752	0	0	17.4368	89.6218	POLR2J3;POLR2J2	RI
Choline metabolism in cancer	1999-03-01	0.00591453	0.260239	0	0	8.19001	42.0176	PLA2G4B;JMJD7-PLA2G4B;RPS6KB2	RI
Thermogenesis	4/231	0.0106206	0.408894	0	0	4.68	21.2704	SMARCE1;KDM3B;RPS6KB2;ACTB	RI
Platelet activation	3/124	0.0109517	0.37479	0	0	6.5388	29.5179	PLA2G4B;JMJD7-PLA2G4B;ACTB	RI
Vascular smooth muscle contraction	3/132	0.0129565	0.39906	0	0	6.14251	26.6963	MYL6;PLA2G4B;JMJD7-PLA2G4B	RI
Arginine and proline metabolism	1949-02-01	0.0141961	0.39749	0	0	11.0314	46.9365	ALDH4A1;PYCR1	RI
Ovarian steroidogenesis	1949-02-01	0.0141961	0.364366	0	0	11.0314	46.9365	PLA2G4B;JMJD7-PLA2G4B	RI
Vibrio cholerae infection	1950-02-01	0.0147525	0.349521	0	0	10.8108	45.5821	ATP6V1D;ACTB	RI
Apoptosis	3/143	0.0160345	0.35276	0	0	5.67001	23.4342	LMNA;CAPN1;ACTB	RI
Ribosome	3/153	0.0191599	0.393416	0	0	5.29942	20.9589	RPS16;RPL13A;RPL10A	RI
VEGF signaling pathway	1959-02-01	0.0201706	0.388284	0	0	9.1617	35.763	PLA2G4B;JMJD7-PLA2G4B	RI
Long-term depression	1960-02-01	0.0208168	0.377152	0	0	9.00901	34.8828	PLA2G4B;JMJD7-PLA2G4B	RI
Necroptosis	3/162	0.0222412	0.380572	0	0	5.00501	19.0481	PLA2G4B;JMJD7-PLA2G4B;CAPN1	RI
Arachidonic acid metabolism	1963-02-01	0.0228067	0.369708	0	0	8.58001	32.4384	PLA2G4B;JMJD7-PLA2G4B	RI
Hepatocellular carcinoma	3/168	0.0244372	0.376333	0	0	4.82625	17.9134	SMARCE1;RPS6KB2;ACTB	RI
Fc epsilon RI signaling pathway	1968-02-01	0.0262896	0.385581	0	0	7.94913	28.9235	PLA2G4B;JMJD7-PLA2G4B	RI
Arrhythmogenic right ventricular cardiomyopathy (ARVC)	1972-02-01	0.0292209	0.409092	0	0	7.50751	26.5231	LMNA;ACTB	RI
Hypertrophic cardiomyopathy (HCM)	1985-02-01	0.0395833	0.530073	0	0	6.3593	20.5364	LMNA;ACTB	RI
Dilated cardiomyopathy (DCM)	1991-02-01	0.0447695	0.574541	0	0	5.94001	18.451	LMNA;ACTB	RI
Fc gamma R-mediated phagocytosis	1991-02-01	0.0447695	0.55156	0	0	5.94001	18.451	PLA2G4B;RPS6KB2	RI
GnRH signaling pathway	1993-02-01	0.0465513	0.551454	0	0	5.81226	17.8274	PLA2G4B;JMJD7-PLA2G4B	RI
T cell receptor signaling pathway	11/101	0.00233076	0.717873	0	0	2.72618	16.5249	PPP3CA;PPP3CB;PAK1;CD4;NFATC3;CD28;NCK2;CTLA4;RHOA;NCK1;MAPK3	SE
Adherens junction	1972-08-01	0.00786127	1	0	0	2.78125	13.4774	TCF7L2;PARD3;CTNNA1;LMO7;BAIAP2;ACP1;RHOA;MAPK3	SE
C-type lectin receptor signaling pathway	10/104	0.00869677	0.892869	0	0	2.40685	11.4201	PPP3CA;PPP3CB;PAK1;CASP8;IRF1;NFATC3;MDM2;CASP1;RHOA;MAPK3	SE
Alzheimer disease	14/171	0.00882519	0.679539	0	0	2.04935	9.6937	UQCRB;NDUFA5;ATP2A3;HSD17B10;APH1A;PPP3CA;COX7A2L;ADAM17;PPP3CB;CASP8;NDUFS6;NDUFS4;UQCRC1;MAPK3	SE
Bacterial invasion of epithelial cells	1974-08-01	0.00923707	0.569004	0	0	2.70609	12.6767	ITGB1;ARPC2;CAV2;CTNNA1;FN1;CLTA;RHOA;PTK2	SE
Endocytosis	18/244	0.00940112	0.482591	0	0	1.84657	8.61781	USP8;IST1;CAV2;WIPF2;VTA1;NEDD4L;CLTA;RHOA;SNX1;DAB2;ARPC2;PARD3;CAPZA1;RAB35;MDM2;STAMBP;SMAP1;SNX6	SE
N-Glycan biosynthesis	1950-06-01	0.0142067	0.625095	0	0	3.00375	12.7781	FUT8;RPN2;ALG5;ALG13;MGAT1;ALG11	SE
Epithelial cell signaling in Helicobacter pylori infection	1968-07-01	0.0185701	0.714949	0	0	2.57675	10.2714	ATP6V0B;ADAM17;PAK1;ATP6V0E1;CCL5;F11R;ATP6V1E1	SE
Ubiquitin mediated proteolysis	11/137	0.0215732	0.738283	0	0	2.00981	7.71025	UBE2D3;UBE2E1;UBE2N;MDM2;KEAP1;NEDD4L;UBE2J2;SAE1;UBE2K;UBE2L3;ANAPC11	SE
Pathogenic Escherichia coli infection	1955-06-01	0.0219451	0.675909	0	0	2.73069	10.4291	ITGB1;ARPC2;NCK2;YWHAZ;RHOA;NCK1	SE
Inositol phosphate metabolism	1974-07-01	0.0281468	0.788109	0	0	2.36782	8.4539	ITPKB;MTMR3;IMPA1;MTMR14;PTEN;CDIPT;MTM1	SE
Nicotinate and nicotinamide metabolism	2020-04-30	0.0303599	0.779237	0	0	3.33751	11.6634	NT5C3A;NMNAT1;NMNAT3;NT5C2	SE
Oxidative phosphorylation	10/133	0.0407172	0.964685	0	0	1.88205	6.02464	COX7A2L;ATP6V0B;ATP6V0E1;PPA2;UQCRB;NDUFA5;NDUFS6;NDUFS4;UQCRC1;ATP6V1E1	SE
Human papillomavirus infection	20/330	0.0430442	0.946973	0	0	1.51705	4.77192	ITGB1;TCF7L2;ATP6V0B;ATP6V0E1;HDAC1;FN1;PTEN;LAMB1;PTK2;FOXO1;CASP8;IRF3;TRAF3;PPP2R3C;PARD3;IRF1;TADA3;MDM2;ATP6V1E1;MAPK3	SE
One carbon pool by folate	2020-03-20	0.0436412	0.896099	0	0	3.75469	11.7588	MTHFD1;ST20-MTHFS;MTHFS	SE
Huntington disease	13/193	0.0464479	0.894122	0	0	1.68605	5.17519	UQCRB;NDUFA5;HDAC1;CLTA;NRF1;COX7A2L;CASP8;NDUFS6;NDUFS4;POLR2D;UQCRC1;TFAM;DNAL4	SE
Nicotinate and nicotinamide metabolism	2020-03-30	0.00386056	1	0	0	9.43396	52.424	NNT;NT5C2;NADK	TandemUTR
Basal transcription factors	1945-03-01	0.012015	1	0	0	6.28931	27.8088	TBP;TAF12;GTF2E2	TandemUTR
Amino sugar and nucleotide sugar metabolism	1948-03-01	0.0143107	1	0	0	5.89623	25.0398	CYB5R1;CYB5R4;UXS1	TandemUTR
Notch signaling pathway	1948-03-01	0.0143107	1	0	0	5.89623	25.0398	PSENEN;NOTCH1;HDAC1	TandemUTR
mRNA surveillance pathway	1991-04-01	0.0160204	0.986856	0	0	4.1468	17.1424	HBS1L;FIP1L1;PPP2R2A;NXT2	TandemUTR
Steroid biosynthesis	2020-02-19	0.0169847	0.871882	0	0	9.93049	40.4711	DHCR24;LIPA	TandemUTR
Cell adhesion molecules (CAMs)	5/145	0.0192805	0.848344	0	0	3.25309	12.8453	CD86;ITGAM;CD34;ICAM1;CD276	TandemUTR
Pyrimidine metabolism	1957-03-01	0.0225946	0.869892	0	0	4.96524	18.8185	NME4;TYMS;NT5C2	TandemUTR
Cellular senescence	5/160	0.0280113	0.958608	0	0	2.94811	10.5399	PPP3R1;RAD50;ITPR3;HIPK1;MAP2K6	TandemUTR
RNA transport	5/165	0.0313984	0.967072	0	0	2.85878	9.89422	EIF4A1;NUP133;FMR1;EIF4EBP2;NXT2	TandemUTR
Butanoate metabolism	2020-02-28	0.0352852	0.987984	0	0	6.73854	22.5357	ECHS1;ALDH5A1	TandemUTR
Staphylococcus aureus infection	1968-03-01	0.0355847	0.91334	0	0	4.16204	13.8839	C1QB;ITGAM;ICAM1	TandemUTR
beta-Alanine metabolism	1931-02-01	0.042522	1	0	0	6.08643	19.2193	ECHS1;MLYCD	TandemUTR
Inositol phosphate metabolism	1974-03-01	0.0439785	0.967527	0	0	3.82458	11.9482	MINPP1;MTMR3;PIP4K2C	TandemUTR
Propanoate metabolism	1932-02-01	0.0450472	0.92497	0	0	5.89623	18.2786	ECHS1;MLYCD	TandemUTR
Kaposi sarcoma-associated herpesvirus infection	5/186	0.0483542	0.930819	0	0	2.53601	7.68209	CD86;PPP3R1;ITPR3;ICAM1;MAP2K6	TandemUTR
Transcriptional misregulation in cancer	5/186	0.0483542	0.876065	0	0	2.53601	7.68209	CD86;ARNT2;ITGAM;HDAC1;PTK2	TandemUTR
Purine metabolism	4/129	0.048601	0.831618	0	0	2.92526	8.84631	NME4;PDE5A;HPRT1;NT5C2	TandemUTR
