# Supplementary material for: Dysregulation of alternative splicing is associated with the pathogenesis of ulcerative colitis
Source: Biomed Eng Online. 2021 Nov 27;20:121. doi: 10.1186/s12938-021-00959-4 (PMC8627048; doi:10.1186/s12938-021-00959-4)
Supplement: Supplementary file 4 — Additional file 4: Table S3. Validation experiments results of 2352 related AS events. [file 12938_2021_959_MOESM4_ESM.xlsx]

## Sheet: 2352_related_events
event_name	splice_type	p	Ctrl1	Ctrl2	Ctrl3	Ctrl4	UC1	UC2	UC3	UC4
100132406@uc009wkg.1@uc009wkf.1	AFE	0.049746	0.89	0.89	0.87	NA	0.42	0.28	0.85	0.81
100170939@uc003jyq.1uc003jyv.2@uc003jys.2	AFE	0.029401	0.5	0.21	0.55	0.54	0.66	0.64	0.68	0.66
10050@uc010jqa.1@uc003nff.1uc003nfg.1	AFE	0.0285714	0.36	0.38	0.29	0.32	0.41	0.48	0.61	0.43
10062@uc001nek.1uc001nel.1@uc001neo.1	AFE	0.0284295	0.56	0.56	0.55	0.55	0.26	0.43	0.52	0.49
10095@uc003uqd.1@uc003uqb.1	AFE	0.0485326	0.91	0.81	0.75	0.91	0.92	0.91	0.92	0.92
10107@uc003npo.2@uc003rca.1	ALE	0.0285714	0.45	0.53	0.76	0.36	0.2	0.25	0.1	0.08
10107@uc003npo.2@uc003rcb.2	ALE	0.0285714	0.5	0.58	0.82	0.38	0.25	0.3	0.13	0.11
10142@uc003ule.1@uc003ulj.2	ALE	0.0284295	0.01	0.02	0.02	0.06	0.09	0.09	0.12	0.2
10181@uc003cyh.1@uc003cyf.2uc003cyg.1	AFE	0.0285714	0.59	0.38	0.64	0.66	0.24	0.37	0.31	0.36
10188@uc003fvq.1@uc003fvv.1	AFE	0.0285714	0.52	0.64	0.73	0.72	0.46	0.4	0.37	0.27
10188@uc003fvr.1@uc003fvv.1	AFE	0.029401	0.34	0.32	0.63	0.75	0.2	0.25	0.12	0.12
10227@uc003gfv.1@uc003gfw.1	AFE	0.0285714	0.49	0.59	0.35	0.44	0.08	0.2	0.32	0.26
10227@uc003gfv.1@uc003gfx.1	AFE	0.0285714	0.49	0.43	0.56	0.52	0.87	0.74	0.64	0.69
10227@uc003gfv.1@uc003gfz.1uc003gga.1uc003ggc.1	AFE	0.029401	0.3	0.37	0.22	0.22	0.06	0.14	0.18	0.17
10227@uc003gfv.1@uc003ggb.1	AFE	0.0420664	0.27	0.34	0.17	0.26	0.05	0.09	0.17	0.12
10235@uc001oat.1@uc009ypv.1	AFE	0.0285714	0.58	0.44	0.6	0.54	0.23	0.31	0.34	0.3
10277@uc001aqt.1@uc001aqs.2uc001aqr.2	AFE	0.0284295	0.48	0.5	0.61	0.48	0.37	0.35	0.45	0.45
10318@uc010jhp.1uc010jhq.1@uc003ltj.1uc003ltk.2	AFE	0.029401	0.49	0.61	0.52	0.63	0.42	0.48	0.47	0.47
10329@uc001srs.1@uc001srq.1	AFE	0.0285714	0.71	0.66	0.78	0.72	0.36	0.61	0.6	0.43
10351@uc002jhr.1@uc002jhp.1uc002jhq.1	ALE	0.049746	0.95	0.95	0.89	NA	0.67	0.88	0.86	0.74
10411@uc001rpw.1@uc001rpx.1	AFE	0.049746	0.35	0.35	0.5	NA	0.52	0.58	0.62	0.74
10432@uc001oiu.2@uc009yrh.1uc001oit.1uc009yri.1uc009yrk.1	AFE	0.029401	0.32	0.32	0.38	0.93	0.17	0.29	0.3	0.27
10443@uc001uuh.2@uc001uuj.2	AFE	0.0285714	0.46	0.42	0.63	0.88	0.24	0.28	0.29	0.13
10458@uc002jyz.2@uc002jze.1	ALE	0.0408331	0.18	0.15	0.14	0.31	0.08	0.14	0.08	0.11
10458@uc002jyz.2@uc002jzf.1	ALE	0.0408331	0.15	0.15	0.12	0.3	0.08	0.12	0.07	0.1
10492@uc003pkz.1@uc003pkx.1	AFE	0.0435966	0.35	0.35	0.35	NA	0.32	0.24	0.22	0.21
10492@uc003pkz.1@uc003pky.1	AFE	0.049746	0.3	0.25	0.29	NA	0.24	0.18	0.16	0.18
10531@uc001igs.1@uc009xhv.1	AFE	0.0408331	0.45	0.44	0.44	0.49	0.51	0.63	0.5	0.49
10554@uc003see.1@uc003rml.1	AFE	0.029401	0.12	0.09	0.07	0.5	0.62	0.51	0.51	0.58
10626@uc002gor.1@uc002goy.1	AFE	0.0408331	0.04	0.07	0.23	0.03	0.01	0.03	0.01	0
10626@uc002gox.1@uc002goy.1	AFE	0.0265187	0.05	0.08	0.29	0.04	0.01	0.03	0.01	0.01
10640@uc001xcs.1@uc001xct.1	AFE	0.049746	0.2	0.2	0.14	NA	0.42	0.23	0.32	0.21
10717@uc001eee.1@uc001eeb.2uc001eec.2	AFE	0.029401	0.36	0.35	0.33	0.66	0.22	0.27	0.27	0.32
10721@uc003eed.1@uc003eee.2	AFE	0.049746	0.7	0.65	0.15	NA	0.85	0.73	0.71	0.73
10793@uc003ttl.1@uc003tto.1	AFE	0.0285714	0.77	0.67	0.57	0.62	0.56	0.53	0.5	0.39
10808@uc010aay.1@uc001utj.1uc001utk.1uc010aaw.1uc001utl.1	ALE	0.0396087	0.97	0.96	0.97	0.98	0.98	0.99	1	0.99
10911@uc001aor.1uc001aos.1@uc001aoq.2	ALE	0.029401	0.66	0.96	0.85	0.62	0.36	0.55	0.36	0.51
10919@uc003nxv.1@uc003nxy.1	AFE	0.029401	0.21	0.14	0.13	0.13	0.31	0.23	0.24	0.45
10919@uc003nxx.1@uc003nxy.1	AFE	0.0285714	0.25	0.2	0.15	0.23	0.66	0.38	0.57	0.53
10919@uc003rkh.1@uc003rkk.1	AFE	0.029401	0.21	0.14	0.12	0.14	0.32	0.23	0.24	0.44
10919@uc003rkj.1@uc003rkk.1	AFE	0.0285714	0.25	0.21	0.15	0.23	0.71	0.37	0.57	0.53
10919@uc003sce.1@uc003sch.1	AFE	0.0285714	0.21	0.14	0.12	0.13	0.32	0.23	0.24	0.45
10919@uc003scf.1@uc003nxx.1	AFE	0.0285714	0.29	0.21	0.4	0.44	0.94	0.63	0.88	0.67
10919@uc003scg.1@uc003sch.1	AFE	0.0285714	0.25	0.21	0.15	0.24	0.7	0.38	0.57	0.53
10989@uc002src.1@uc002sqy.2uc002sra.2uc002sqz.2uc002srb.2	ALE	0.0420664	0.42	0.33	0.45	0.5	0.5	0.59	0.57	0.51
10989@uc002src.1@uc01768.uc002sre.2	AFE	0.0274686	0.04	0.04	0.07	0.14	0.03	0.03	0.02	0.02
10992@uc001ogx.1@uc001ogy.1	ALE	0.0285714	0.54	0.56	0.55	0.63	0.41	0.45	0.44	0.5
11006@uc010ers.1@uc002qgp.1uc002qgq.1uc002qgr.1uc010ert.1uc010eru.1	ALE	0.0319112	0.03	0.24	0.15	NA	0.01	0.01	0.01	0.01
11030@uc003xib.1@uc003xic.1	ALE	0.0285714	0.43	0.33	0.47	0.32	0.3	0.24	0.2	0.12
11030@uc003xib.1@uc003xid.1uc003xie.1	ALE	0.0285714	0.46	0.36	0.5	0.37	0.33	0.26	0.23	0.14
11033@uc003sjm.2@uc003sjn.2	AFE	0.0485326	0.98	0.98	0.97	0.92	0.99	0.98	0.99	0.99
1106@uc002bsm.1@uc002bso.1	ALE	0.0285714	0.79	0.77	0.81	0.93	0.7	0.72	0.64	0.68
11078@uc003atq.1uc003atr.1@uc003atv.1	ALE	0.029401	0.22	0.12	0.15	0.22	0.06	0.1	0.01	0.03
11078@uc003atq.1uc003atr.1@uc003atx.1	ALE	0.0285714	0.22	0.14	0.23	0.28	0.11	0.1	0.02	0.07
11078@uc003ats.1@uc003atv.1	ALE	0.0285714	0.22	0.12	0.14	0.18	0.06	0.1	0.01	0.03
11078@uc003ats.1@uc003atx.1	ALE	0.029401	0.22	0.14	0.23	0.28	0.1	0.1	0.02	0.07
11078@uc003atx.1uc010gxh.1@uc003atr.1	AFE	0.020208	0.97	0.98	0.97	0.91	0.99	0.99	0.99	0.99
11078@uc003atx.1uc010gxh.1@uc003ats.1uc003atu.1	AFE	0.035993	0.98	0.99	0.98	0.95	1	0.99	1	1
11078@uc003atx.1uc010gxh.1@uc003att.1	AFE	0.0255801	0.96	0.97	0.96	0.87	0.99	0.98	0.99	0.99
11107@uc003idp.1@uc003idn.1uc003ido.1	ALE	0.049746	0.21	0.33	0.21	NA	0.59	0.63	0.35	0.7
11152@uc004dmk.1uc004dml.1uc004dmm.1uc010nim.1@uc004dmo.1	AFE	0.0371882	0.01	0.01	0.01	0.02	0.06	0.03	0.04	0.02
11152@uc004dmn.1@uc004dmo.1	AFE	0.0408331	0.98	0.95	0.95	0.9	0.77	0.9	0.84	0.82
11234@uc001mog.1@uc001mod.1uc001moe.1uc001mof.1	ALE	0.020208	0.96	0.96	0.91	0.87	0.98	0.98	0.98	0.98
11253@uc004cle.1@uc004clc.1	AFE	0.0420664	0.11	0.13	0.08	0.04	0.21	0.14	0.13	0.15
11253@uc004clf.1@uc004clc.1	AFE	0.0420664	0.52	0.37	0.35	0.66	0.17	0.35	0.26	0.1
11259@uc003dtp.1@uc003dtm.1uc003dto.1	AFE	0.0485326	0.98	0.98	0.89	0.82	0.99	0.99	0.99	0.98
11282@uc003mkp.1@uc003mkr.1	AFE	0.0284295	0.46	0.5	0.46	0.5	0.55	0.57	0.56	0.51
11284@uc002pqg.1@uc002pqh.1	AFE	0.0285714	0.38	0.37	0.35	0.39	0.52	0.54	0.5	0.55
11284@uc002pqi.1@uc002pqj.1uc010enm.1uc002pqk.1	AFE	0.035993	0.32	0.32	0.29	0.32	0.29	0.21	0.09	0.09
11322@uc002jui.1@uc002juk.2uc010dhg.1uc002jun.2	AFE	0.049746	0.32	0.47	0.5	NA	0.51	0.54	0.53	0.51
113277@uc002idn.1@uc002kha.1	AFE	0.0435966	0.08	0.12	NA	0.27	0.03	0.03	0.04	0.03
113277@uc002idn.1@uc010dja.1	AFE	0.049746	0.06	0.17	NA	0.35	0.05	0.03	0.04	0.03
113878@uc003ufk.2@uc003ufh.2	AFE	0.0408331	0.85	0.9	0.91	0.78	0.93	0.95	0.95	0.91
113878@uc003ufk.2@uc003ufj.2	AFE	0.0371882	0.9	0.95	0.94	0.85	0.97	0.97	0.97	0.95
114879@uc001lxj.1@uc009ydv.1	AFE	0.049746	0.09	0.08	0.16	NA	0.03	0.04	0.01	0.04
1155@uc002odh.1@uc002odg.1	AFE	0.0285714	0.42	0.41	0.4	0.48	0.56	0.6	0.75	0.76
116071@uc001oce.1@uc001ocf.1	AFE	0.0285714	0.84	0.92	0.86	0.74	0.95	0.96	0.94	0.97
1182@uc003isj.1@uc003ish.1uc003isi.1	AFE	0.0285714	0.74	0.79	0.7	0.82	0.57	0.51	0.59	0.6
1186@uc010brq.1@uc002clv.2uc002clw.2	AFE	0.049746	0.54	0.53	0.67	NA	0.45	0.46	0.52	0.52
1201@uc002dpl.2uc002dpu.1uc002dpv.1uc002dpw.1@uc010byd.1	AFE	0.0420664	0.18	0.27	0.16	0.11	0.3	0.27	0.63	0.36
121642@uc001tnx.1@uc009zve.1	AFE	0.049746	0.17	0.13	0.17	NA	0.3	0.2	0.25	0.32
125115@uc010diy.1@uc002hvp.1	AFE	0.029401	0.9	0.6	0.31	0.77	0.95	0.94	0.92	0.94
128@uc003huk.1@uc003hui.1	ALE	0.0284295	0.6	0.59	0.59	0.73	0.55	0.56	0.55	0.58
1292@uc002zhz.1@uc002zia.1uc002zib.1	ALE	0.0255801	0.82	0.77	0.82	0.82	0.93	0.85	0.89	0.89
130617@uc002vkb.1@uc002vjy.1uc002vjz.1uc002vka.1	AFE	0.0285714	0.87	0.86	0.77	0.76	0.92	0.91	0.93	0.98
135112@uc003qaj.2@uc010kes.1uc003qae.2uc003qah.2uc003qai.2uc003qak.2	ALE	0.020208	0.99	0.99	0.98	0.97	1	1	1	1
135112@uc010ket.1@uc010kes.1uc003qae.2uc003qah.2uc003qai.2uc003qak.2	ALE	0.0285714	0.85	0.84	0.8	0.65	0.94	0.96	0.88	0.95
135644@uc003npk.2@uc003rbx.2	AFE	0.0371882	0.98	0.96	0.95	0.73	1	1	0.98	1
135644@uc003npk.2@uc003rbz.2	AFE	0.0408331	0.98	0.96	0.95	0.78	1	1	0.98	0.99
135644@uc003npk.2@uc003rua.2	AFE	0.0408331	0.98	0.96	0.95	0.78	1	1	0.98	0.99
135644@uc003npk.2@uc003ruc.2	AFE	0.0371882	0.98	0.96	0.94	0.75	1	1	0.98	1
137492@uc003wxl.1@uc003wxj.1uc003wxk.1	AFE	0.0285714	0.4	0.37	0.36	0.15	0.41	0.54	0.42	0.48
1390@uc001iyj.1uc001iyk.1@uc001iyc.1	AFE	0.0285714	0.86	0.76	0.81	0.72	0.95	0.92	0.93	0.91
14@uc002vhj.1@uc002vhk.1uc010fvo.1uc002vhl.1	AFE	0.0408331	0.09	0.11	0.12	0.03	0.14	0.13	0.12	0.13
140465@uc009zoo.1@uc001sju.1	ALE	0.0420664	0.73	0.72	0.75	0.66	0.66	0.5	0.6	0.49
140803@uc004ajn.1@uc181.uc010mpe.1	ALE	0.0371882	0.99	0.98	0.99	0.99	0.98	0.91	0.76	0.9
140876@uc002xvn.1@uc002xvm.1	ALE	0.0284295	0.93	0.93	0.78	0.81	0.96	0.94	0.99	0.96
143570@uc001ovn.1@uc009yub.1uc001ovq.2	AFE	0.049746	0.27	0.58	0.32	NA	0.09	0.11	0.09	0.2
143570@uc001ovs.1@uc001ovn.1	AFE	0.0435966	0.06	0.14	0.45	NA	0.02	0.02	0.01	0.02
144132@uc001mdr.1@uc001mdx.1	ALE	0.049746	0.76	0.7	0.61	NA	0.59	0.59	0.56	0.47
144132@uc001mds.1@uc001mdx.1	ALE	0.049746	0.75	0.68	0.72	NA	0.58	0.58	0.52	0.48
1453@uc010dim.1@uc002keh.1	AFE	0.0284295	0.13	0.14	0.09	0.17	0.08	0.08	0.07	0.07
1454@uc003avp.1@uc003avj.1uc003avk.1	ALE	0.0420664	0.62	0.65	0.68	0.61	0.58	0.52	0.51	0.61
146050@uc001zrm.2@uc001zrj.1uc001zrk.1uc010bdf.1uc010bdg.1	ALE	0.0420664	0.76	0.75	0.7	0.8	0.63	0.62	0.7	0.67
146057@uc001zqp.2uc010bcz.1@uc001zqo.1uc010bcy.1	ALE	0.049746	0.66	0.59	0.67	NA	0.73	0.78	0.78	0.82
146705@uc002jzs.1@uc002jzu.1	AFE	0.029401	0.61	0.52	0.52	0.53	0.37	0.49	0.46	0.44
150472@uc002tjt.1@uc002tju.1uc002tjv.1uc010fkw.1	ALE	0.0285714	0.71	0.48	0.34	0.61	0.3	0.04	0.21	0.13
151354@uc002rbz.1@uc002rca.1	ALE	0.0420664	0.66	0.59	0.76	0.7	0.76	0.77	0.89	0.92
153090@uc004blp.1@uc004bln.1	AFE	0.0255801	0.55	0.52	0.64	0.55	0.39	0.51	0.51	0.51
157567@uc003yjn.1uc003yjo.1uc003yjp.1@uc003yjm.2	ALE	0.029401	0.92	0.95	0.78	0.66	0.98	0.96	0.97	0.97
157697@uc003wph.1@uc003wpe.1	ALE	0.0285714	0.28	0.22	0.3	0.23	0.07	0.14	0.12	0.08
157697@uc003wpi.2@uc003wpe.1	ALE	0.029401	0.44	0.57	0.23	0.15	0.66	0.59	0.58	0.66
157697@uc003wpi.2@uc003wpe.1uc003wph.1	AFE	0.0420664	0.48	0.52	0.61	0.55	0.48	0.47	0.29	0.44
1577@uc003urq.1uc003urt.2uc010lgh.1@uc003urs.1	AFE	0.0284295	0.08	0.07	0.07	0.28	0.06	0.04	0.04	0.05
163175@uc002nya.2@uc002nxx.2uc002nxy.1	ALE	0.0285714	0.55	0.62	0.49	0.46	0.72	0.7	0.76	0.71
163175@uc002nya.2@uc002nxz.1	ALE	0.0285714	0.4	0.47	0.32	0.27	0.57	0.52	0.62	0.59
170954@uc003rvq.1@uc003rdn.1	AFE	0.0408331	0.95	0.79	0.9	0.98	0.99	0.98	1	1
170954@uc003rvq.1@uc003rdo.2	AFE	0.029401	0.05	0.21	0.1	0.11	0.01	0.02	0	0
170954@uc003rvr.2@uc003rdn.1	AFE	0.0408331	0.95	0.8	0.91	0.98	0.99	0.98	1	1
170954@uc003rvr.2@uc003rdo.2	AFE	0.029401	0.05	0.2	0.09	0.11	0.01	0.02	0	0
171024@uc003icm.2@uc010inb.1uc010inc.1	ALE	0.0284295	0.6	0.64	0.64	0.4	0.73	0.71	0.73	0.67
1729@uc010jfz.1@uc003llb.2uc003llc.2uc010jga.1uc010jgb.1	AFE	0.049746	0.51	0.45	0.45	NA	0.56	0.53	0.6	0.57
1730@uc004eft.2@uc004efu.2	ALE	0.029401	0.63	0.55	0.58	0.58	0.4	0.52	0.49	0.48
1739@uc010iam.1@uc003fxm.2uc003fxo.2uc003fxn.2uc010ial.1	ALE	0.029401	0.91	0.93	0.91	0.81	0.98	0.96	0.99	0.94
1755@uc009yab.1@uc001lgk.1uc001lgl.1uc001lgm.1uc009xzz.1	AFE	0.029401	0.85	0.93	0.78	0.55	0.95	0.99	0.98	0.98
1755@uc009yac.1@uc001lgk.1uc001lgl.1uc001lgm.1uc009xzz.1	AFE	0.0371882	0.89	0.94	0.85	0.64	0.94	0.99	0.99	0.99
177@uc003rmr.1uc003302.uc003ser.1	ALE	0.0285714	0.02	0.04	0.05	0.08	0.13	0.12	0.1	0.09
1797@uc010jtl.1@uc003rle.1	ALE	0.020208	0.02	0.02	0.1	0.09	0.01	0.01	0.01	0.01
1801@uc002ftu.1@uc010cjx.1	AFE	0.0285714	0.4	0.42	0.64	0.52	0.15	0.2	0.29	0.39
1889@uc001bej.2@uc001bei.2	AFE	0.0285714	0.21	0.25	0.32	0.17	0.4	0.42	0.47	0.62
1906@uc010jpb.1@uc003nad.2	ALE	0.029401	0.75	0.75	0.81	0.78	0.74	0.58	0.71	0.61
197335@uc002cio.1uc010bqx.1@uc002cik.1	AFE	0.0285714	0.91	0.81	0.87	0.84	0.64	0.79	0.72	0.35
1981@uc003fnx.2uc003fny.2@uc010hxz.1	AFE	0.0476781	0.83	0.85	0.85	NA	0.87	0.86	0.88	0.87
199@uc003rzo.1uc003rzq.1@uc003nuy.1uc003nva.1	ALE	0.0396087	0.09	0.09	0.05	0.21	0.01	0.05	0.01	0.03
199@uc003rzo.1uc003rzq.1@uc003rhl.1uc003rhn.1	ALE	0.029401	0.85	0.91	0.95	0.71	0.98	0.97	0.99	0.97
199@uc003rzo.1uc003rzq.1@uc010jsy.1	ALE	0.0285714	0.68	0.73	0.6	0.43	0.82	0.83	0.91	0.79
199@uc003rzo.1uc003rzq.1@uc010kmu.1	ALE	0.029401	0.52	0.75	0.73	0.65	0.77	0.82	0.85	0.82
2037@uc003qcd.1@uc003qcg.1	AFE	0.0476781	0.89	0.89	0.92	NA	0.94	0.94	0.97	0.98
2037@uc003qcd.1@uc003qch.1uc010kfk.1	AFE	0.0476781	0.92	0.91	0.94	NA	0.96	0.96	0.98	0.98
2037@uc003qcd.1@uc003qci.1	AFE	0.0456278	0.9	0.9	0.94	NA	0.95	0.95	0.98	0.98
2037@uc003qcd.1@uc010kfl.1	AFE	0.0476781	0.88	0.88	0.91	NA	0.94	0.94	0.97	0.98
205@uc009wan.1@uc001dbz.1	AFE	0.049746	0.81	0.83	0.72	NA	0.88	0.9	0.94	0.88
205@uc009wan.1@uc001dca.1	AFE	0.049746	0.84	0.82	0.85	NA	0.94	0.94	0.97	0.93
2065@uc001sjg.1@uc001sjh.1uc009zok.1uc001sjk.1uc001sjl.1	ALE	0.029401	0.9	0.92	0.91	0.93	0.89	0.87	0.84	0.89
208@uc010egs.1@uc010egt.1uc010egu.1	AFE	0.029401	0.44	0.48	0.5	0.48	0.51	0.52	0.57	0.53
2107@uc010jey.1@uc003ldc.2	AFE	0.049746	0.74	0.79	0.73	NA	0.65	0.65	0.69	0.72
2132@uc001mxz.1uc009ykt.1@uc001mya.1	AFE	0.049746	0.45	0.41	0.43	NA	0.48	0.48	0.53	0.5
2145@uc010cyr.1@uc002iaz.1uc002iba.1	ALE	0.0285714	0.47	0.48	0.4	0.44	0.63	0.57	0.58	0.6
2180@uc003iws.1@uc003iwt.1	AFE	0.049746	0.46	0.47	0.73	NA	0.43	0.28	0.39	0.28
2185@uc003xfs.1@uc003xfn.1	AFE	0.029401	0.44	0.48	0.42	0.4	0.59	0.56	0.55	0.55
2186@uc002jgh.2@uc002jge.1uc002jgf.1	AFE	0.0420664	0.54	0.56	0.61	0.66	0.44	0.43	0.54	0.39
221037@uc009xpi.1@uc001jmn.1uc001jmr.1	AFE	0.0284295	0.74	0.74	0.73	0.78	0.87	0.86	0.86	0.84
221527@uc003nyd.1@uc003rkp.1	ALE	0.0408331	0.12	0.03	0.19	0.31	0.03	0.01	0.02	0.02
221955@uc003spy.1@uc003sqd.2	AFE	0.0265187	0.05	0.08	0.07	0.59	0.01	0.03	0.03	0.03
221955@uc003sqa.1@uc003sqd.2	AFE	0.029401	0.69	0.58	0.81	0.63	0.9	0.9	0.92	0.85
221955@uc003sqb.1@uc003sqd.2	AFE	0.0285714	0.15	0.19	0.2	0.54	0.07	0.06	0.04	0.1
222255@uc003vdf.1uc003vdg.2@uc003vde.2uc003vdi.2	AFE	0.049746	0.79	0.85	0.79	NA	0.66	0.42	0.78	0.6
22872@uc003hnd.1@uc07.uc003hno.2	AFE	0.049746	0.55	0.54	0.51	NA	0.45	0.43	0.44	0.43
22898@uc003ywb.1@uc010mep.1	AFE	0.0285714	0.4	0.75	0.41	0.72	0.27	0.29	0.36	0.07
22902@uc003hfp.2@uc003hfr.1	ALE	0.0420664	0.84	0.9	0.87	0.69	0.94	0.96	0.91	0.9
22955@uc001cgo.1@uc001cgs.1	AFE	0.0285714	0.34	0.47	0.58	0.5	0.64	0.67	0.61	0.72
22992@uc001ojz.1@uc001ojy.1	AFE	0.049746	0.32	0.31	0.32	NA	0.4	0.36	0.37	0.45
23085@uc009zdp.1@uc001qiz.1uc001qja.1uc001qjd.1	ALE	0.0284295	0.93	0.93	0.66	0.67	0.94	0.97	0.95	0.95
23085@uc009zdp.1@uc001qjb.1uc001qjc.1	ALE	0.0408331	0.93	0.91	0.68	0.68	0.93	0.97	0.95	0.96
23091@uc001vaq.1@uc001vas.1	AFE	0.049746	0.93	0.86	0.88	NA	0.67	0.85	0.65	0.85
23091@uc001vat.1@uc001vas.1	ALE	0.020208	0.05	0.05	0.07	0.15	0.04	0.04	0.04	0.04
23093@uc001xrv.2@uc001xrx.1uc001xsa.1	ALE	0.0193595	0.02	0.02	0.03	0.03	0.01	0.01	0.01	0.01
23095@uc001aqv.2@uc001aqw.2uc001aqx.2	ALE	0.0284295	0.11	0.1	0.11	0.12	0.17	0.17	0.2	0.19
23095@uc001aqv.2@uc001aqy.2uc001aqz.2uc001ara.2uc001arb.2	ALE	0.0274686	0.1	0.08	0.1	0.08	0.14	0.15	0.17	0.17
23113@uc003oun.1@uc003ouj.1uc003ouk.1uc003oul.1	AFE	0.0285714	0.68	0.72	0.88	0.97	0.44	0.67	0.58	0.65
23116@uc010anb.1@uc001wvv.1uc001wvw.1	ALE	0.0485326	0.02	0.02	0.1	0.07	0.01	0.02	0.01	0.01
23157@uc004ers.1@uc004eru.1	ALE	0.029401	0.66	0.59	0.59	0.58	0.8	0.75	0.71	0.68
23157@uc004eru.1@uc004ert.1	ALE	0.029401	0.65	0.58	0.57	0.57	0.79	0.75	0.71	0.67
23177@uc002sdj.2@uc002sdl.2uc002sdk.2	ALE	0.0285714	0.74	0.66	0.69	0.82	0.59	0.55	0.64	0.5
23181@uc002zjn.1@uc002zjr.2	ALE	0.0476781	0.5	0.52	NA	0.5	0.53	0.72	0.6	0.72
23181@uc002zjs.1@uc002zjr.2	AFE	0.029401	0.24	0.3	0.45	0.1	0.62	0.54	0.63	0.63
23187@uc001ptw.1@uc001ptv.1	AFE	0.049746	0.51	0.57	0.6	NA	0.38	0.44	0.39	0.44
23189@uc003zgt.1@uc003zgq.2	AFE	0.049746	0.45	0.45	0.28	NA	0.49	0.54	0.67	0.46
23200@uc010hxh.1@uc010hxf.1	AFE	0.0284295	0.22	0.16	0.22	0.16	0.24	0.31	0.26	0.25
23203@uc004chm.1@uc010nbl.1	AFE	0.0285714	0.31	0.26	0.29	0.4	0.19	0.25	0.21	0.18
23216@uc003gtd.1@uc003gtb.1	AFE	0.0420664	0.31	0.44	0.04	0.1	0.44	0.56	0.77	0.55
23218@uc010hjo.1@uc003cqp.2	AFE	0.029401	0.92	0.91	0.89	0.69	0.94	0.93	0.98	0.98
23236@uc010gbv.1@uc002wna.1	ALE	0.0476781	0.85	0.85	0.84	NA	0.92	0.91	0.88	0.88
23236@uc010gbv.1@uc002wnb.1	ALE	0.0435966	0.87	0.86	0.77	NA	0.89	0.89	0.91	0.89
23288@uc010ksm.1@uc003sml.1	ALE	0.0285714	0.47	0.61	0.81	0.58	0.41	0.28	0.17	0.25
23307@uc004bgs.2uc004bgt.2@uc010muu.1	AFE	0.0274686	0.96	0.94	0.96	0.89	0.99	0.97	0.99	0.97
23314@uc002uvb.1@uc002uuz.1	AFE	0.0285714	0.39	0.4	0.51	0.41	0.36	0.35	0.29	0.33
23314@uc002uvb.1@uc002uva.1	AFE	0.029401	0.59	0.61	0.72	0.62	0.55	0.55	0.49	0.46
23314@uc002uvb.1@uc010fsq.1	AFE	0.0420664	0.27	0.31	0.4	0.33	0.27	0.25	0.19	0.21
23326@uc002gym.2@uc002gyl.2	AFE	0.049746	0.61	0.47	0.67	NA	0.45	0.45	0.24	0.31
23383@uc010ece.1@uc002nmk.2	AFE	0.029401	0.37	0.32	0.32	0.36	0.12	0.27	0.07	0.09
23511@uc004bwu.2@uc004bws.1	ALE	0.0255801	0.05	0.03	0.04	0.04	0.01	0.01	0	0.01
23523@uc010gul.1@uc010guk.1uc002zzi.1uc002zzj.1	AFE	0.029401	0.57	0.65	0.49	0.49	0.4	0.47	0.45	0.41
23526@uc002lra.1@uc002lrb.1	AFE	0.029401	0.52	0.43	0.44	0.38	0.56	0.56	0.59	0.57
23564@uc003nwp.1uc003nwq.1@uc003rjb.1uc003rjc.1	ALE	0.0177061	1	1	1	1	0.99	0.99	0.99	0.98
23564@uc003sbe.1@uc003nwp.1	AFE	0.0177061	0	0	0	0	0.01	0.01	0.03	0.01
23604@uc010bgu.1@uc002amr.1	ALE	0.0420664	0.57	0.49	0.42	0.53	0.58	0.59	0.73	0.57
23608@uc003vvu.2uc003vvv.2@uc003vvs.1uc003vvt.1	ALE	0.0274686	0.79	0.79	0.86	0.87	0.76	0.78	0.76	0.78
23613@uc002xsr.1@uc002xsw.1uc002xsx.1	AFE	0.0285714	0.27	0.29	0.34	0.22	0.4	0.36	0.38	0.41
23613@uc002xsr.1@uc010ghs.1	AFE	0.029401	0.49	0.62	0.53	0.59	0.39	0.46	0.32	0.39
23762@uc003ajb.1@uc010gwc.1	AFE	0.049746	0.74	0.83	0.85	NA	0.64	0.62	0.69	0.62
253512@uc001vaf.2@uc001vag.1	AFE	0.0476781	0.49	0.39	0.64	NA	0.1	0.1	0.37	0.37
253725@uc001jcw.1@uc001jcv.1	AFE	0.0420664	0.49	0.47	0.48	0.71	0.47	0.41	0.43	0.42
25821@uc003phc.1@uc003pgy.2uc010kav.1uc003pgz.2	AFE	0.049746	0.62	0.69	0.69	NA	0.79	0.75	0.73	0.8
25852@uc003esc.1@uc003erw.1uc003esa.1	AFE	0.049746	0.88	0.76	0.7	NA	0.93	0.91	0.91	0.9
259173@uc003cpx.1@uc003cqa.1	AFE	0.029401	0.75	0.8	0.83	0.74	0.68	0.67	0.67	0.47
26054@uc003pic.2uc003pif.1@uc003pid.2uc003pie.2	ALE	0.0420664	0.64	0.73	0.7	0.79	0.64	0.6	0.53	0.63
26056@uc002sis.2@uc002siu.2	AFE	0.029401	0.85	0.85	0.76	0.72	0.91	0.89	0.97	0.87
26057@uc003hgo.1@uc003hgp.1uc003hgq.1uc003hgr.1	AFE	0.049746	0.41	0.54	0.53	NA	0.55	0.56	0.55	0.58
26112@uc010jht.1@uc010jhu.1	AFE	0.0284295	0.06	0.08	0.21	0.2	0.01	0.03	0.01	0.03
26147@uc004bkt.1uc010mvk.1@uc004bks.1	ALE	0.0285714	0.58	0.59	0.88	0.83	0.36	0.49	0.32	0.34
26160@uc010ezc.1uc002rkv.1@uc002rku.1	ALE	0.0435966	0.57	0.5	NA	0.51	0.48	0.48	0.47	0.48
26235@uc010kcp.1@uc003ppf.1	AFE	0.0476781	0.26	0.28	0.26	NA	0.35	0.36	0.37	0.37
26235@uc010kcp.1@uc003ppg.1	AFE	0.0415863	0.27	0.27	0.27	NA	0.33	0.35	0.34	0.34
2671@uc002coc.1@uc002cob.1	AFE	0.0420664	0.28	0.25	0.19	0.22	0.28	0.34	0.41	0.44
27044@uc010lle.1@uc003vmi.1	AFE	0.0255801	0.97	0.97	0.95	0.68	0.98	0.98	0.99	0.98
27067@uc003xzo.1uc003xzp.1uc003xzq.1uc010lzk.1@uc003xzm.2uc003xzn.2	ALE	0.0285714	0.43	0.57	0.37	0.13	0.64	0.6	0.65	0.63
27097@uc001htr.1@uc001htq.1	ALE	0.0265187	0.24	0.17	0.16	0.04	0.33	0.27	0.27	0.27
27163@uc003hjb.1@uc003hja.1	ALE	0.029401	0.69	0.66	0.71	0.58	0.75	0.77	0.84	0.75
27163@uc003hjc.2@uc003hja.1	ALE	0.0285714	0.45	0.38	0.39	0.55	0.18	0.19	0.16	0.22
27163@uc003hjc.2@uc003hjb.1	ALE	0.0285714	0.65	0.54	0.61	0.63	0.4	0.44	0.49	0.45
27163@uc010iiz.1@uc003hja.1	ALE	0.029401	0.07	0.04	0.05	0.02	0.09	0.12	0.17	0.09
27163@uc010iiz.1@uc003hjb.1	ALE	0.0470574	0.03	0.02	0.02	0.02	0.03	0.04	0.04	0.03
27235@uc003hoh.1@uc003hog.1	ALE	0.029401	0.9	0.86	0.93	0.88	0.99	0.97	0.96	0.96
27237@uc009vli.1@uc001aki.1	AFE	0.0255801	0.8	0.9	0.89	0.89	0.95	0.95	0.91	0.95
27237@uc009vli.1@uc001akj.1	AFE	0.029401	0.77	0.89	0.87	0.86	0.96	0.94	0.9	0.94
27341@uc003bcp.1@uc003bcq.1	AFE	0.029401	0.48	0.62	0.55	0.62	0.46	0.31	0.42	0.47
27343@uc001kti.1@uc001ktl.1	AFE	0.0476781	0.42	0.34	0.42	NA	0.22	0.17	0.21	0.17
27445@uc003uht.1uc003uhu.1uc003uhv.2@uc003uhx.2	ALE	0.049746	0.05	0.1	0.08	NA	0.03	0.02	0.03	0.01
27445@uc010lec.1@uc003uht.1uc003uhu.1uc003uhv.2	ALE	0.029401	0.25	0.33	0.29	0.14	0.37	0.41	0.34	0.34
27445@uc010lec.1@uc003uhx.2	ALE	0.029401	0.13	0.19	0.16	0.21	0.05	0.02	0.06	0.02
2778@uc002xzx.1uc002xzy.1@uc002xzt.1	AFE	0.0255801	0.03	0.06	0.08	0.06	0.01	0	0.01	0.01
2778@uc002yad.1@uc002xzt.1	AFE	0.0177061	0.99	0.99	0.99	0.97	1	1	1	1
2801@uc004bum.1@uc004buh.1	ALE	0.0284295	0.46	0.44	0.44	0.39	0.49	0.68	0.49	0.47
2821@uc002nvi.1@uc002nvh.1	AFE	0.049746	0.18	0.33	0.33	NA	0.5	0.37	0.55	0.53
283638@uc001ypt.1@uc001ypr.1	AFE	0.0265187	0.87	0.82	0.88	0.94	0.76	0.78	0.78	0.78
284443@uc002npv.2@uc002npw.1uc002npx.1uc002npy.1	ALE	0.0285714	0.73	0.76	0.81	0.94	0.69	0.53	0.64	0.41
29@uc002fsf.1@uc002fse.1	AFE	0.029401	0.94	0.96	0.96	0.93	0.85	0.9	0.83	0.64
29@uc002fsf.1@uc010cjq.1	AFE	0.0420664	0.93	0.92	0.94	0.91	0.8	0.91	0.79	0.42
29058@uc002wln.1@uc002wlk.1	AFE	0.0285714	0.48	0.35	0.38	0.44	0.56	0.54	0.55	0.51
29109@uc002esk.1@uc010ced.1	AFE	0.0285714	0.2	0.22	0.24	0.45	0.14	0.17	0.16	0.06
2972@uc010axi.1@uc001yqk.2uc001yql.2uc001yqo.2uc001yqp.2uc010axg.1	ALE	0.029401	0.9	0.88	0.83	0.92	0.98	0.93	0.96	0.96
29889@uc009vve.1@uc001cbk.1	ALE	0.049746	0.28	0.15	0.45	NA	0.13	0.09	0.13	0.03
29927@uc003ekg.1@uc003ekb.1	AFE	0.029401	0.86	0.86	0.67	0.74	0.87	0.89	0.94	0.9
29933@uc001yqc.1@uc001yqd.1	AFE	0.0284295	0.89	0.89	0.84	0.87	0.92	0.94	0.9	0.94
29945@uc003grq.1@uc003gro.1	AFE	0.0284295	0.4	0.4	0.25	0.62	0.21	0.2	0.21	0.08
29980@uc002ysi.1@uc002ysm.1	AFE	0.0285714	0.56	0.66	0.77	0.69	0.42	0.41	0.55	0.44
29980@uc002ysj.1@uc002ysm.1	AFE	0.0285714	0.37	0.4	0.6	0.77	0.29	0.26	0.2	0.13
29980@uc002ysl.1@uc002ysm.1	AFE	0.0285714	0.66	0.64	0.77	0.86	0.36	0.42	0.32	0.25
29988@uc004bqv.1@uc004bqu.1uc010mxj.1	AFE	0.049746	0.32	0.46	0.48	NA	0.58	0.5	0.49	0.5
29994@uc002uas.1@uc002uao.1uc002uap.1	ALE	0.0420664	0.76	0.85	0.81	0.93	0.69	0.61	0.76	0.73
3109@uc003ror.1uc003rot.1@uc010jud.1uc010jue.1uc010juf.1	AFE	0.0210706	0.01	0.05	0.19	0.04	0	0	0	0
3109@uc003sgc.1uc003sge.1@uc003ror.1uc003rot.1	AFE	0.0210706	0.99	0.94	0.9	0.91	1	1	1	1
3109@uc003sgc.1uc003sge.1@uc010knv.1uc010knw.1uc010knx.1	AFE	0.0210706	0.01	0.05	0.17	0.04	0	0	0	0
3109@uc010krb.1uc010krc.1uc010krd.1@uc003ror.1uc003rot.1	AFE	0.0371882	0.99	0.95	0.88	0.94	1	1	1	0.99
3109@uc010krb.1uc010krc.1uc010krd.1@uc010jud.1uc010jue.1uc010juf.1	AFE	0.0371882	0.01	0.08	0.17	0.06	0	0.01	0	0
3109@uc010krb.1uc010krc.1uc010krd.1@uc010knv.1uc010knw.1uc010knx.1	AFE	0.0371882	0.99	0.95	0.84	0.96	1	1	0.99	1
3113@uc003rpa.1@uc010kri.1	ALE	0.0371882	0.02	0.03	0.07	0.04	0	0.02	0	0
3113@uc003sgl.1uc010kri.1@uc003oct.1	AFE	0.0371882	0.99	0.98	0.91	0.88	1	1	1	0.99
3113@uc010koc.1@uc003sgl.1	ALE	0.0210706	0.01	0.04	0.09	0.03	0	0	0	0
3113@uc010koc.1@uc003sgm.1	ALE	0.0210706	0.98	0.93	0.86	0.95	0.99	0.99	0.99	0.99
3164@uc009zmc.1@uc001rzr.2	AFE	0.049746	0.55	0.49	0.54	NA	0.57	0.62	0.56	0.62
317662@uc001jtq.2@uc009xqz.1uc009xra.1uc009xrb.1	ALE	0.0285714	0.77	0.76	0.86	0.78	0.62	0.72	0.63	0.6
3190@uc004and.2@uc004anf.2uc004ang.2uc004anh.2uc004ani.2uc004anj.2	AFE	0.029401	0.59	0.58	0.64	0.71	0.55	0.57	0.56	0.56
3190@uc004ane.2@uc004anf.2uc004ang.2uc004anh.2uc004ani.2uc004anj.2	AFE	0.0408331	0.77	0.76	0.82	0.83	0.74	0.75	0.74	0.76
3192@uc001iba.1@uc001ibb.1	AFE	0.0408331	0.59	0.63	0.66	0.85	0.58	0.55	0.55	0.59
3257@uc001kpl.1@uc001kpj.1uc001kpk.1	ALE	0.035993	0.93	0.93	0.89	0.93	0.88	0.88	0.81	0.89
3339@uc001bfi.1@uc001bfj.1uc009vqd.1	AFE	0.0284295	0.41	0.44	0.51	0.44	0.58	0.65	0.58	0.54
3373@uc003czn.1@uc003czs.1	AFE	0.029401	0.3	0.31	0.08	0.18	0.35	0.36	0.33	0.33
3423@uc004fct.2uc004fcx.2uc004fcy.2@uc010nsu.1	AFE	0.0285714	0.57	0.46	0.42	0.79	0.22	0.34	0.33	0.19
3423@uc004fcu.2@uc010nsu.1	AFE	0.0420664	0.5	0.58	0.67	0.2	0.79	0.67	0.7	0.81
3423@uc004fcv.2@uc010nsu.1	AFE	0.0285714	0.65	0.67	0.7	0.54	0.83	0.74	0.78	0.8
35@uc001tzb.2@uc001tza.2	AFE	0.0420664	0.84	0.8	0.75	0.82	0.65	0.73	0.75	0.55
352954@uc003uuc.1@uc003uua.2	ALE	0.0285714	0.55	0.52	0.51	0.42	0.56	0.71	0.61	0.65
3588@uc002yrl.1@uc002yri.1	AFE	0.0420664	0.12	0.04	0.08	0.14	0.01	0.03	0.04	0
3601@uc001iiu.1@uc001iiw.1uc001iix.1	AFE	0.029401	0.15	0.14	0.21	0.19	0.06	0.06	0.03	0.11
3609@uc002mpk.1@uc002mpn.1uc002mpo.1uc002mpq.1	ALE	0.0408331	0.63	0.59	0.65	0.6	0.49	0.59	0.47	0.47
3609@uc002mpl.1uc002mpm.1@uc002mpn.1uc002mpo.1uc002mpq.1	ALE	0.035993	0.61	0.57	0.61	0.58	0.46	0.57	0.46	0.46
374977@uc001cxo.1@uc001cxp.1uc009vzr.1	ALE	0.0285714	0.94	0.96	0.95	0.97	0.7	0.52	0.78	0.8
3856@uc001sbd.1uc009zmj.1@uc009zmk.1	AFE	0.0255801	0.47	0.47	0.45	0.39	0.55	0.55	0.55	0.57
3895@uc010aor.1@uc001xcc.1uc001xce.1	AFE	0.0285714	0.3	0.49	0.5	0.46	0.54	0.53	0.55	0.51
389524@uc010lce.1@uc010lcd.1	AFE	0.0285714	0.36	0.44	0.38	0.3	0.25	0.28	0.24	0.2
394@uc001wro.1@uc001wrl.1	AFE	0.0408331	0.81	0.91	0.88	0.6	0.98	0.98	0.91	0.95
3988@uc001kga.2@uc001kgb.2	AFE	0.0285714	0.25	0.1	0.43	0.83	0.05	0.02	0.06	0.08
3988@uc001kga.2@uc001kgc.2	AFE	0.0285714	0.16	0.12	0.29	0.67	0.03	0.02	0.07	0.05
4000@uc009wrp.1@uc001fnh.2uc001fni.2uc009wro.1uc001fnk.2	ALE	0.0420664	0.17	0.16	0.14	0.06	0.23	0.21	0.22	0.17
4001@uc003kuc.1@uc003kud.1	ALE	0.0285714	0.75	0.78	0.77	0.82	0.67	0.73	0.72	0.69
414@uc004crb.2@uc004cqy.1	ALE	0.0285714	0.93	0.91	0.98	0.92	0.71	0.84	0.74	0.78
4147@uc010mbj.1@uc003yib.1uc010mbh.1uc003yic.1uc003yid.1	AFE	0.049746	0.44	0.45	0.4	NA	0.59	0.53	0.49	0.53
4152@uc010dox.1@uc002lel.2uc002lem.2	ALE	0.0285714	0.61	0.57	0.54	0.56	0.33	0.46	0.4	0.47
419@uc003hjr.1uc010ijc.1uc010ijd.1@uc003hjj.1	AFE	0.049746	0.56	0.63	0.62	NA	0.86	0.95	0.96	0.86
4261@uc010bup.1@uc002dai.2uc002daj.2uc002dak.2	ALE	0.0285714	0.68	0.53	0.49	0.5	0.44	0.48	0.38	0.39
4350@uc002cfm.1@uc002cfo.1	AFE	0.0265187	0.87	0.83	0.72	0.69	0.92	0.92	0.94	0.92
4430@uc002uss.1@uc002usq.1uc010fsg.1uc002usr.1uc002usu.1uc002usv.1	ALE	0.0420664	0.45	0.44	0.43	0.47	0.47	0.57	0.52	0.48
445347@uc003tgc.1@uc003tge.1	AFE	0.049746	0.09	0.09	0.1	NA	0.05	0.07	0.03	0.06
445571@uc004age.2@uc004aga.2uc004agb.2	ALE	0.0285714	0.32	0.3	0.62	0.47	0.23	0.18	0.15	0.16
445571@uc004agh.2@uc004agi.2uc004agl.2	ALE	0.029401	0.37	0.36	0.84	0.56	0.18	0.22	0.19	0.22
4548@uc009xgj.1@uc001hyi.2	ALE	0.029401	0.48	0.6	0.57	0.49	0.44	0.46	0.47	0.46
4582@uc001fhy.1@uc001599.uc001fiw.1	AFE	0.0285714	0.62	0.54	0.61	0.48	0.46	0.41	0.39	0.45
4585@uc003fvj.1@uc010hzt.1uc003fvo.1uc003fvp.1	AFE	0.0285714	0.93	0.95	0.9	0.78	0.76	0.77	0.48	0.63
4585@uc003fvl.1@uc010hzt.1uc003fvo.1uc003fvp.1	AFE	0.0285714	0.92	0.94	0.9	0.76	0.74	0.75	0.45	0.6
4585@uc010hzq.1@uc010hzt.1uc003fvo.1uc003fvp.1	AFE	0.0285714	0.88	0.91	0.89	0.86	0.67	0.62	0.52	0.47
4638@uc003egl.1uc003egm.1@uc003egn.1uc003egt.2	AFE	0.0476781	0.61	0.56	0.56	NA	0.44	0.49	0.4	0.44
4638@uc003egl.1uc003egm.1@uc003egs.1	AFE	0.0285714	0.5	0.54	0.91	0.7	0.29	0.13	0.07	0.46
4638@uc003egl.1uc003egm.1@uc010hrr.1	AFE	0.029401	0.85	0.88	0.98	0.85	0.68	0.56	0.42	0.77
4642@uc002hhp.1@uc002hho.1	ALE	0.0485326	0.99	1	1	1	0.99	0.99	0.97	0.98
4722@uc001nft.2@uc001nga.1	AFE	0.029401	0.57	0.69	0.53	0.51	0.47	0.45	0.45	0.42
4772@uc002lnc.1@uc002lnd.1uc002lne.1uc002lnf.1uc002lng.1	ALE	0.0285714	0.72	0.71	0.87	0.93	0.5	0.7	0.57	0.69
4790@uc003hwf.1@uc003hwd.1uc003hwe.1	AFE	0.0476781	0.09	0.08	0.09	NA	0.13	0.12	0.13	0.18
4869@uc003mbh.1@uc003mbi.1uc003mbj.1	ALE	0.029401	0.85	0.87	0.93	0.86	0.81	0.84	0.84	0.82
4920@uc004ark.2@uc004arj.1	ALE	0.049746	0.88	0.8	0.8	NA	0.77	0.68	0.74	0.64
4928@uc001lyj.1uc001lyk.1@uc001lyg.1uc001lyh.1uc001lyi.1	ALE	0.0255801	0.81	0.8	0.8	0.94	0.79	0.79	0.75	0.79
4938@uc001tub.1@uc009zwf.1	ALE	0.0285714	0.82	0.83	0.76	0.91	0.99	0.94	0.96	0.95
4938@uc001tuc.1@uc009zwf.1	ALE	0.0420664	0.85	0.95	0.94	0.96	1	0.98	0.97	0.96
4938@uc001tud.1@uc009zwf.1	ALE	0.0420664	0.84	0.95	0.94	0.96	1	0.98	0.97	0.96
501@uc003ktv.2@uc003ktx.2uc003ktz.2	AFE	0.029401	0.61	0.67	0.95	0.73	0.52	0.57	0.48	0.52
50636@uc002waw.1@uc002wax.2	ALE	0.029401	0.84	0.96	0.92	0.88	0.82	0.77	0.66	0.77
5108@uc003wyg.2@uc003wyi.2uc003wyj.2uc003wyk.2	ALE	0.0285714	0.41	0.44	0.38	0.56	0.17	0.12	0.19	0.35
5110@uc003qna.1@uc003qnc.1uc003qne.1uc003qnf.1	ALE	0.029401	0.45	0.45	0.56	0.59	0.35	0.39	0.4	0.44
51114@uc004euw.1@uc004euy.1	AFE	0.0476781	0.9	0.9	0.92	NA	0.84	0.88	0.88	0.78
51148@uc010mya.1@uc010mxz.1uc004buz.2	ALE	0.049746	0.57	0.82	0.44	NA	0.3	0.43	0.43	0.32
51177@uc001etu.1@uc001ett.1	AFE	0.029401	0.44	0.41	0.54	0.42	0.33	0.38	0.38	0.29
51231@uc010ent.1uc002prl.2@uc010ens.1	ALE	0.0408331	0.13	0.08	0.08	0.11	0.22	0.15	0.13	0.19
51304@uc003cod.1@uc003cof.1uc003cog.1	AFE	0.0420664	0.35	0.32	0.28	0.41	0.2	0.28	0.19	0.21
51304@uc003cof.1uc003cog.1@uc003cod.1	ALE	0.0284295	0.34	0.35	0.32	0.32	0.26	0.28	0.22	0.22
51447@uc003cus.1uc003cur.1@uc003cuq.1uc003cup.1	ALE	0.0408331	0.69	0.72	0.69	0.67	0.64	0.62	0.67	0.5
51535@uc001rna.1uc01337.uc001rnf.1	ALE	0.0255801	0.94	0.94	0.89	0.94	0.98	0.96	0.99	0.99
51604@uc002xom.1@uc0577.uc002xok.1	AFE	0.0285714	0.2	0.19	0.23	0.82	0.08	0.14	0.12	0.09
51606@uc003xrk.1@uc003xrm.1uc003xrn.1uc003xro.1	AFE	0.0300653	0.02	0.02	0.03	NA	0.01	0.01	0.01	0.01
51657@uc003uef.1@uc010ldg.1	AFE	0.0285714	0.55	0.52	0.54	0.6	0.42	0.45	0.48	0.35
51663@uc010iun.1@uc010ium.1uc003jhr.1	ALE	0.029401	0.84	0.85	0.85	0.93	0.71	0.7	0.79	0.78
51703@uc001kzs.1@uc001kzu.1	AFE	0.0285714	0.76	0.79	0.84	0.92	0.7	0.48	0.46	0.62
51703@uc001kzt.1@uc001kzu.1	AFE	0.029401	0.29	0.33	0.33	0.47	0.23	0.16	0.17	0.2
51703@uc009xxz.1@uc001kzu.1	AFE	0.0285714	0.28	0.22	0.25	0.19	0.31	0.46	0.43	0.34
51750@uc002yfv.1@uc002yft.1uc002yfu.1uc002yfx.1	ALE	0.029401	0.6	0.6	0.52	0.63	0.76	0.77	0.91	0.9
51752@uc003kmm.1uc003kmn.1@uc003kml.1	ALE	0.0485326	0.02	0.04	0.02	0.03	0.01	0.02	0.01	0.01
51773@uc001oym.1@uc001oyn.1uc001oyo.1	AFE	0.0420664	0.72	0.61	0.74	0.56	0.56	0.48	0.52	0.44
51776@uc002uia.1@uc002uhz.1	ALE	0.049746	0.81	0.82	0.61	NA	0.9	0.93	0.93	0.87
5214@uc009xhu.1@uc009xhr.1	AFE	0.0285714	0.6	0.53	0.46	0.71	0.84	0.82	0.83	0.91
5268@uc002liy.2@uc002liz.2	ALE	0.0274686	0.97	0.98	0.9	0.9	0.99	0.99	1	1
5269@uc003mui.1@uc003muk.1	AFE	0.0420664	0.87	0.85	0.82	0.54	0.88	0.9	0.87	0.92
5269@uc003mui.1@uc003mul.1	AFE	0.029401	0.08	0.06	0.07	0.22	0.03	0.04	0.03	0.02
5269@uc003mui.1@uc003mum.1	AFE	0.0284295	0.09	0.07	0.09	0.27	0.04	0.06	0.04	0.02
5269@uc003mui.1@uc003mun.1	AFE	0.029401	0.22	0.18	0.18	0.47	0.1	0.13	0.09	0.05
5269@uc003mui.1@uc003muo.1	AFE	0.0420664	0.12	0.09	0.07	0.23	0.05	0.07	0.04	0.02
5315@uc010bit.1@uc002atw.1	AFE	0.0285714	0.87	0.85	0.66	0.64	0.91	0.95	0.93	0.89
5329@uc002oxe.1@uc002oxd.1uc002oxf.1uc002oxg.1	AFE	0.029401	0.54	0.57	0.37	0.65	0.07	0.24	0.12	0.07
5337@uc003fhv.1@uc003fhu.2	ALE	0.029401	0.65	0.69	0.66	0.66	0.61	0.38	0.59	0.62
5339@uc003zac.1@uc003zaj.1	AFE	0.0420664	0.5	0.46	0.4	0.49	0.5	0.52	0.58	0.57
5371@uc002awy.1@uc002awx.1	AFE	0.0420664	0.5	0.64	0.57	0.69	0.5	0.48	0.43	0.47
5395@uc010ktg.1@uc003spj.1uc003spk.1uc003spl.1uc010kte.1	ALE	0.0476781	0.45	0.45	0.39	NA	0.46	0.46	0.47	0.5
5429@uc003ovr.2@uc003ovq.2	AFE	0.0435966	0.37	0.35	0.69	NA	0.25	0.18	0.18	0.18
54464@uc003euv.1@uc010huu.1uc003eus.1uc003eut.1uc003euu.1	ALE	0.0371882	0.87	0.95	0.91	0.92	0.97	0.95	0.97	0.97
54507@uc009wlx.1@uc009wlw.1	AFE	0.049746	0.58	0.58	0.63	0.42	0.65	0.84	0.77	NA
54677@uc003uis.2@uc003uit.1uc003uiu.1	ALE	0.029401	0.9	0.96	0.95	0.96	0.85	0.83	0.86	0.81
54737@uc001umi.2@uc001umg.2	ALE	0.0285714	0.6	0.41	0.55	0.09	0.65	0.62	0.69	0.7
54813@uc001wvt.2@uc001wvq.1uc001wvr.1	ALE	0.0285714	0.72	0.73	0.76	0.83	0.61	0.64	0.6	0.58
54849@uc002fpl.1uc002fpm.1@uc002fpn.1uc002fpo.1uc002fpp.1uc002fpq.1	ALE	0.0285714	0.79	0.67	0.75	0.86	0.38	0.58	0.5	0.56
548644@uc010lid.1@uc003vab.2	AFE	0.0285714	0.33	0.5	0.47	0.4	0.62	0.59	0.65	0.66
54882@uc010jfl.1@uc003lfw.1	AFE	0.0420664	0.44	0.45	0.64	0.7	0.38	0.41	0.42	0.44
54888@uc003jds.1@uc003jdu.1	AFE	0.0285714	0.23	0.31	0.47	0.62	0.1	0.18	0.16	0.07
54972@uc001nqk.2@uc001nqi.1uc001nqj.1	ALE	0.049746	0.83	0.85	0.51	NA	0.95	0.92	0.91	0.92
54972@uc001nql.1@uc001nqi.1uc001nqj.1	ALE	0.0284295	0.09	0.07	0.33	0.07	0.04	0.06	0.06	0.05
54972@uc001nql.1@uc001nqm.1	ALE	0.029401	0.12	0.09	0.34	0.11	0.05	0.08	0.08	0.07
54993@uc002bkq.1@uc002bkr.1uc010bna.1	ALE	0.029401	0.8	0.85	0.87	0.8	0.76	0.75	0.68	0.78
54993@uc002bkq.1@uc010bmz.1	ALE	0.0476781	0.82	0.89	0.89	NA	0.76	0.76	0.72	0.81
550@uc002sme.1@uc002smf.1	AFE	0.0285714	0.85	0.93	0.83	0.94	0.82	0.81	0.78	0.68
55180@uc002bwd.1@uc002bwe.1	AFE	0.0420664	0.43	0.37	0.36	0.91	0.26	0.36	0.3	0.2
55198@uc009zuq.1@uc001tlf.1	AFE	0.0285714	0.63	0.65	0.22	0.48	0.75	0.81	0.77	0.73
55245@uc002xci.1uc01657.uc002xcf.1	ALE	0.0420664	0.23	0.15	0.2	0.21	0.13	0.15	0.12	0.08
5529@uc001xgg.2@uc001xge.1	ALE	0.049746	0.58	0.67	0.74	NA	0.5	0.55	0.57	0.5
55297@uc009zjl.1@uc001riq.1	AFE	0.049746	0.45	0.36	0.37	NA	0.51	0.58	0.58	0.47
55308@uc002eyu.2@uc002eys.1uc002eyv.1uc010cfr.1uc010cfs.1	ALE	0.0485326	0.03	0.02	0.07	0.02	0.02	0.01	0.01	0.01
55553@uc001mmj.2@uc001mmd.1uc001mme.1uc001mmf.1uc001mmg.1	ALE	0.049746	0.64	0.62	0.58	NA	0.88	0.76	0.78	0.78
55578@uc001uwe.1@uc001uwh.1	AFE	0.029401	0.86	0.86	0.8	0.64	0.87	0.94	0.95	0.92
55608@uc001vrm.1@uc001vrn.1uc001vro.1uc001vrp.1	AFE	0.029401	0.88	0.83	0.81	0.91	0.78	0.78	0.79	0.76
55615@uc003bfh.1@uc003bex.1	AFE	0.0285714	0.64	0.6	0.53	0.55	0.26	0.52	0.47	0.42
55628@uc002llu.2@uc010dqu.1	ALE	0.0420664	0.71	0.84	0.87	0.72	0.71	0.62	0.47	0.64
55628@uc010dqu.1@uc002llw.2	ALE	0.0285714	0.83	0.92	0.93	0.86	0.82	0.73	0.71	0.78
55630@uc003zcm.1uc003zcn.1@uc003zco.1	AFE	0.0284295	0.08	0.08	0.07	0.11	0.05	0.03	0.04	0.05
55669@uc010hxc.1@uc003fjs.1	AFE	0.0476781	0.64	0.6	0.6	NA	0.47	0.5	0.47	0.41
55684@uc004cjh.1@uc004cji.1uc004cjj.1uc010nbs.1	ALE	0.029401	0.9	0.88	0.94	0.91	0.96	0.96	0.97	0.98
55684@uc004cjh.1@uc010nbr.1	ALE	0.029401	0.91	0.89	0.95	0.92	0.96	0.96	0.97	0.98
55684@uc004cjm.1@uc004cjh.1uc004cji.1uc010nbr.1uc004cjj.1	AFE	0.0285714	0.61	0.49	0.68	0.52	0.38	0.36	0.42	0.4
55684@uc004cjn.1@uc004cjm.1	AFE	0.029401	0.54	0.52	0.59	0.59	0.38	0.5	0.48	0.51
55700@uc001cad.1@uc001cac.1	AFE	0.0284295	0.37	0.44	0.45	0.44	0.53	0.55	0.53	0.67
55717@uc009xzn.1@uc001lfd.1	AFE	0.0285714	0.52	0.47	0.5	0.69	0.41	0.36	0.37	0.25
55729@uc001rcb.2@uc001rbw.1uc001rbx.1uc001rby.2uc001rca.1	ALE	0.0274686	0.08	0.06	0.08	0.06	0.1	0.1	0.09	0.14
5573@uc002jhg.1uc002821.uc002jhl.1@uc002jhm.1	ALE	0.0284295	0.95	0.92	0.96	0.74	0.99	0.99	0.98	0.98
55732@uc009wvu.1@uc001ggp.1uc001ggq.1uc009wvt.1uc001ggr.1	ALE	0.029401	0.38	0.42	0.86	0.86	0.24	0.33	0.34	0.29
55734@uc002xwl.1uc002xwm.1uc002xwn.1@uc002xwj.1uc002xwk.1	ALE	0.0285714	0.88	0.89	0.97	0.82	0.81	0.79	0.72	0.75
55748@uc010dqs.1@uc002llm.1	AFE	0.029401	0.37	0.33	0.36	0.46	0.24	0.24	0.26	0.22
55777@uc002twn.1@uc002twm.2uc010fns.1uc002two.1uc002twp.1	ALE	0.029401	0.35	0.4	0.15	0.09	0.8	0.69	0.59	0.59
55778@uc001ylt.2@uc001ylo.2	AFE	0.0476781	0.92	0.91	0.91	NA	0.97	0.95	0.97	0.93
55778@uc001ylt.2@uc001ylq.1uc001ylr.2	AFE	0.049746	0.06	0.07	0.07	NA	0.02	0.04	0.03	0.05
55784@uc002btk.2@uc010boj.1	AFE	0.0476781	0.64	0.63	0.54	NA	0.8	0.67	0.8	0.67
55784@uc002btl.1@uc002btj.1uc010bok.1	AFE	0.049746	0.56	0.6	0.53	NA	0.77	0.61	0.77	0.65
55843@uc002tvn.1@uc002tvm.2	AFE	0.0285714	0.42	0.18	0.44	0.24	0.64	0.7	0.52	0.54
55850@uc002nfn.2@uc002nfo.2uc010eal.1	ALE	0.0420664	0.16	0.2	0.28	0.13	0.09	0.13	0.11	0.02
5590@uc001ais.1@uc001aiq.1	AFE	0.029401	0.31	0.28	0.39	0.36	0.47	0.4	0.73	0.47
5590@uc009vlb.1@uc001ais.1	AFE	0.0285714	0.73	0.74	0.82	0.78	0.89	0.92	0.86	0.88
55904@uc010ljh.1@uc003vcl.2uc003vcm.1	AFE	0.0420664	0.21	0.19	0.16	0.11	0.21	0.23	0.32	0.27
55904@uc010ljh.1@uc010lja.1	AFE	0.0285714	0.21	0.19	0.18	0.08	0.24	0.22	0.31	0.23
55973@uc003vei.1uc003vej.1@uc003vel.1	ALE	0.0284295	0.9	0.9	0.87	0.5	0.94	0.91	0.91	0.96
5627@uc010hoo.1@uc003drb.2	AFE	0.049746	0.12	0.2	0.07	NA	0.39	0.32	0.39	0.77
56647@uc001lja.2@uc001ljc.2	ALE	0.029401	0.8	0.84	0.92	0.95	0.78	0.71	0.69	0.71
56647@uc001ljb.2@uc001ljc.2	ALE	0.0285714	0.39	0.44	0.43	0.49	0.26	0.32	0.17	0.23
56649@uc009yzv.1@uc009yzt.1uc001psd.2	AFE	0.0285714	0.73	0.75	0.71	0.55	0.95	0.77	0.91	0.87
56658@uc010klx.1@uc003ruq.1uc003rur.1	AFE	0.0300653	0.02	0.02	0.06	NA	0.01	0.01	0.01	0.01
56683@uc002yqa.2@uc010glx.1	AFE	0.0285714	0.87	0.83	0.85	0.5	0.9	0.88	0.89	0.93
56848@uc002pjv.1@uc002pjs.1	AFE	0.029401	0.97	0.99	0.96	0.96	0.94	0.95	0.88	0.78
56928@uc010dta.1@uc010dsw.1	AFE	0.029401	0.53	0.57	0.6	0.49	0.46	0.43	0.4	0.46
5698@uc003rop.1@uc003och.1	ALE	0.0255801	0.02	0.02	0.03	0.05	0	0	0	0.01
5698@uc003sga.1@uc003rop.1	ALE	0.0177061	0.03	0.03	0.02	0.03	0	0	0	0
56987@uc010hps.1@uc003dwk.2uc010hpr.1uc003dwl.2uc003dwm.2uc003dwo.2	ALE	0.049746	0.49	0.48	0.63	NA	0.37	0.34	0.47	0.37
56999@uc003dmh.1@uc003dmg.1	ALE	0.0435966	0.89	0.97	0.84	NA	0.98	0.98	0.99	0.98
57120@uc003pxu.1uc003pxv.1@uc003pxq.1	ALE	0.029401	0.42	0.45	0.44	0.46	0.56	0.59	0.65	0.65
57176@uc003rep.1@uc010kpk.1	AFE	0.0285714	0.46	0.4	0.49	0.48	0.62	0.58	0.54	0.55
5723@uc003trg.1@uc003trj.1uc003tsb.2	AFE	0.029401	0.81	0.79	0.44	0.21	0.89	0.88	0.95	0.88
57447@uc001vyt.1@uc001vyy.1uc001vza.1	AFE	0.029401	0.35	0.28	0.31	0.59	0.2	0.26	0.24	0.24
57504@uc002rsq.1uc002rsr.1@uc002rso.1uc002rsp.1	ALE	0.0285714	0.22	0.21	0.19	0.16	0.07	0.14	0.09	0.13
57556@uc003krv.2@uc010jcj.1	AFE	0.0285714	0.47	0.43	0.56	0.5	0.41	0.17	0.24	0.14
57559@uc001kfn.1@uc001kfk.1	AFE	0.029401	0.44	0.6	0.5	0.64	0.37	0.39	0.39	0.32
57602@uc002jwb.1@uc002jwa.1	AFE	0.049746	0.48	0.5	0.53	NA	0.46	0.47	0.34	0.46
57696@uc001ufj.1@uc001ufh.2	ALE	0.049746	0.11	0.17	0.12	NA	0.07	0.07	0.05	0.04
57724@uc002lbn.1@uc002lbm.1uc002lbo.1	AFE	0.049746	0.57	0.63	0.54	NA	0.64	0.67	0.66	0.64
5787@uc001swd.2@uc001swb.2uc001swc.2uc001swa.2	ALE	0.029401	0.83	0.84	0.83	0.81	0.53	0.62	0.68	0.72
5787@uc001swe.2@uc009zrr.1	ALE	0.0284295	0.12	0.09	0.12	0.08	0.04	0.02	0.06	0.06
5787@uc009zrr.1@uc001swb.2uc001swc.2uc001swa.2	ALE	0.029401	0.54	0.5	0.52	0.52	0.19	0.24	0.33	0.43
5791@uc001lkd.1@uc001lkb.1	AFE	0.049746	0.49	0.46	0.52	NA	0.41	0.4	0.42	0.41
5796@uc003qbm.2@uc003qbl.1	ALE	0.0265187	0.94	0.93	0.96	0.92	0.98	0.98	0.98	0.97
58191@uc002fyq.2@uc002fyr.2uc002fys.2	AFE	0.0420664	0.24	0.27	0.23	0.08	0.27	0.29	0.31	0.33
5884@uc003jwi.1@uc003mpa.1	AFE	0.029401	0.77	0.76	0.72	0.57	0.86	0.83	0.81	0.83
5884@uc003jwl.1@uc003jwo.1	AFE	0.049746	0.45	0.42	0.44	NA	0.62	0.59	0.54	0.54
5905@uc003azr.1@uc003azs.1	AFE	0.0285714	0.17	0.19	0.31	0.67	0.03	0.14	0.06	0.01
5905@uc010gyk.1@uc003azs.1	AFE	0.0285714	0.29	0.33	0.59	0.72	0.05	0.23	0.1	0.03
5918@uc003fcj.1@uc003fci.1	ALE	0.0420664	0.86	0.94	0.93	0.81	0.97	0.94	0.95	0.98
593@uc002oqp.1@uc002oqm.2uc002oqq.1uc002oqr.1	ALE	0.029401	0.49	0.43	0.54	0.53	0.55	0.63	0.63	0.57
59349@uc001gym.1@uc001gyo.1uc009xah.1	AFE	0.029401	0.59	0.36	0.62	0.54	0.65	0.65	0.66	0.64
60528@uc002gnu.2@uc002gnx.2	AFE	0.029401	0.93	0.92	0.91	0.87	0.98	0.95	0.98	0.97
60528@uc002gnv.2@uc002gnx.2	AFE	0.049746	0.88	0.89	0.88	NA	0.94	0.92	0.99	0.96
60528@uc002gnx.2@uc002gnz.2uc002goa.2	AFE	0.0476781	0.06	0.06	0.07	NA	0.03	0.04	0.01	0.04
627@uc001mrt.1@uc001mrw.2	AFE	0.0285714	0.48	0.53	0.58	0.57	0.62	0.64	0.6	0.61
627@uc001mru.1@uc001msa.1	AFE	0.0284295	0.58	0.51	0.51	0.62	0.78	0.63	0.69	0.63
627@uc001mrw.2@uc001msa.1	AFE	0.0285714	0.53	0.62	0.54	0.61	0.74	0.67	0.7	0.68
627@uc001mry.2@uc001msa.1	AFE	0.0285714	0.43	0.62	0.49	0.6	0.74	0.72	0.67	0.69
627@uc009yjd.1@uc001msa.1	AFE	0.029401	0.56	0.59	0.57	0.56	0.67	0.71	0.73	0.64
629@uc003nyi.2uc003nyj.2@uc003rku.2uc003rkv.2	AFE	0.0265187	0.02	0.03	0.08	0.07	0	0	0.01	0
629@uc003nyi.2uc003nyj.2@uc003scr.2uc003scs.2	AFE	0.0193595	0.97	0.97	0.9	0.9	1	1	1	1
629@uc003rku.2uc003rkv.2@uc003scr.2uc003scs.2	AFE	0.0265187	0.98	0.97	0.91	0.92	0.99	1	1	1
629@uc003scs.2@uc003rkv.2	ALE	0.0274686	0.31	0.1	0.31	0.05	0.01	0.01	0	0
63027@uc010jno.1@uc003mvn.2uc003mvo.2uc003mvm.2	ALE	0.0255801	0.96	0.94	0.96	0.95	0.92	0.92	0.92	0.93
6311@uc001tsm.1@uc001tsg.1uc001tsh.1uc001tsi.1uc001tsj.1	ALE	0.020208	0.03	0.04	0.03	0.02	0.01	0.01	0.01	0.01
634@uc002oua.1@uc002otv.1uc010eij.1uc002otx.1uc002oty.1uc010eik.1	ALE	0.0408331	0.71	0.69	0.74	0.66	0.64	0.66	0.58	0.64
634@uc002oua.1@uc002otw.1uc002otz.1	ALE	0.0420664	0.71	0.69	0.74	0.66	0.64	0.66	0.57	0.63
634@uc002ouc.1@uc002otv.1uc010eij.1uc002otx.1uc002oty.1uc010eik.1	ALE	0.0285714	0.83	0.82	0.87	0.9	0.79	0.78	0.76	0.8
634@uc002ouc.1@uc002otw.1uc002otz.1	ALE	0.0285714	0.83	0.82	0.87	0.9	0.79	0.78	0.76	0.8
6359@uc002hkr.1@uc002hko.1uc002hkp.1	ALE	0.0285714	0.6	0.64	0.59	0.62	0.44	0.36	0.45	0.3
63826@uc002fug.1uc002fuh.1@uc002fue.1uc002fui.1	ALE	0.0420664	0.56	0.55	0.51	0.5	0.5	0.45	0.34	0.42
6388@uc010crs.1@uc002hbw.1	ALE	0.0470574	0.02	0.02	0.02	0.01	0	0.01	0	0.01
6396@uc003bvl.1@uc003bvm.1	AFE	0.0285714	0.7	0.73	0.71	0.64	0.18	0.59	0.31	0.33
6396@uc003bvl.1@uc003bvn.1	AFE	0.029401	0.51	0.52	0.61	0.6	0.49	0.49	0.42	0.5
6396@uc003bvq.1@uc003bvo.1	AFE	0.049746	0.91	0.89	0.87	NA	0.98	0.97	0.98	0.96
64072@uc001jrw.2@uc001jrx.2uc001jsg.2uc001jsh.2uc001jsi.2uc001jsj.2	ALE	0.049746	0.87	0.88	0.88	0.75	0.34	0.45	0.47	NA
64175@uc001chy.2@uc001chv.2uc001chw.2	ALE	0.0470574	0.01	0.01	0.02	0.02	0	0.01	0	0
64223@uc002cpd.1@uc002cpg.1	AFE	0.029401	0.54	0.58	0.57	0.57	0.53	0.42	0.47	0.49
64386@uc002cti.1@uc002cth.1	ALE	0.029401	0.54	0.58	0.83	0.76	0.89	0.9	0.92	0.9
644019@uc004afl.2@uc010mnu.1uc004afj.2	ALE	0.0285714	0.27	0.33	0.74	0.48	0.09	0.24	0.2	0.18
6453@uc002yte.1@uc002ytc.1uc010gmk.1uc002ytj.2	AFE	0.049746	0.56	0.58	0.65	NA	0.4	0.49	0.49	0.52
64787@uc001lqw.1@uc001lqv.1	AFE	0.029401	0.29	0.26	0.22	0.26	0.19	0.21	0.13	0.06
64866@uc003con.1@uc003com.1	ALE	0.029401	0.79	0.77	0.76	0.86	0.75	0.73	0.69	0.73
65117@uc001uco.1@uc001ucr.1uc001ucu.1	AFE	0.0285714	0.6	0.61	0.65	0.09	0.79	0.85	0.77	0.68
65125@uc001qin.2@uc001qio.2uc001qip.2uc001qir.2	ALE	0.0408331	0.94	0.96	0.95	0.95	0.91	0.92	0.94	0.9
6519@uc002rua.2@uc002rub.2	ALE	0.0420664	0.03	0.14	0.04	0.15	0.15	0.25	0.29	0.5
6522@uc003wiu.2@uc003wit.2	AFE	0.0476781	0.06	0.05	0.05	NA	0.03	0.03	0.01	0.02
6522@uc003wiv.2@uc003wiu.2	AFE	0.0265187	0.05	0.03	0.06	0.1	0.02	0.02	0.02	0.01
65268@uc004atl.1@uc004atk.2	AFE	0.0285714	0.36	0.31	0.23	0.39	0.42	0.77	0.57	0.79
65268@uc010mrd.1@uc004atj.1	ALE	0.0420664	0.3	0.27	0.37	0.14	0.41	0.47	0.37	0.4
6648@uc003qsj.2@uc003qsi.1	ALE	0.0255801	0.06	0.06	0.04	0.06	0.09	0.07	0.23	0.09
6651@uc002ysg.2@uc002ysb.1uc002ysc.1uc002yse.1uc002ysf.1	AFE	0.0285714	0.57	0.5	0.63	0.51	0.42	0.41	0.48	0.49
667@uc003pdc.2@uc003pda.2	ALE	0.0285714	0.52	0.6	0.47	0.43	0.42	0.19	0.37	0.3
6772@uc002usk.2uc002usl.2@uc002usj.2	ALE	0.0285714	0.87	0.81	0.86	0.93	0.69	0.75	0.65	0.66
6772@uc002usk.2uc002usl.2@uc010fse.1	ALE	0.0285714	0.89	0.83	0.87	0.88	0.73	0.8	0.67	0.64
6774@uc010cyf.1@uc002hzk.1uc002hzl.1	AFE	0.029401	0.48	0.48	0.52	0.83	0.4	0.46	0.44	0.45
6774@uc010cyf.1@uc002hzm.1uc002hzn.1	AFE	0.0285714	0.53	0.56	0.58	0.75	0.39	0.47	0.43	0.49
6813@uc002mhc.2@uc002mhb.2uc002mha.2	AFE	0.029401	0.47	0.46	0.42	0.45	0.48	0.57	0.48	0.49
6817@uc002dqi.1@uc002dqm.1	AFE	0.0408331	0.99	0.96	0.95	0.96	0.95	0.91	0.84	0.79
6817@uc002dqj.1@uc002dqm.1	AFE	0.029401	0.96	0.92	0.95	0.95	0.86	0.69	0.72	0.62
6817@uc002dqj.1@uc002dqn.1	AFE	0.029401	0.02	0.08	0.14	0.14	0.2	0.48	0.27	0.24
6818@uc002dxd.1@uc002dtb.1	AFE	0.0285714	0.37	0.3	0.48	0.7	0.15	0.22	0.16	0.24
6818@uc002dxf.1@uc002dtb.1	AFE	0.0285714	0.36	0.28	0.45	0.66	0.14	0.21	0.15	0.22
6818@uc002dxf.1@uc010byw.1	AFE	0.0285714	0.68	0.7	0.69	0.73	0.53	0.37	0.63	0.61
6818@uc002dxi.1@uc002dtb.1	AFE	0.0285714	0.41	0.36	0.53	0.78	0.19	0.24	0.2	0.28
6818@uc002dxi.1@uc010byw.1	AFE	0.0285714	0.74	0.72	0.76	0.7	0.61	0.41	0.65	0.68
6818@uc002dxj.1@uc002dtb.1	AFE	0.0284295	0.2	0.15	0.2	0.49	0.04	0.1	0.04	0.05
6818@uc002dxj.1@uc010byw.1	AFE	0.0285714	0.52	0.61	0.51	0.59	0.3	0.2	0.38	0.37
6818@uc002dxk.1@uc002dsu.1	AFE	0.0285714	0.35	0.29	0.47	0.67	0.15	0.21	0.16	0.23
6818@uc002dxk.1@uc002dsw.1	AFE	0.0285714	0.34	0.27	0.44	0.65	0.13	0.2	0.14	0.21
6818@uc002dxk.1@uc002dsz.1	AFE	0.0285714	0.4	0.35	0.52	0.78	0.19	0.24	0.2	0.28
6818@uc002dxk.1@uc002dta.1	AFE	0.0284295	0.2	0.15	0.2	0.49	0.04	0.1	0.04	0.05
6818@uc002dxk.1@uc010byv.1	AFE	0.0265187	0.17	0.11	0.14	0.53	0.03	0.09	0.03	0.03
6818@uc010bzs.1@uc002dtb.1	AFE	0.0265187	0.17	0.11	0.14	0.53	0.03	0.09	0.03	0.03
6818@uc010bzs.1@uc010byw.1	AFE	0.0285714	0.59	0.51	0.48	0.61	0.25	0.19	0.34	0.37
6818@uc010bzt.1@uc010byv.1	AFE	0.0285714	0.55	0.57	0.43	0.66	0.23	0.21	0.3	0.36
6840@uc009xlc.1@uc009xld.1	AFE	0.0476781	0.65	0.58	0.58	NA	0.51	0.49	0.43	0.49
6890@uc003sfz.1@uc003ocg.1	AFE	0.029401	0.63	0.63	0.78	0.77	0.94	0.84	0.86	0.98
6891@uc003ocd.1@uc003sfu.1	ALE	0.0371882	0.96	0.98	0.97	0.92	0.99	0.99	0.98	0.99
6891@uc003sfu.1uc003sfw.1@uc003ocb.1uc003ocd.1	AFE	0.0177061	0.99	0.99	0.99	0.94	1	1	1	1
6891@uc003sfv.1@uc003occ.1	AFE	0.0177061	0.99	0.99	0.99	0.93	1	1	1	1
6892@uc003rqh.2@uc010kok.1	ALE	0.0408331	0.81	0.91	0.89	0.86	0.96	0.91	0.92	0.96
6892@uc003shs.2@uc010krq.1	ALE	0.0408331	0.81	0.91	0.9	0.86	0.96	0.91	0.92	0.96
6904@uc002kgd.1@uc002kfx.1uc002kfy.1uc002kfz.1	AFE	0.0285714	0.54	0.67	0.87	0.63	0.38	0.5	0.39	0.31
6916@uc010lne.1@uc003vvi.1uc003vvj.1	AFE	0.049746	0.06	0.26	0.38	NA	0.03	0.04	0.01	0.04
6920@uc009vqm.1@uc001bgx.1	ALE	0.0420664	0.9	0.85	0.87	0.91	0.91	0.93	0.96	0.98
6938@uc002aee.1uc010bft.1@uc002aea.1uc002aec.1	AFE	0.049746	0.58	0.55	0.5	NA	0.44	0.44	0.37	0.4
7026@uc002btq.1@uc002btp.1	AFE	0.049746	0.91	0.97	0.97	NA	0.75	0.87	0.84	0.86
7156@uc010cpz.1@uc002gsx.1	AFE	0.049746	0.63	0.78	0.79	NA	0.57	0.57	0.52	0.62
717@uc003nyc.1@uc003nyf.1uc003nyg.1uc003nyh.1	ALE	0.029401	0.59	0.62	0.6	0.61	0.56	0.49	0.49	0.45
717@uc003rkq.2@uc003nye.2	ALE	0.0319112	0.9	0.51	0.42	NA	0.98	0.98	0.98	0.98
717@uc003rkq.2@uc003nyf.1uc003nyg.1uc003nyh.1	ALE	0.0210706	0.01	0.04	0.05	0.03	0	0	0	0
717@uc003rkr.1uc003rks.1uc003rkt.1@uc003nyf.1uc003nyg.1uc003nyh.1	ALE	0.0210706	0.02	0.03	0.05	0.07	0	0	0	0
717@uc003sco.1uc003scp.1uc003scq.1@uc003nyf.1uc003nyg.1uc003nyh.1	ALE	0.0210706	0.99	0.97	0.94	0.93	1	1	1	1
717@uc003sco.1uc003scp.1uc003scq.1@uc003rkr.1uc003rks.1uc003rkt.1	ALE	0.0284295	0.13	0.1	0.06	0.05	0	0.01	0.01	0
7226@uc002zex.1@uc002zew.1uc010gpt.1	AFE	0.049746	0.77	0.62	0.35	NA	0.84	0.83	0.86	0.83
7267@uc002ywd.1@uc010gne.1	AFE	0.049746	0.02	0.07	0.07	NA	0.09	0.11	0.14	0.15
728340@uc003jzc.2@uc003kaw.2uc003kax.1uc003kay.1	AFE	0.049746	0.42	0.39	0.45	NA	0.56	0.47	0.56	0.46
728492@uc003mpy.1@uc003kai.1	ALE	0.0408331	0.86	0.93	0.87	0.97	0.86	0.78	0.78	0.71
7296@uc001tks.1@uc009zun.1	AFE	0.049746	0.74	0.75	0.65	NA	0.93	0.92	0.92	0.8
7316@uc001ugw.2@uc001ugt.2	ALE	0.0408331	0.34	0.4	0.34	0.18	0.44	0.47	0.42	0.4
7453@uc001yhi.1@uc001yhl.1	AFE	0.049746	0.27	0.2	0.22	NA	0.4	0.36	0.36	0.37
755@uc010gps.1@uc002zep.2uc002zeq.2uc002zer.2	AFE	0.029401	0.85	0.66	0.72	0.85	0.6	0.65	0.57	0.43
7597@uc001xhf.1uc001xhg.1@uc001xhc.2	ALE	0.0420664	0.56	0.41	0.83	0.57	0.35	0.4	0.41	0.39
7700@uc003gaa.2@uc003gab.2	ALE	0.0285714	0.3	0.22	0.13	0.12	0.5	0.37	0.43	0.49
7701@uc002vil.1@uc002vin.1	AFE	0.049746	0.49	0.41	0.41	NA	0.79	0.71	0.69	0.86
7769@uc002oyn.1uc002oyo.1uc010ejg.1@uc002oyp.1uc002oys.1uc002oyt.1	ALE	0.0285714	0.74	0.67	0.84	0.88	0.62	0.66	0.56	0.6
780@uc003nrw.1@uc003nrs.1uc003nrt.1	AFE	0.049746	0.63	0.55	0.65	NA	0.41	0.41	0.5	0.4
780@uc003rwm.1@uc003rwh.1	AFE	0.029401	0.46	0.47	0.45	0.47	0.49	0.56	0.48	0.59
7840@uc002sjg.2@uc002sje.1uc002sjf.1	ALE	0.0285714	0.57	0.6	0.22	0.1	0.95	0.72	0.78	0.73
7869@uc003cyy.1@uc003cyv.1	AFE	0.0285714	0.38	0.42	0.39	0.34	0.44	0.46	0.47	0.43
7869@uc003cyy.1@uc010hli.1	AFE	0.029401	0.53	0.5	0.49	0.55	0.44	0.44	0.45	0.46
79017@uc003taz.1@uc003tba.1uc003tbb.1	AFE	0.0420664	0.1	0.07	0.06	0.42	0.05	0.06	0.03	0.01
79020@uc003thw.1@uc010kxr.1	AFE	0.0284295	0.36	0.32	0.31	0.43	0.29	0.29	0.26	0.26
79020@uc010kxq.1@uc010kxr.1	AFE	0.0284295	0.34	0.3	0.3	0.4	0.27	0.28	0.24	0.24
79092@uc002jxx.1@uc002jxw.1	ALE	0.049746	0.69	0.22	0.68	NA	0.94	0.83	0.83	0.97
7919@uc003ntr.1@uc003nts.1	AFE	0.0285714	0.31	0.29	0.26	0.49	0.21	0.23	0.19	0.16
7919@uc003ntr.1@uc003ntu.1	AFE	0.0285714	0.72	0.69	0.65	0.79	0.59	0.61	0.57	0.53
7919@uc003ntr.1@uc003ntx.1	AFE	0.0285714	0.54	0.51	0.47	0.65	0.4	0.43	0.38	0.34
7919@uc003rgd.1uc002099.uc003ryk.1	ALE	0.0285714	0.67	0.66	0.46	0.68	0.74	0.89	0.9	0.85
7919@uc003rge.1@uc003rgf.1	AFE	0.0285714	0.31	0.29	0.26	0.49	0.21	0.23	0.19	0.16
7919@uc003rge.1@uc003rgh.1	AFE	0.0285714	0.72	0.69	0.65	0.79	0.59	0.61	0.57	0.53
7919@uc003rge.1@uc003rgj.1	AFE	0.029401	0.17	0.18	0.19	0.06	0.2	0.2	0.23	0.29
7919@uc003rge.1@uc003rgk.1	AFE	0.0285714	0.54	0.51	0.47	0.65	0.4	0.43	0.38	0.34
7919@uc003rgf.1@uc003ryf.1uc003ryg.1uc003ryi.1uc003ryj.1uc003ryk.1	ALE	0.0285714	0.14	0.15	0.29	0.13	0.1	0.04	0.03	0.06
7919@uc003rgj.1@uc003ntr.1	AFE	0.0246533	0	0.01	0.01	0.01	0.04	0.02	0.02	0.04
7919@uc003ryg.1@uc003ryh.1	AFE	0.0285714	0.31	0.29	0.26	0.51	0.21	0.23	0.19	0.16
7919@uc003ryg.1@uc003ryj.1	AFE	0.0285714	0.72	0.69	0.65	0.79	0.59	0.61	0.57	0.53
7919@uc003ryg.1@uc003ryl.1	AFE	0.029401	0.17	0.18	0.19	0.06	0.2	0.2	0.23	0.29
7919@uc003ryg.1@uc003rym.1	AFE	0.0285714	0.54	0.51	0.47	0.65	0.4	0.43	0.38	0.34
7919@uc003ryh.1@uc003rgd.1	AFE	0.0485326	0.01	0.01	0.02	0.04	0	0	0	0.01
7919@uc003ryh.1@uc003ryi.1	AFE	0.029401	0.1	0.12	0.11	0.13	0.06	0.08	0.06	0.07
7940@uc003num.1uc003nun.1uc003nup.1@uc003rzb.1uc003rzc.1uc003rze.1	AFE	0.049746	0.89	0.87	0.89	NA	0.94	0.92	1	0.97
7940@uc003num.1uc003nun.1uc003nup.1@uc010kqa.1	AFE	0.049746	0.9	0.86	0.86	NA	0.94	0.91	1	0.97
7940@uc003nuo.1@uc003rhd.1	AFE	0.0255801	0.98	0.96	0.96	0.94	0.99	0.99	1	0.99
7940@uc003nuo.1@uc003rzb.1uc003rzc.1uc003rze.1	AFE	0.029401	0.91	0.86	0.8	0.85	0.94	0.94	1	0.96
7940@uc003nuo.1@uc003rzf.1	AFE	0.0285714	0.91	0.93	0.94	0.95	0.97	0.96	1	0.99
7940@uc003nuo.1@uc010kqa.1	AFE	0.0285714	0.9	0.85	0.8	0.81	0.94	0.93	1	0.95
7940@uc003nuq.1@uc003rhb.1	AFE	0.0396087	0.02	0.07	0.07	0.05	0.01	0.02	0	0.01
7940@uc003nuq.1@uc003rhd.1	AFE	0.0408331	0.98	0.96	0.92	0.95	0.99	0.98	1	0.99
7940@uc003nuq.1@uc010kqa.1	AFE	0.029401	0.89	0.83	0.77	0.85	0.9	0.9	0.99	0.94
7940@uc003rgz.1@uc003nuo.1uc003nuq.1uc010jsv.1uc010jsw.1	ALE	0.0284295	0.97	0.95	0.91	0.95	0.98	0.98	1	0.99
7940@uc003rgz.1uc003rha.1uc003rhc.1@uc003rzb.1uc003rzc.1uc003rze.1	AFE	0.049746	0.08	0.14	0.13	NA	0.06	0.06	0	0.02
7940@uc003rgz.1uc003rha.1uc003rhc.1@uc003rzf.1	AFE	0.0476781	0.04	0.06	0.04	NA	0.01	0.02	0	0.01
7940@uc003rha.1uc003rhc.1@uc003num.1	ALE	0.0265187	0.97	0.92	0.86	0.94	0.98	0.98	1	0.98
7940@uc003rhb.1@uc003rzb.1uc003rzc.1uc003rze.1	AFE	0.0285714	0.92	0.88	0.9	0.85	0.95	0.93	1	0.97
7940@uc003rhb.1@uc003rzf.1	AFE	0.0255801	0.95	0.95	0.94	0.95	0.98	0.98	1	0.99
7940@uc003rhb.1@uc010kqa.1	AFE	0.0420664	0.89	0.84	0.81	0.82	0.93	0.89	0.99	0.94
7940@uc003rhb.1uc00778.uc010jsw.1	ALE	0.0408331	0.97	0.94	0.9	0.92	0.99	0.97	1	0.99
7940@uc003rhd.1@uc003rzf.1	AFE	0.0284295	0.05	0.07	0.06	0.05	0.01	0.03	0	0.01
7940@uc003rzb.1@uc003rgz.1	ALE	0.029401	0.06	0.09	0.1	0.06	0.02	0.03	0	0.01
7940@uc003rzb.1@uc003rha.1uc003rhc.1	ALE	0.0285714	0.06	0.11	0.18	0.05	0.02	0.03	0	0.01
7940@uc003rzb.1@uc003rhb.1uc003rhd.1uc010kms.1uc010kmt.1	ALE	0.0284295	0.94	0.92	0.92	0.93	0.98	0.98	1	0.99
7940@uc003rzc.1uc003rze.1@uc003num.1	ALE	0.029401	0.86	0.92	0.88	0.91	0.95	0.95	1	0.99
7940@uc003rzc.1uc003rze.1@uc003nuo.1uc003nuq.1uc010jsv.1uc010jsw.1	ALE	0.0284295	0.88	0.89	0.89	0.93	0.95	0.95	1	0.99
7940@uc003rzc.1uc003rze.1@uc003rha.1uc003rhc.1	ALE	0.029401	0.92	0.88	0.86	0.93	0.98	0.96	1	0.98
7940@uc003rzc.1uc003rze.1@uc003rhb.1uc003rhd.1uc010kms.1uc010kmt.1	ALE	0.0284295	0.93	0.9	0.93	0.91	0.98	0.97	1	0.98
7940@uc003rzd.1uc003rzf.1uc010kqa.1uc003rzk.1@uc003num.1	ALE	0.0408331	0.13	0.1	0.11	0.07	0.04	0.07	0.01	0.01
7940@uc003rzd.1uc003rzf.1uc010kqa.1uc003rzk.1@uc003rha.1uc003rhc.1	ALE	0.0285714	0.07	0.14	0.17	0.05	0.02	0.03	0	0.01
7940@uc003rzd.1uc00768.uc010kmt.1	ALE	0.029401	0.95	0.92	0.9	0.94	0.98	0.98	1	0.99
7940@uc003rzd.1uc00773.uc010jsw.1	ALE	0.0284295	0.13	0.09	0.1	0.09	0.04	0.05	0.01	0.01
79670@uc010mqe.1@uc004aoq.1uc004aot.1uc004aov.1uc004aow.2	AFE	0.049746	0.32	0.32	0.34	NA	0.45	0.35	0.47	0.43
79670@uc010mqf.1@uc010mqe.1uc004aoq.1uc004aot.1uc004aou.1	ALE	0.0284295	0.06	0.06	0.07	0	0.11	0.14	0.08	0.08
79676@uc001udt.1@uc001uea.1	AFE	0.029401	0.63	0.63	0.71	0.69	0.27	0.56	0.41	0.54
79676@uc001udv.1@uc001uea.1	AFE	0.0420664	0.62	0.63	0.58	0.72	0.4	0.53	0.41	0.58
79676@uc001udy.1@uc001uea.1	AFE	0.029401	0.69	0.64	0.66	0.72	0.33	0.6	0.38	0.6
79710@uc004emp.2@uc004emu.2uc004emv.2	AFE	0.049746	0.08	0.12	0.11	NA	0.02	0.04	0.05	0.04
79713@uc002obb.1@uc010eej.1	AFE	0.0285714	0.38	0.85	0.6	0.58	0.36	0.27	0.34	0.24
79713@uc002obc.1@uc010eej.1	AFE	0.029401	0.38	0.9	0.64	0.69	0.31	0.31	0.28	0.22
79713@uc002obd.2@uc010eej.1	AFE	0.0285714	0.51	0.91	0.69	0.81	0.4	0.43	0.33	0.29
7982@uc003vix.1@uc003vin.1	ALE	0.049746	0.73	0.76	0.67	NA	0.8	0.87	0.8	0.84
79838@uc002dgf.2@uc002dgc.2uc002dgb.2	AFE	0.0396087	0.97	0.98	0.97	0.69	0.99	1	0.99	0.98
79903@uc010btk.1@uc002cvh.2	AFE	0.0420664	0.39	0.32	0.3	0.87	0.23	0.3	0.18	0.27
80021@uc001zqt.1@uc001zqr.1	AFE	0.0435966	0.91	0.93	0.75	NA	0.97	0.96	0.97	0.97
80022@uc002joq.2@uc002jon.1	AFE	0.0285714	0.61	0.52	0.84	0.71	0.44	0.4	0.41	0.15
80162@uc001lou.2@uc001los.1	AFE	0.0285714	0.87	0.78	0.72	0.79	0.59	0.67	0.43	0.61
80196@uc001uak.1uc001ual.1@uc001uam.1	ALE	0.0408331	0.79	0.84	0.79	0.81	0.94	0.85	0.88	0.84
80216@uc010imo.1@uc003iar.1	AFE	0.049746	0.43	0.46	0.6	NA	0.39	0.42	0.41	0.41
80307@uc002xcx.2@uc002xda.2	AFE	0.0285714	0.88	0.95	0.86	0.8	0.68	0.69	0.78	0.56
80321@uc003esn.2@uc003esl.1	ALE	0.0285714	0.82	0.77	0.86	0.89	0.66	0.64	0.65	0.74
80321@uc003esn.2@uc003esm.2	ALE	0.029401	0.67	0.65	0.73	0.17	0.78	0.96	0.79	0.79
80352@uc003npd.1@uc003rbq.1	ALE	0.0396087	0.02	0.01	0.01	0.03	0.07	0.03	0.04	0.04
80781@uc002zhj.1@uc002zhi.1	AFE	0.0408331	0.06	0.1	0.33	0.28	0.06	0.05	0.05	0.02
81488@uc002aes.1@uc002aet.2uc002aeu.2	AFE	0.0285714	0.6	0.47	0.71	0.78	0.37	0.42	0.22	0.26
81488@uc002aes.1@uc002aev.1	AFE	0.0285714	0.79	0.7	0.87	0.89	0.6	0.61	0.43	0.48
81488@uc002aev.1@uc002aem.1uc002aeo.1uc002aes.1uc002aet.2uc002aeu.2	ALE	0.0285714	0.36	0.35	0.37	0.62	0.29	0.3	0.34	0.32
81552@uc003tqq.1@uc003tqs.1	AFE	0.049746	0.9	0.91	0.81	NA	0.93	0.95	0.94	0.94
81552@uc003tqr.1@uc003tqs.1	AFE	0.0476781	0.91	0.91	0.84	NA	0.94	0.97	0.94	0.96
81567@uc003mxv.1@uc003mxw.1	AFE	0.0285714	0.43	0.51	0.68	0.64	0.22	0.11	0.1	0.06
81567@uc010jnz.1@uc003mxv.1	AFE	0.0415863	0.02	0.02	0.14	NA	0.01	0.01	0.01	0
81567@uc010joa.1@uc003mxw.1	AFE	0.0285714	0.31	0.25	0.18	0.29	0.56	0.74	0.76	0.84
81573@uc001dey.2@uc001dex.2uc009wbk.1	ALE	0.0285714	0.71	0.68	0.7	0.76	0.57	0.56	0.61	0.62
8189@uc002pdq.1@uc002pdo.1uc002pdp.1	ALE	0.029401	0.47	0.3	0.43	0.52	0.22	0.28	0.28	0.19
8216@uc002zto.1@uc002ztn.1	AFE	0.0285714	0.74	0.71	0.78	0.95	0.48	0.25	0.61	0.53
8379@uc003sle.1@uc003sli.1	AFE	0.029401	0.5	0.49	0.56	0.54	0.47	0.42	0.47	0.41
83937@uc001jbt.1@uc001jbp.1	AFE	0.0285714	0.59	0.51	0.6	0.58	0.45	0.42	0.47	0.48
841@uc010fte.1uc010ftf.1@uc002uxw.1	AFE	0.0476781	0.45	0.39	0.39	NA	0.48	0.55	0.52	0.48
84162@uc003ien.2@uc003ieh.1uc003iem.1	ALE	0.0285714	0.81	0.8	0.88	0.94	0.69	0.74	0.7	0.78
84163@uc003ubh.2@uc003ubf.1	ALE	0.0285714	0.74	0.84	0.79	0.62	0.88	0.93	0.9	0.87
84163@uc003ubh.2@uc010lbt.1uc003ubc.1uc003ubd.1uc010lbu.1	ALE	0.0285714	0.44	0.43	0.65	0.47	0.28	0.24	0.14	0.16
84163@uc010lbt.1@uc003ubd.1uc003ubf.1uc003ubg.1uc003ubh.2	AFE	0.029401	0.17	0.22	0.15	0.2	0.1	0.1	0.08	0.07
84163@uc010lbt.1@uc010lbu.1	AFE	0.029401	0.31	0.38	0.33	0.45	0.2	0.21	0.2	0.19
84179@uc003gaw.1@uc003gbb.1	AFE	0.049746	0.72	0.87	0.65	NA	0.28	0.52	0.63	0.52
84193@uc001ygf.1@uc001ygc.1	ALE	0.0470574	0.02	0.02	0.01	0.01	0	0	0	0.01
8425@uc010ehb.1@uc002oog.1uc002ooh.1uc002ooi.1uc002ooj.1uc002ool.1	ALE	0.0285714	0.44	0.35	0.49	0.51	0.64	0.59	0.57	0.52
84331@uc002cie.1@uc002cic.1	AFE	0.0285714	0.69	0.65	0.72	0.7	0.6	0.58	0.52	0.36
84448@uc003gks.2@uc01616.uc003gkq.2	ALE	0.0285714	0.84	0.93	0.94	0.74	0.73	0.53	0.46	0.61
84451@uc001hvu.2@uc001hvs.1uc001hvt.2	AFE	0.049746	0.23	0.29	0.17	NA	0.36	0.46	0.74	0.46
84617@uc002kqv.1uc002kqw.1uc002kqx.1@uc002kqy.2	ALE	0.029401	0.1	0.04	0.02	0.04	0.14	0.21	0.25	0.22
84695@uc010ffn.1@uc002smo.1uc010ffm.1uc002smp.1uc002smq.1	ALE	0.0284295	0.87	0.94	0.87	0.93	0.96	0.96	0.97	0.95
8479@uc010bzn.1@uc002dve.1uc002dvf.1	AFE	0.049746	0.91	0.91	0.87	NA	0.75	0.68	0.67	0.76
84954@uc002mai.1@uc002mae.1uc002maf.1uc002mag.1	AFE	0.0285714	0.45	0.49	0.36	0.48	0.54	0.6	0.65	0.61
8498@uc002mdv.1@uc010duq.1	AFE	0.0285714	0.49	0.51	0.55	0.59	0.37	0.48	0.47	0.44
8517@uc010nva.1@uc010nvc.1	ALE	0.0285714	0.31	0.24	0.25	0.39	0.12	0.17	0.19	0.18
8548@uc009wvp.1@uc001gfw.2uc001gfx.1uc001gfy.1	AFE	0.049746	0.34	0.34	0.47	NA	0.24	0.33	0.2	0.15
8565@uc001bvw.1@uc001bvx.1	AFE	0.049746	0.8	0.88	0.67	NA	0.9	0.89	0.96	0.96
8605@uc002phw.1@uc002phx.1uc010elr.1uc002phy.2	AFE	0.0285714	0.73	0.69	0.9	0.68	0.53	0.67	0.48	0.63
8612@uc002loh.1@uc002loi.1	AFE	0.049746	0.13	0.34	0.28	NA	0.12	0.08	0.02	0.12
8635@uc003qve.1@uc003qvi.1	AFE	0.0274686	0.17	0.15	0.2	0.17	0.13	0.14	0.14	0.13
8662@uc003sma.2@uc003slx.1uc003sly.1	AFE	0.029401	0.28	0.19	0.27	0.15	0.34	0.32	0.34	0.42
8662@uc003sma.2@uc003slz.1	AFE	0.0285714	0.63	0.8	0.58	0.74	0.53	0.56	0.52	0.55
868@uc003dwa.1@uc003dwc.1uc003dwd.1uc003dwe.1	AFE	0.049746	0.97	0.96	0.91	NA	0.9	0.86	0.89	0.9
8751@uc001fhb.1@uc001fgq.1	AFE	0.0420664	0.17	0.16	0.18	0.12	0.19	0.21	0.2	0.18
8829@uc001ixb.1@uc001iww.2uc001iwv.2uc009xlz.1uc001iwx.2uc001iwy.2	ALE	0.0274686	0.98	0.98	0.97	0.94	0.99	1	0.99	1
889@uc010lev.1@uc003ulr.1	AFE	0.049746	0.52	0.56	0.51	NA	0.37	0.44	0.46	0.46
889@uc010lev.1@uc003uls.1	AFE	0.049746	0.52	0.47	0.47	NA	0.31	0.42	0.4	0.46
889@uc010lev.1@uc003ult.1	AFE	0.049746	0.56	0.5	0.54	NA	0.36	0.45	0.41	0.41
889@uc010lev.1@uc003ulu.1	AFE	0.049746	0.6	0.6	0.56	NA	0.41	0.53	0.54	0.55
8890@uc002rka.1@uc002rkb.1uc002rkc.1	AFE	0.0476781	0.75	0.66	0.66	NA	0.55	0.57	0.5	0.57
8904@uc002xdd.1@uc002xdf.1	AFE	0.0420664	0.64	0.71	0.6	0.17	0.71	0.76	0.77	0.87
8904@uc002xde.1@uc002xdj.1	AFE	0.0285714	0.13	0.18	0.12	0.15	0.34	0.23	0.2	0.36
8940@uc010gtm.1@uc002zvt.2	AFE	0.0285714	0.5	0.42	0.36	0.4	0.51	0.63	0.67	0.73
8997@uc003ehi.2@uc003ehg.1uc003ehk.1	ALE	0.0274686	0.03	0.03	0.02	0.04	0.01	0.01	0	0
9044@uc001kht.1@uc001khr.1	ALE	0.0285714	0.61	0.54	0.48	0.58	0.4	0.38	0.47	0.39
90522@uc002ohw.1uc002ohx.1uc002ohz.1uc002ohy.1uc002oia.1@uc002oht.2	ALE	0.0420664	0.52	0.57	0.71	0.87	0.52	0.35	0.43	0.37
9053@uc010kgv.1@uc010kgr.1	ALE	0.029401	0.44	0.4	0.44	0.43	0.45	0.49	0.62	0.59
90957@uc002rre.1@uc002rrf.1uc002rrg.2	AFE	0.049746	0.77	0.71	0.48	NA	0.8	0.83	0.89	0.83
91012@uc001rwc.1@uc001rwd.2	AFE	0.0285714	0.13	0.22	0.49	0.27	0.01	0.06	0.05	0.03
91012@uc001rwc.1@uc001rwe.2	AFE	0.0285714	0.3	0.37	0.51	0.39	0.04	0.16	0.12	0.11
9138@uc002ose.1@uc002orz.1	AFE	0.029401	0.6	0.65	0.63	0.61	0.48	0.48	0.58	0.51
91452@uc001itr.1@uc001itn.1uc001ito.1uc001itp.1uc001itq.1	ALE	0.029401	0.59	0.52	0.53	0.54	0.45	0.51	0.51	0.46
9147@uc001wxa.1@uc001wxd.1	AFE	0.0285714	0.36	0.3	0.31	0.81	0.22	0.27	0.28	0.25
9204@uc009vur.1@uc009vuq.1	ALE	0.049746	0.54	0.57	0.6	NA	0.51	0.45	0.51	0.53
9231@uc001jzl.2@uc001jzk.1	AFE	0.029401	0.11	0.13	0.19	0.23	0.03	0.02	0.07	0.07
9238@uc003tmu.1@uc003tmv.1uc003tmx.1	AFE	0.049746	0.14	0.12	0.14	NA	0.08	0.09	0.11	0.1
9238@uc003tmu.1@uc003tmw.1	AFE	0.049746	0.15	0.14	0.15	NA	0.09	0.1	0.12	0.13
92558@uc001txk.1@uc001txl.1	ALE	0.0420664	0.37	0.46	0.48	0.35	0.67	0.48	0.57	0.53
92703@uc009xai.1@uc001gyu.1uc001gyw.1uc001gyx.1	ALE	0.0420664	0.57	0.53	0.52	0.75	0.47	0.52	0.49	0.51
93627@uc003hyb.1@uc003hyf.1	AFE	0.0420664	0.48	0.64	0.65	0.37	0.37	0.25	0.3	0.2
93643@uc003ovi.1@uc003ovc.1	AFE	0.0285714	0.19	0.11	0.25	0.22	0.06	0.09	0.05	0.07
93643@uc003ovi.1@uc003ovd.1uc003ove.1	AFE	0.0408331	0.11	0.06	0.1	0.16	0.04	0.06	0.03	0.04
93973@uc003dhb.1@uc003dhd.1	AFE	0.049746	0.4	0.44	0.38	NA	0.56	0.62	0.62	0.53
94104@uc002yqm.1@uc002yqn.1uc002yqp.1uc002yqq.1uc002yqr.2	AFE	0.049746	0.59	0.71	0.59	NA	0.3	0.51	0.42	0.27
9448@uc002tbl.1@uc002tbj.1	AFE	0.049746	0.53	0.52	0.52	NA	0.45	0.36	0.47	0.5
9491@uc002wep.2@uc002wem.2uc002wen.2	AFE	0.0285714	0.29	0.32	0.33	0.48	0.26	0.27	0.28	0.24
9498@uc001ryp.1@uc001ryo.1uc001rys.1	ALE	0.049746	0.96	0.91	0.9	NA	0.89	0.68	0.88	0.88
9520@uc002ils.1@uc002ilr.2	AFE	0.0476781	0.05	0.04	0.04	NA	0.02	0.03	0.03	0.01
9520@uc010dba.1@uc002ilr.2	ALE	0.0284295	0.47	0.51	0.47	0.52	0.55	0.58	0.58	0.53
9524@uc002mze.1@uc002mzc.1	AFE	0.029401	0.49	0.44	0.47	0.47	0.55	0.52	0.54	0.56
9578@uc001ymj.1@uc001ymi.1	ALE	0.029401	0.71	0.69	0.65	0.9	0.61	0.59	0.61	0.55
9581@uc002ruf.1uc002rug.1uc002ruh.1@uc002ruj.1	AFE	0.049746	0.42	0.34	0.31	NA	0.17	0.17	0.3	0.2
9711@uc003fye.1@uc003fyc.2uc003fyg.1	AFE	0.0285714	0.66	0.74	0.68	0.75	0.46	0.59	0.58	0.37
9724@uc001vgd.1@uc001vga.1	AFE	0.0285714	0.46	0.45	0.48	0.37	0.51	0.62	0.59	0.67
9732@uc003vfv.1@uc003vga.1	AFE	0.0285714	0.3	0.47	0.35	0.2	0.59	0.63	0.66	0.77
984@uc001agt.1@uc001agv.1uc001agy.1uc001agx.1	AFE	0.049746	0.82	0.78	NA	0.81	0.76	0.68	0.76	0.71
9862@uc002htr.1@uc002htt.1uc010cwn.1	AFE	0.0285714	0.79	0.72	0.86	0.76	0.44	0.69	0.61	0.68
9869@uc001evw.2@uc001evu.1	ALE	0.0265187	0.93	0.89	0.93	0.93	0.98	0.94	0.96	0.95
9869@uc001evw.2@uc001evv.1	ALE	0.0408331	0.93	0.89	0.92	0.92	0.97	0.93	0.96	0.95
9869@uc001evw.2@uc009wmf.1	ALE	0.049746	0.85	0.69	0.59	NA	0.95	0.89	0.86	0.86
987@uc010ipk.1@uc010ipj.1	AFE	0.0476781	0.65	0.65	0.84	NA	0.48	0.55	0.62	0.55
9898@uc001feq.2@uc001feo.1	AFE	0.0255801	0.93	0.93	0.93	0.7	0.96	0.97	0.94	0.94
9901@uc003brj.1@uc003brf.1uc003brg.1	ALE	0.0420664	0.97	0.98	0.95	0.96	0.95	0.94	0.92	0.91
9902@uc002jac.1@uc002jad.1uc002jae.1uc002jaf.1	ALE	0.0420664	0.89	0.91	0.86	0.65	0.91	0.94	0.96	0.97
9904@uc001tvm.1@uc009zwi.1	ALE	0.0285714	0.63	0.57	0.65	0.82	0.37	0.56	0.34	0.2
9906@uc001aib.1@uc001ahy.2uc001ahz.2	ALE	0.0285714	0.37	0.73	0.48	0.59	0.26	0.21	0.2	0.07
9910@uc001gkf.1@uc001gjy.2	AFE	0.0285714	0.71	0.22	0.31	0.47	0.07	0.13	0.2	0.16
9910@uc001gkf.1@uc001gjz.2	AFE	0.0285714	0.32	0.74	0.7	0.55	0.95	0.91	0.88	0.89
9910@uc001gkf.1@uc001gkc.2	AFE	0.0265187	0.11	0.04	0.08	0.3	0.01	0.01	0.01	0.02
9910@uc001gkf.1@uc001gke.2	AFE	0.0408331	0.2	0.03	0.19	0.29	0.01	0.02	0.03	0.01
9910@uc001gkf.1@uc009wwq.1uc001gjx.1	AFE	0.0285714	0.58	0.29	0.22	0.32	0.2	0.08	0.07	0.09
9910@uc001gkg.1@uc001gjz.2	AFE	0.0285714	0.34	0.81	0.77	0.6	0.93	0.88	0.86	0.83
9910@uc001gkg.1@uc001gkc.2	AFE	0.0255801	0.06	0.03	0.03	0.48	0.01	0.01	0.01	0.02
9910@uc001gkg.1@uc001gkd.2	AFE	0.0420664	0.63	0.54	0.55	0.67	0.54	0.42	0.48	0.47
9910@uc001gkh.2@uc001gjy.2	AFE	0.0285714	0.61	0.19	0.22	0.32	0.05	0.09	0.15	0.12
9910@uc001gkh.2@uc001gjz.2	AFE	0.029401	0.48	0.83	0.75	0.63	0.95	0.94	0.9	0.94
9910@uc001gkh.2@uc001gkc.2	AFE	0.0265187	0.07	0.04	0.05	0.21	0	0.01	0.01	0.01
9910@uc001gkh.2@uc001gke.2	AFE	0.0284295	0.12	0.03	0.09	0.24	0.01	0.02	0.02	0.01
9910@uc001gkh.2@uc009wwq.1uc001gjx.1	AFE	0.029401	0.48	0.22	0.17	0.47	0.14	0.06	0.05	0.06
9914@uc002fhy.1@uc002fhx.1uc010chj.1	AFE	0.049746	0.12	0.03	0.08	NA	0	0.02	0.01	0.02
9914@uc002fia.1@uc002fhx.1uc010chj.1	AFE	0.029401	0.24	0.17	0.22	0.56	0.1	0.12	0.11	0.1
9919@uc004chu.1@uc010nbo.1	AFE	0.0285714	0.55	0.51	0.49	0.56	0.45	0.47	0.41	0.43
9924@uc001skw.2@uc001skx.2	AFE	0.029401	0.77	0.72	0.85	0.77	0.71	0.7	0.64	0.6
9924@uc001skw.2@uc001sky.2uc001skz.2	AFE	0.0285714	0.62	0.58	0.82	0.74	0.55	0.57	0.51	0.5
9994@uc003pnr.1uc003pns.1@uc003pnt.1	ALE	0.029401	0.65	0.5	0.46	0.47	0.45	0.41	0.42	0.41
chr1:100504668:100504768:+@chr1:100505644:100505682:+@chr1:100506296:100506439:+	SE	0.0476781	0.04	0.05	0.04	NA	0.03	0.02	0.01	0.03
chr1:100504668:100504768:+@chr1:100506218|100506296:100506439:+	A3SS	0.049746	0.05	0.07	0.14	NA	0.01	0.03	0.02	0.03
chr1:103913858:103915915:+@chr1:103916255|103916299:103916401:+	A3SS	0.0415863	0.98	0.98	0.98	NA	0.93	0.97	0.97	0.9
chr1:10454967:10455226:-@chr1:10451803:10451982:-@chr1:10449834:10449976:-	SE	0.049746	0.91	0.93	0.81	NA	0.94	0.95	0.96	0.94
chr1:107915782:107917474:-@chr1:107915304:107915781:-	TandemUTR	0.035993	0.99	0.98	0.99	0.99	0.89	0.9	0.9	0.98
chr1:109517833:109517982:+@chr1:109529190:109529278:+@chr1:109532322:109532499:+	SE	0.049746	0.93	0.94	0.75	NA	0.98	0.95	0.97	0.98
chr1:110105640:110105704:-@chr1:110103981|110104043:110103823:-	A3SS	0.029401	0.23	0.21	0.17	0.47	0.16	0.16	0.12	0.14
chr1:110733382:110733500:-@chr1:110725127:110725288:-@chr1:110723942:110724034:-@chr1:110722779:110723501:-	MXE	0.049746	0.74	0.5	0.66	NA	0.87	0.86	0.9	0.9
chr1:11110648:11110770:-@chr1:11110268:11110450:-	RI	0.049746	0.29	0.27	0.22	NA	0.09	0.21	0.09	0.11
chr1:113018458:113018874:+@chr1:113018977|113018999:113019194:+	A3SS	0.0435966	0.91	0.88	0.93	NA	0.69	0.86	0.86	0.86
chr1:114307532:114307666:+@chr1:114310275|114310278:114310417:+	A3SS	0.049746	0.76	0.64	0.72	NA	0.83	0.93	0.83	0.85
chr1:11653910:11654036:+@chr1:11654572:11654667:+@chr1:11655921:11656056:+	SE	0.0435966	0.97	0.93	0.79	NA	0.99	0.99	0.99	0.98
chr1:116920902:116921455:-@chr1:116918551:116920901:-	TandemUTR	0.0284295	0.98	0.99	0.98	0.97	0.95	0.93	0.91	0.93
chr1:120108457:120108772:-@chr1:120108318:120108402:-	RI	0.0408331	0.99	1	0.99	0.98	0.98	0.96	0.87	0.91
chr1:120155555:120155806:-@chr1:120153001|120153009:120152849:-	A3SS	0.0319112	0.99	0.94	0.91	NA	1	1	1	1
chr1:1249824:1249929:-@chr1:1248420:1248530:-@chr1:1244539:1244767:-@chr1:1240763:1240857:-	MXE	0.029401	0.94	0.91	0.89	0.75	0.96	0.98	0.97	0.97
chr1:1249824:1249929:-@chr1:1248424:1248530:-@chr1:1244545:1244767:-@chr1:1240389:1240861:-	MXE	0.0284295	0.94	0.92	0.91	0.83	0.97	0.97	0.98	0.98
chr1:1360766:1361064:+@chr1:1362170:1362727:+@chr1:1364324:1368125:+	SE	0.035993	0.98	0.99	0.98	0.89	0.99	1	1	1
chr1:1360766:1361064:+@chr1:1362170|1362367:1362727:+	A3SS	0.0255801	0.97	0.97	0.93	0.75	0.98	0.99	0.99	0.99
chr1:1360766:1361064:+@chr1:1362170|1362565:1362727:+	A3SS	0.0274686	0.95	0.95	0.91	0.9	0.98	0.97	0.98	0.97
chr1:1360766:1361064:+@chr1:1362367:1362727:+@chr1:1364324:1368125:+	SE	0.0210706	0.98	0.97	0.95	0.81	0.99	0.99	0.99	0.99
chr1:1360766:1361064:+@chr1:1362367|1362565:1362727:+	A3SS	0.029401	0.94	0.93	0.86	0.89	0.96	0.95	0.97	0.96
chr1:1360766:1361064:+@chr1:1362565:1362727:+@chr1:1364324:1368125:+	SE	0.0255801	0.96	0.95	0.96	0.46	0.98	0.99	0.98	0.98
chr1:1414440:1414517:+@chr1:1414935:1415054:+@chr1:1415500:1415667:+	SE	0.029401	0.12	0.19	0.09	0.6	0.03	0.07	0.03	0.08
chr1:143324366:143326660:+@chr1:143328507:143328609:+@chr1:143329439:143329685:+	SE	0.0285714	0.93	0.95	0.84	0.86	0.32	0.41	0.75	0.53
chr1:143705948:143706390:-@chr1:143666573:143666649:-@chr1:143663923:143664046:-	SE	0.049746	0.6	0.79	0.79	NA	0.88	0.91	0.83	0.86
chr1:143920347:143920793:+@chr1:143938398:143938693:+@chr1:143960170:143960251:+	SE	0.0435966	0.34	0.09	0.12	NA	0.03	0.05	0.03	0.03
chr1:145207065:145207161:+@chr1:145209217:145209290:+@chr1:145210456:145210566:+	SE	0.049746	0.8	0.86	0.84	NA	0.87	0.91	0.94	0.87
chr1:146474596:146474541|146474424:-@chr1:146473348:146473714:-	A5SS	0.049746	0.96	0.96	0.94	NA	0.84	0.75	0.91	0.8
chr1:146480877:146480798|146480705:-@chr1:146479944:146479995:-	A5SS	0.0476781	0.44	0.44	0.45	NA	0.47	0.57	0.57	0.55
chr1:147842379:147843324:+@chr1:147844232:147844286:+@chr1:147936833:147937076:+	SE	0.0408331	0.23	0.23	0.24	0.25	0.74	0.69	0.39	0.25
chr1:148026546:148026797:+@chr1:148028234:148028518:+@chr1:148029417:148030706:+	SE	0.049746	0.74	0.73	0.74	NA	0.98	0.82	0.99	0.97
chr1:149045786:149045906:-@chr1:149045415:149045465:-@chr1:149045198:149045324:-	SE	0.0274686	0.03	0.05	0.05	0.21	0.02	0.01	0.01	0.02
chr1:149256912:149257004:+@chr1:149257567:149257769:+@chr1:149264615:149264773:+@chr1:149266333:149266427:+	MXE	0.0408331	0.26	0.33	0.22	0.26	0.34	0.59	0.39	0.33
chr1:149423417:149423593:-@chr1:149417101:149417245:-@chr1:149415400:149416131:-	SE	0.0485326	0.98	0.98	0.97	0.84	0.98	0.99	0.99	0.99
chr1:149607299:149607419:-@chr1:149606116:149606275:-@chr1:149604752:149606004:-	SE	0.0284295	0.07	0.06	0.06	0.11	0.03	0.05	0.03	0.02
chr1:149608654:149608542|149608104:-@chr1:149607299:149607419:-	A5SS	0.0485326	0.99	0.99	0.98	0.99	0.96	0.98	0.98	0.97
chr1:152511710:152512698:+@chr1:152512850|152512874:152513061:+	A3SS	0.0255801	0.07	0.06	0.07	0.08	0.03	0.05	0.03	0.03
chr1:152514050:152514101:+@chr1:152514178|152514254:152514360:+	A3SS	0.029401	0.19	0.1	0.2	0.13	0.02	0.05	0.02	0.09
chr1:152514493:152514587|152514583:+@chr1:152514716:152514975:+	A5SS	0.0470574	0.01	0.01	0.02	0.02	0	0.01	0	0
chr1:153192771:153193036:-@chr1:153191019|153191021:153190895:-	A3SS	0.0415863	0.98	0.98	0.98	NA	0.95	0.96	0.97	0.97
chr1:153212608:153212570|153212528:-@chr1:153209132:153209299:-	A5SS	0.029401	0.27	0.44	0.3	0.41	0.21	0.26	0.26	0.13
chr1:153229259:153229357:+@chr1:153229439:153229628:+	RI	0.0265187	0.29	0.26	0.24	0.38	0.1	0.17	0.1	0.1
chr1:153241770:153242043:+@chr1:153249358:153249497:+@chr1:153253115:153253193:+@chr1:153253755:153254914:+	MXE	0.029401	0.24	0.21	0.2	0.18	0.35	0.46	0.33	0.33
chr1:153241770:153242043:+@chr1:153253115:153253193:+@chr1:153253755:153254914:+	SE	0.029401	0.45	0.46	0.62	0.47	0.4	0.24	0.23	0.4
chr1:153290386:153290565:+@chr1:153291617|153291771:153291877:+	A3SS	0.049746	0.09	0.16	0.18	NA	0.02	0.03	0.01	0.01
chr1:153290386:153290565:+@chr1:153291720|153291771:153291877:+	A3SS	0.0435966	0.05	0.09	0.06	NA	0.03	0.01	0.01	0.01
chr1:153293414:153293606:+@chr1:153294802:153294952:+@chr1:153295032:153295570:+	SE	0.0420664	0.21	0.22	0.15	0.4	0.09	0.13	0.15	0.05
chr1:153293414:153293606:+@chr1:153294802|153294890:153294952:+	A3SS	0.0485326	0.01	0.01	0.02	0.53	0.01	0	0	0
chr1:153293414:153293606:+@chr1:153294802|153294892:153294952:+	A3SS	0.0371882	0.03	0.02	0.11	0.43	0.02	0.01	0.01	0.01
chr1:153293414:153293606:+@chr1:153294887|153294890:153294952:+	A3SS	0.0396087	0.05	0.04	0.05	0.42	0.02	0.04	0.01	0.01
chr1:153293414:153293606:+@chr1:153294890|153294892:153294952:+	A3SS	0.020208	0.98	0.98	0.96	0.46	0.99	0.99	0.99	0.99
chr1:153299863:153299932:+@chr1:153301004:153301217:+@chr1:153301345:153301469:+	SE	0.0420664	0.24	0.63	0.76	0.62	0.18	0.24	0.19	0.07
chr1:153411838:153411992:-@chr1:153411665:153411728:-	RI	0.0274686	0.1	0.08	0.07	0.07	0.04	0.05	0.04	0.05
chr1:153427263:153428218:-@chr1:153426822:153426958:-@chr1:153426555:153426676:-	SE	0.020208	0.99	0.99	0.98	0.93	1	1	1	1
chr1:153493913:153494072:-@chr1:153493749|153493801:153493700:-	A3SS	0.0435966	0.94	0.93	0.72	NA	0.95	0.95	0.97	0.95
chr1:154186897:154186714|154186684:-@chr1:154183102:154184430:-	A5SS	0.0285714	0.32	0.26	0.27	0.09	0.4	0.37	0.33	0.39
chr1:154254547:154254783:-@chr1:154251376:154251484:-@chr1:154247996:154248302:-	SE	0.0485326	0.98	0.98	0.9	0.95	0.99	0.99	0.99	0.98
chr1:154297564:154297858:+@chr1:154302326:154302500:+@chr1:154304685:154304878:+	SE	0.0284295	0.77	0.75	0.8	0.8	0.71	0.69	0.68	0.68
chr1:154297564:154297858:+@chr1:154302326:154302521:+@chr1:154304685:154304878:+	SE	0.0265187	0.88	0.87	0.91	0.89	0.83	0.83	0.82	0.83
chr1:154449397:154449591:+@chr1:154461972:154462083:+@chr1:154468735:154468840:+	SE	0.035993	0.02	0.04	0.04	0.19	0.01	0.02	0.01	0.01
chr1:154530433:154530651:-@chr1:154529735:154529844:-@chr1:154528376:154529624:-	SE	0.0284295	0.92	0.89	0.89	0.86	0.96	0.97	0.99	0.96
chr1:154530433:154530651:-@chr1:154529844|154529991:154529735:-	A3SS	0.029401	0.96	0.97	0.98	0.97	0.93	0.88	0.91	0.92
chr1:155175964:155176326:-@chr1:155174834:155174929:-@chr1:155173665:155173912:-	SE	0.029401	0.06	0.04	0.03	0.04	0.13	0.12	0.34	0.21
chr1:158170839:158170984:-@chr1:158170698|158170746:158170604:-	A3SS	0.029401	0.85	0.83	0.72	0.83	0.65	0.44	0.23	0.58
chr1:158579471:158579895:+@chr1:158580118:158580216:+@chr1:158580890:158581028:+@chr1:158581136:158581585:+	MXE	0.049746	0.5	0.47	0.51	NA	0.3	0.4	0.41	0.4
chr1:158975494:158975770:+@chr1:158975926:158976164:+@chr1:158984608:158984928:+	SE	0.0476781	0.07	0.09	0.12	NA	0.03	0.03	0.02	0.02
chr1:158975494:158975770:+@chr1:158986235|158986237:158986507:+	A3SS	0.0285714	0.54	0.44	0.52	0.49	0.88	0.95	0.91	0.82
chr1:158984608:158984928:+@chr1:158986235:158986507:+@chr1:158988600:158989903:+	SE	0.0284295	0.93	0.85	0.93	0.95	0.97	0.98	0.99	0.97
chr1:159403514:159403648:+@chr1:159403782:159403900:+@chr1:159404409:159404990:+	SE	0.049746	0.83	0.77	0.29	NA	0.89	0.89	0.9	0.86
chr1:159442821:159443011:+@chr1:159445607:159445683:+@chr1:159445897:159446009:+@chr1:159446271:159446782:+	MXE	0.0285714	0.32	0.33	0.43	0.46	0.27	0.3	0.29	0.26
chr1:159451648:159451784:+@chr1:159454400:159454491:+@chr1:159454655:159454792:+	SE	0.029401	0.95	0.91	0.88	0.84	0.99	0.98	1	0.99
chr1:159451648:159451784:+@chr1:159454400:159454494:+@chr1:159454655:159454792:+	SE	0.029401	0.93	0.88	0.86	0.71	0.98	0.97	0.99	0.98
chr1:159747248:159747370:+@chr1:159750309:159750346:+@chr1:159754389:159756215:+	SE	0.029401	0.72	0.67	0.67	0.87	0.99	0.91	1	0.98
chr1:1628883:1628824|1628708:-@chr1:1626941:1627031:-	A5SS	0.0285714	0.73	0.75	0.8	0.72	0.41	0.31	0.58	0.57
chr1:16594222:16594667:+@chr1:16594668:16597226:+	TandemUTR	0.0420664	0.99	0.98	0.96	0.97	0.76	0.83	0.88	0.96
chr1:177125400:177125454:+@chr1:177127988:177128065:+@chr1:177129677:177130083:+	SE	0.0285714	0.92	0.9	0.85	0.87	0.98	0.97	0.94	0.95
chr1:177317496:177318145:+@chr1:177318698:177318811:+@chr1:177323669:177324221:+	SE	0.0408331	0.94	0.95	0.9	0.71	0.95	0.97	0.96	0.97
chr1:178346755:178346953:+@chr1:178348195:178349138:+	RI	0.0284295	0.8	0.73	0.77	0.68	0.82	0.82	0.83	0.83
chr1:178432020:178432648:+@chr1:178433091:178433792:+	RI	0.0284295	0.71	0.73	0.73	0.57	0.79	0.83	0.78	0.78
chr1:181054299:181054447:+@chr1:181054571:181054617:+@chr1:181057873:181057957:+	SE	0.0476781	0.87	0.83	0.87	NA	0.89	0.92	0.91	0.91
chr1:191044793:191044934:+@chr1:191045211:191045288:+@chr1:191045919:191046599:+	SE	0.0476781	0.03	0.03	0.1	NA	0.01	0.01	0	0.02
chr1:191251513:191252102:-@chr1:191251234:191251512:-	TandemUTR	0.049746	0.89	0.92	0.87	NA	0.7	0.65	0.72	0.65
chr1:198409961:198411364:+@chr1:198411365:198413166:+	TandemUTR	0.0285714	0.96	0.97	0.98	0.95	0.74	0.84	0.92	0.91
chr1:201543189:201543315:+@chr1:201543316:201545353:+	TandemUTR	0.0285714	0.51	0.65	0.56	0.53	0.46	0.41	0.5	0.44
chr1:20179442:20179546:-@chr1:20178660:20178739:-@chr1:20177095:20177959:-	SE	0.0265187	0.89	0.86	0.8	0.9	0.98	0.98	0.98	0.99
chr1:20179442:20179546:-@chr1:20178660:20178770:-@chr1:20177095:20177959:-	SE	0.0255801	0.88	0.86	0.8	0.88	0.98	0.98	0.98	0.99
chr1:20179442:20179546:-@chr1:20178739|20178770:20178660:-	A3SS	0.049746	0.62	0.59	0.58	NA	0.93	0.88	0.84	0.84
chr1:202032044:202032352|202032105:+@chr1:202037326:202038767:+	A5SS	0.049746	0.28	0.21	0.27	NA	0.62	0.36	0.31	0.36
chr1:202921071:202921489:-@chr1:202857294:202857396:-@chr1:202852914:202855969:-	SE	0.029401	0.02	0.07	0.02	0.03	0.15	0.25	0.54	0.52
chr1:202921071:202921489:-@chr1:202868895:202868997:-@chr1:202852914:202855969:-	SE	0.0285714	0.15	0.02	0.06	0.04	0.19	0.16	0.5	0.53
chr1:202921071:202921489:-@chr1:202918621:202918748:-@chr1:202852914:202855969:-	SE	0.0265187	0.01	0.01	0.01	0.03	0.05	0.15	0.42	0.45
chr1:202921071:202921489:-@chr1:202918621:202918748:-@chr1:202857294:202857396:-@chr1:202852914:202855969:-	MXE	0.0284295	0.12	0.12	0.14	0.19	0.48	0.42	0.46	0.46
chr1:202921071:202921489:-@chr1:202918621:202918748:-@chr1:202868895:202868997:-@chr1:202852914:202855969:-	MXE	0.029401	0.05	0.17	0.09	0.21	0.27	0.54	0.47	0.47
chr1:203764750:203765314:+@chr1:203766010:203766100:+@chr1:203766379:203766456:+	SE	0.049746	0.95	0.92	0.92	NA	0.83	0.91	0.76	0.82
chr1:204824342:204824639:+@chr1:204825135|204826781:204829227:+	A3SS	0.0285714	0.2	0.19	0.28	0.43	0.12	0.14	0.07	0.04
chr1:204825135:204825250:+@chr1:204826781:204829227:+	RI	0.0285714	0.15	0.16	0.31	0.33	0.08	0.12	0.04	0.03
chr1:204845376:204845483:-@chr1:204844586:204844706:-@chr1:204842928:204843181:-	SE	0.0371882	0.02	0.05	0.07	0.14	0.01	0.01	0.01	0.02
chr1:205144366:205144985:-@chr1:205144253:205144365:-	TandemUTR	0.0265187	0.66	0.5	0.66	0.66	0.27	0.23	0.44	0.34
chr1:205161786:205162083:-@chr1:205153830:205154062:-@chr1:205152897:205153010:-	SE	0.029401	0.86	0.71	0.67	0.85	0.9	0.89	0.87	0.87
chr1:205561440:205561833:+@chr1:205562204:205562257:+@chr1:205562350:205562539:+	SE	0.0265187	0.02	0.03	0.04	0.22	0.01	0	0	0
chr1:205562350:205562535:+@chr1:205564527:205564712:+@chr1:205565590:205566032:+	SE	0.020208	0.99	0.99	0.97	0.89	1	1	1	1
chr1:205562350:205562535:+@chr1:205564527:205564718:+@chr1:205565590:205566032:+	SE	0.020208	0.99	0.99	0.97	0.91	1	1	1	1
chr1:205562350:205562535:+@chr1:205564527|205564602:205564718:+	A3SS	0.020208	0.99	0.99	0.97	0.87	1	1	1	1
chr1:205562350:205562535:+@chr1:205564602:205564718:+@chr1:205565590:205566032:+	SE	0.0255801	0.97	0.97	0.9	0.79	1	1	0.99	1
chr1:205562350:205562539|205562535:+@chr1:205564527:205564718:+	A5SS	0.0265187	0.02	0.03	0.05	0.07	0.01	0.01	0.01	0
chr1:205564527:205564718:+@chr1:205565590|205565592:205565689:+	A3SS	0.0210706	0.99	0.97	0.96	0.9	1	1	1	1
chr1:205564527:205564718|205564712:+@chr1:205565590:205566032:+	A5SS	0.0210706	0.98	0.99	0.95	0.9	1	1	1	1
chr1:205579365:205579385:+@chr1:205580359:205580476:+@chr1:205593975:205594067:+@chr1:205599514:205601066:+	MXE	0.0420664	0.47	0.59	0.5	0.43	0.59	0.84	0.66	0.75
chr1:205579365:205579385:+@chr1:205580359:205580476:+@chr1:205598484:205598589:+@chr1:205599514:205601066:+	MXE	0.0285714	0.59	0.79	0.48	0.38	0.81	0.85	0.95	0.83
chr1:205579365:205579385:+@chr1:205587415:205587529:+@chr1:205590106:205590190:+@chr1:205599514:205601066:+	MXE	0.0285714	0.48	0.33	0.68	0.38	0.04	0.07	0.23	0.03
chr1:205579365:205579385:+@chr1:205590106:205590190:+@chr1:205598484:205598589:+@chr1:205599514:205601066:+	MXE	0.0285714	0.41	0.27	0.48	0.59	0.08	0.09	0.04	0.15
chr1:205579365:205579385:+@chr1:205590106:205590190:+@chr1:205599514:205601066:+	SE	0.0284295	0.08	0.08	0.26	0.43	0.01	0.02	0.01	0
chr1:205579365:205579385:+@chr1:205593975:205594067:+@chr1:205598484:205598589:+@chr1:205599514:205601066:+	MXE	0.0420664	0.3	0.24	0.46	0.45	0.15	0.17	0.05	0.24
chr1:205579365:205579385:+@chr1:205593975:205594067:+@chr1:205599514:205601066:+	SE	0.0285714	0.08	0.14	0.22	0.37	0.03	0	0.05	0.01
chr1:205579365:205579385:+@chr1:205598484:205598589:+@chr1:205599514:205601066:+	SE	0.029401	0.09	0.04	0.26	0.38	0.01	0.02	0	0.02
chr1:210848593:210848895:+@chr1:210849136:210849236:+@chr1:210854983:210860737:+	SE	0.0408331	0.09	0.04	0.17	0.24	0.02	0.03	0.04	0.02
chr1:210854983:210855393|210855043:+@chr1:210858092:210859212:+	A5SS	0.0408331	0.91	0.88	0.96	0.84	0.97	0.97	0.96	0.98
chr1:220910215:220910098|220910094:-@chr1:220907978:220909954:-	A5SS	0.0485326	0.02	0.02	0.04	0.55	0.01	0.01	0.01	0.02
chr1:222388399:222388537:+@chr1:222407467:222407662:+@chr1:222411677:222416372:+	SE	0.029401	0.85	0.89	0.79	0.69	0.98	0.98	0.94	0.93
chr1:224131718:224132307:-@chr1:224128658|224128661:224128611:-	A3SS	0.049746	0.61	0.52	0.49	NA	0.41	0.4	0.44	0.4
chr1:225194561:225194723:+@chr1:225215701|225215832:225215886:+	A3SS	0.049746	0.84	0.95	0.95	NA	0.7	0.81	0.82	0.83
chr1:226394381:226396153:+@chr1:226399816|226399835:226399948:+	A3SS	0.0284295	0.11	0.1	0.21	0.21	0.04	0.06	0.07	0.06
chr1:228481827:228482449:+@chr1:228482450:228484491:+	TandemUTR	0.0285714	0.83	0.95	0.73	0.82	0.67	0.65	0.63	0.62
chr1:228871725:228871904:+@chr1:228873885:228874009:+	RI	0.0476781	0.06	0.07	0.06	NA	0.04	0.05	0.05	0.02
chr1:228974383:228974468:+@chr1:228976923:228977000:+@chr1:228981342:228981502:+	SE	0.049746	0.98	0.94	0.93	NA	0.89	0.9	0.87	0.9
chr1:234372333:234372959:+@chr1:234375625:234375771:+@chr1:234398629:234398704:+	SE	0.0435966	0.26	0.15	0.45	NA	0.09	0.11	0.09	0.09
chr1:234372333:234372959:+@chr1:234408337:234408559:+@chr1:234409802:234410167:+	SE	0.049746	0.92	0.89	0.82	NA	0.98	0.97	0.98	0.95
chr1:23998443:23999828:-@chr1:23997964:23998089:-@chr1:23997164:23997807:-	SE	0.0284295	0.92	0.94	0.93	0.9	0.96	0.97	0.96	0.97
chr1:242882679:242883280:+@chr1:242911793:242911857:+@chr1:242916522:242916594:+	SE	0.049746	0.09	0.09	0.11	NA	0.51	0.22	0.25	0.13
chr1:244863849:244863935:+@chr1:244864398:244864512:+	RI	0.0415863	0	0	0	NA	0.01	0.01	0.03	0.02
chr1:24600396:24600555:-@chr1:24591001:24591144:-@chr1:24590077:24590756:-	SE	0.049746	0.17	0.08	0.25	NA	0.07	0.03	0.03	0.04
chr1:2482265:2482425:-@chr1:2481306|2481485:2481164:-	A3SS	0.0285714	0.43	0.31	0.3	0.25	0.19	0.21	0.16	0.18
chr1:25444228:25444379:-@chr1:25443532:25443576:-@chr1:25442628:25443302:-	SE	0.029401	0.11	0.13	0.11	0.03	0.21	0.16	0.14	0.22
chr1:25551960:25552052:+@chr1:25555871:25555935:+@chr1:25559738:25561439:+	SE	0.029401	0.15	0.13	0.13	0.05	0.27	0.32	0.26	0.23
chr1:25559783:25560220:+@chr1:25560221:25561432:+	TandemUTR	0.0285714	0.86	0.9	0.97	0.75	0.67	0.71	0.53	0.57
chr1:26100717:26100760:-@chr1:26100569:26100607:-	RI	0.049746	0.48	0.46	0.47	NA	0.63	0.51	0.55	0.55
chr1:27868444:27868343|27868319:-@chr1:27867556:27867633:-	A5SS	0.049746	0.15	0.08	0.07	NA	0.02	0.03	0.03	0.04
chr1:28075686:28075826:+@chr1:28081069:28081175:+@chr1:28081611:28082141:+	SE	0.049746	0.62	0.48	0.43	NA	0.16	0.09	0.07	0.07
chr1:28375690:28376286:-@chr1:28354651:28354795:-@chr1:28346253:28350157:-	SE	0.0284295	0.1	0.3	0.36	0.3	0.08	0.08	0.02	0.07
chr1:28779659:28779745:-@chr1:28778632:28779080:-	RI	0.029401	0.51	0.42	0.93	0.91	0.36	0.37	0.28	0.28
chr1:28779745:28779659|28779524:-@chr1:28778632:28779080:-	A5SS	0.0285714	0.19	0.26	0.9	0.62	0.14	0.16	0.08	0.1
chr1:32149884:32150029:-@chr1:32148222:32148300:-@chr1:32144609:32147148:-	SE	0.0420664	0.86	0.89	0.75	0.87	0.89	0.91	0.94	0.92
chr1:33319317:33319696:+@chr1:33330238:33330410:+@chr1:33331470:33331604:+	SE	0.049746	0.85	0.89	0.56	0.85	0.96	0.94	NA	0.92
chr1:36704809:36705015:-@chr1:36704266:36704388:-	RI	0.049746	0.84	0.83	0.76	NA	0.93	0.93	0.98	0.99
chr1:39242314:39242541:+@chr1:39242542:39244144:+	TandemUTR	0.029401	0.93	0.85	0.85	0.89	0.8	0.83	0.68	0.63
chr1:39665714:39665873:+@chr1:39666220:39666546:+@chr1:39667501:39667585:+	SE	0.049746	0.89	0.91	0.89	NA	0.94	0.95	0.92	0.93
chr1:39800046:39799987|39799944:-@chr1:39799071:39799381:-	A5SS	0.0177061	0.96	0.96	0.96	0.96	0.97	0.98	0.98	0.98
chr1:39802801:39802730|39802682:-@chr1:39800362:39802181:-	A5SS	0.0285714	0.7	0.74	0.72	0.78	0.87	0.82	0.94	0.92
chr1:40195346:40195480:+@chr1:40196921|40196960:40197084:+	A3SS	0.0415863	0.03	0.04	0.03	NA	0.02	0.01	0.02	0.02
chr1:41006482:41007674:+@chr1:41008582|41008968:41009860:+	A3SS	0.029401	0.54	0.56	0.63	0.64	0.52	0.52	0.32	0.39
chr1:44212656:44213366:+@chr1:44213924:44214107:+@chr1:44214349:44214432:+	SE	0.0285714	0.49	0.59	0.33	0.3	0.04	0.2	0.09	0.14
chr1:44212656:44213366:+@chr1:44213924|44214059:44214107:+	A3SS	0.0284295	0.05	0.04	0.03	0.03	0	0.02	0.01	0.02
chr1:44451691:44451786:+@chr1:44451968|44452008:44452117:+	A3SS	0.049746	0.91	0.94	0.9	NA	0.85	0.88	0.86	0.85
chr1:45252168:45252329:+@chr1:45252995:45253095:+	RI	0.0285714	0.86	0.9	0.79	0.82	0.55	0.51	0.69	0.14
chr1:45572650:45572770:-@chr1:45571823|45571853:45571672:-	A3SS	0.0265187	0.56	0.41	0.78	0.42	0.36	0.2	0.36	0.36
chr1:45729111:45729427:-@chr1:45713366:45713407:-@chr1:45695823:45696130:-	SE	0.049746	0.06	0.04	0.05	NA	0.08	0.08	0.13	0.23
chr1:45800048:45800137:+@chr1:45804828:45804947:+@chr1:45805128:45806436:+	SE	0.0177061	0.99	0.99	0.99	0.97	1	1	1	1
chr1:45807186:45807265|45807258:+@chr1:45807402:45807488:+	A5SS	0.020208	0.02	0.02	0.05	0.08	0.01	0.01	0.01	0.01
chr1:45829482:45829529:+@chr1:45840514:45840633:+@chr1:45844741:45849254:+	SE	0.0420664	0.71	0.74	0.72	0.66	0.86	0.74	0.88	0.78
chr1:46427717:46427826:-@chr1:46427501:46427616:-@chr1:46426941:46427239:-	SE	0.029401	0.62	0.52	0.22	0.27	0.81	0.65	0.91	0.65
chr1:46547360:46547386:+@chr1:46548156:46548303:+@chr1:46548414:46548575:+	SE	0.029401	0.12	0.12	0.14	0.15	0.09	0.1	0.11	0.08
chr1:46547360:46547386:+@chr1:46548160:46548303:+@chr1:46548414:46548575:+	SE	0.0284295	0.11	0.1	0.13	0.11	0.08	0.07	0.09	0.07
chr1:46814834:46814913:-@chr1:46813206:46813279:-@chr1:46810322:46810426:-	SE	0.029401	0.81	0.65	0.82	0.81	0.93	0.89	0.91	0.92
chr1:46832372:46832539:-@chr1:46821487:46821588:-@chr1:46810659:46814913:-	SE	0.0408331	0.93	0.95	0.91	0.84	0.97	0.96	0.97	0.95
chr1:47428125:47428383:-@chr1:47425578:47425686:-@chr1:47423261:47423356:-	SE	0.0255801	0.96	0.96	0.97	0.9	0.99	0.99	0.99	1
chr1:48477581:48477796:+@chr1:48480203:48480475:+@chr1:48480716:48480875:+	SE	0.0284295	0.03	0.05	0.05	0.03	0.11	0.16	0.06	0.39
chr1:51855126:51855481:+@chr1:51879083:51879186:+@chr1:51890251:51890301:+	SE	0.0415863	0.04	0.04	0.04	NA	0.06	0.05	0.05	0.19
chr1:52258912:52259191:-@chr1:52258389:52258911:-	TandemUTR	0.0396087	0.86	0.86	0.92	0.82	0.93	0.92	0.93	0.94
chr1:54279985:54280066:-@chr1:54279098|54279101:54279017:-	A3SS	0.0284295	0.33	0.3	0.33	0.4	0.28	0.28	0.26	0.21
chr1:6447022:6447100:-@chr1:6445510:6445774:-@chr1:6445276:6445310:-	SE	0.0285714	0.45	0.35	0.43	0.42	0.48	0.52	0.49	0.6
chr1:7945410:7945522:+@chr1:7947971:7948072:+@chr1:7951992:7952051:+	SE	0.0371882	0.98	0.97	0.93	0.91	0.98	0.99	0.99	0.99
chr1:8008805:8009005:-@chr1:8005040:8005114:-@chr1:7997822:7998339:-	SE	0.0284295	0.07	0.07	0.08	0.15	0.03	0.02	0.06	0.02
chr1:85821313:85821976:+@chr1:85821977:85822221:+	TandemUTR	0.049746	0.36	0.37	0.2	NA	0.03	0.05	0.08	0.05
chr1:8799806:8800286:-@chr1:8775050:8775234:-@chr1:8638619:8639087:-	SE	0.049746	0.13	0.33	0.33	NA	0.44	0.49	0.41	0.45
chr1:8849896:8849759|8849756:-@chr1:8848925:8849147:-	A5SS	0.0420664	0.09	0.08	0.29	0.47	0.05	0.03	0.04	0.08
chr1:8849896:8849769|8849759:-@chr1:8848925:8849147:-	A5SS	0.020208	0.02	0.02	0.1	0.4	0.01	0.01	0.01	0.01
chr1:89203100:89203249:-@chr1:89202827:89202983:-@chr1:89200330:89200416:-	SE	0.0476781	0.05	0.03	0.24	NA	0.02	0.01	0.01	0.02
chr1:89297588:89297697:-@chr1:89297303|89297314:89297112:-	A3SS	0.049746	0.96	0.95	0.94	NA	1	0.99	0.98	0.99
chr1:89298595:89298468|89298442:-@chr1:89297162:89297697:-	A5SS	0.0371882	0.06	0.03	0.07	0.35	0.01	0.01	0.03	0.01
chr1:93199521:93199810:-@chr1:93114441:93114575:-@chr1:93088993:93089100:-	SE	0.0476781	0.93	0.94	0.75	NA	0.96	0.96	0.97	0.97
chr1:9536271:9536450:+@chr1:9549906:9550006:+@chr1:9552903:9553003:+	SE	0.0476781	0.83	0.69	0.73	NA	0.61	0.66	0.61	0.66
chr1:98121408:98121579:-@chr1:98066258:98066340:-@chr1:97978386:97978623:-	SE	0.049746	0.66	0.89	0.77	NA	0.96	0.94	0.92	0.92
chr1:9925269:9925993:-@chr1:9919164:9919272:-@chr1:9918137:9918272:-	SE	0.0177061	0.98	0.98	0.98	0.9	0.99	0.99	0.99	0.99
chr10:101466095:101466393:-@chr10:101463226|101464465:101461591:-	A3SS	0.0285714	0.71	0.68	0.7	0.2	0.91	0.87	0.86	0.77
chr10:102810646:102811862:+@chr10:102812289:102812850:+@chr10:102813953:102814168:+	SE	0.0435966	0.87	0.69	0.75	NA	0.92	0.95	0.95	0.95
chr10:102810646:102811862:+@chr10:102812289|102812733:102812850:+	A3SS	0.0435966	0.91	0.74	0.72	NA	0.94	0.95	0.95	0.95
chr10:104168931:104169161:+@chr10:104169658|104170799:104170929:+	A3SS	0.049746	0.88	0.86	0.84	NA	0.8	0.78	0.81	0.78
chr10:104252347:104252504:-@chr10:104240296:104240360:-@chr10:104238810:104238885:-	SE	0.0408331	0.95	0.96	0.93	0.85	0.96	0.98	0.98	0.97
chr10:104855453:104855548:-@chr10:104855105:104855128:-@chr10:104850982:104851073:-	SE	0.0420664	0.26	0.32	0.48	0.43	0.22	0.2	0.26	0.18
chr10:104930978:104931079:-@chr10:104926504:104926788:-@chr10:104924603:104924729:-	SE	0.0285714	0.19	0.18	0.27	0.23	0.05	0.13	0.03	0.06
chr10:105195296:105195466:+@chr10:105195467:105196041:+	TandemUTR	0.0284295	0.71	0.82	0.79	0.71	0.68	0.6	0.68	0.64
chr10:112651286:112651360:-@chr10:112650774:112650870:-@chr10:112648476:112650274:-	SE	0.0371882	0.01	0.01	0.01	0.02	0.02	0.06	0.05	0.09
chr10:112667869:112667961:-@chr10:112651286:112651360:-@chr10:112648476:112650274:-	SE	0.029401	0.35	0.26	0.06	0.29	0.93	0.93	0.98	0.95
chr10:120086732:120086910:-@chr10:120085922|120085925:120085684:-	A3SS	0.049746	0.63	0.64	0.43	NA	0.85	0.85	0.7	0.76
chr10:120091229:120091771:-@chr10:120086732:120086910:-@chr10:120085684:120085925:-	SE	0.049746	0.06	0.03	0.06	NA	0.21	0.13	0.09	0.28
chr10:120895738:120895855:-@chr10:120891755:120891875:-@chr10:120890405:120890821:-	SE	0.029401	0.16	0.16	0.18	0.6	0.1	0.07	0.14	0.02
chr10:12261137:12261088|12261034:-@chr10:12259579:12259905:-	A5SS	0.0285714	0.25	0.18	0.19	0.21	0.11	0.13	0.05	0.14
chr10:124375439:124375471:+@chr10:124379346:124379499:+@chr10:124379794:124380238:+	SE	0.0415863	0.96	0.98	0.96	NA	0.99	1	1	1
chr10:13191103:13191294:+@chr10:13192186|13192280:13192482:+	A3SS	0.0274686	0.06	0.06	0.05	0.05	0.03	0.03	0.01	0.04
chr10:135021417:135021519:-@chr10:135020681:135020749:-@chr10:135020291:135020507:-	SE	0.0371882	0.92	0.96	0.89	0.93	0.96	0.97	0.97	0.97
chr10:24865709:24865828:+@chr10:24871628:24871705:+@chr10:24873916:24876778:+	SE	0.0285714	0.45	0.25	0.44	0.24	0.62	0.64	0.61	0.79
chr10:27094153:27094253:-@chr10:27088170|27088173:27087997:-	A3SS	0.029401	0.76	0.86	0.85	0.74	0.65	0.65	0.67	0.7
chr10:27189682:27190018:-@chr10:27164250:27164342:-@chr10:27152073:27152240:-	SE	0.035993	0.03	0.02	0.03	0.07	0.01	0.02	0.01	0.01
chr10:29744292:29744347:+@chr10:29747117:29747239:+@chr10:29749426:29752144:+	SE	0.0408331	0.07	0.12	0.06	0.29	0.05	0.05	0.04	0.06
chr10:30762864:30763313:+@chr10:30766111:30766341:+@chr10:30767851:30769694:+	SE	0.0408331	0.87	0.82	0.86	0.83	0.9	0.92	0.92	0.87
chr10:3099660:3099899:+@chr10:3101466:3101581:+@chr10:3114580:3114653:+	SE	0.0274686	0.02	0.06	0.02	0.47	0	0.01	0.01	0
chr10:3131467:3131544:+@chr10:3133113:3133192:+@chr10:3133557:3133746:+	SE	0.0485326	0.01	0.01	0.02	0.08	0	0	0.01	0
chr10:3135971:3136136:+@chr10:3137307:3137351:+@chr10:3137585:3137693:+	SE	0.0485326	0.98	0.98	0.44	0.87	0.99	0.99	0.99	0.98
chr10:3176484:3176558:-@chr10:3175693|3175923:3175581:-	A3SS	0.0210706	0.09	0.06	0.13	0.19	0.05	0.05	0.05	0.05
chr10:33536506:33536650:-@chr10:33531846:33531929:-@chr10:33526550:33526643:-	SE	0.049746	0.83	0.81	0.59	NA	0.85	0.92	0.9	0.9
chr10:35419113:35419300:-@chr10:35418830:35418935:-@chr10:35400133:35400273:-	SE	0.049746	0.21	0.22	0.39	NA	0.1	0.2	0.16	0.2
chr10:42368253:42368323:-@chr10:42367268|42367996:42367031:-	A3SS	0.049746	0.7	0.76	0.77	0.59	0.89	0.8	0.8	NA
chr10:43223171:43223305:-@chr10:43212639:43212830:-@chr10:43211619:43212044:-	SE	0.0285714	0.55	0.53	0.8	0.36	0.32	0.28	0.21	0.3
chr10:43224585:43224702:-@chr10:43212639:43212802:-@chr10:43211619:43212044:-	SE	0.0284295	0.31	0.29	0.51	0.31	0.18	0.25	0.18	0.24
chr10:44785619:44787302:+@chr10:44797975|44797979:44798117:+	A3SS	0.029401	0.93	0.85	0.87	0.59	0.97	0.95	0.97	0.94
chr10:45463748:45463988:-@chr10:45455695:45455875:-@chr10:45455160:45455417:-	SE	0.0476781	0.17	0.08	0.08	NA	0.06	0.05	0.04	0.04
chr10:45600963:45601085:+@chr10:45602066:45602128:+@chr10:45602489:45602701:+	SE	0.0408331	0.91	0.93	0.83	0.85	0.93	0.97	0.99	0.99
chr10:47975031:47975148:+@chr10:47975532:47975634:+@chr10:47990431:47993874:+	SE	0.049746	0.1	0.08	0.11	NA	0.13	0.13	0.38	0.41
chr10:51252802:51252945:+@chr10:51254622:51255472:+@chr10:51256277:51256478:+	SE	0.035993	0.98	0.99	0.98	0.96	0.99	1	1	1
chr10:51252802:51252945:+@chr10:51254622:51255605:+@chr10:51256277:51256478:+	SE	0.0485326	0.99	0.99	0.98	0.97	0.99	1	1	1
chr10:51555823:51555945:+@chr10:51556926:51556988:+@chr10:51557349:51557561:+	SE	0.0284295	0.89	0.87	0.87	0.76	0.96	0.98	0.98	0.95
chr10:5436753:5436797:-@chr10:5432930|5433050:5432807:-	A3SS	0.049746	0.9	0.9	0.97	NA	0.84	0.86	0.63	0.75
chr10:59797689:59797786|59797782:+@chr10:59798486:59800519:+	A5SS	0.0255801	0.05	0.04	0.04	0.16	0.02	0.02	0.02	0.03
chr10:6048114:6048308:-@chr10:6042437|6042536:6042336:-	A3SS	0.0371882	0.86	0.92	0.93	0.73	0.97	0.97	0.97	0.93
chr10:61538594:61538818:-@chr10:61537952:61538050:-@chr10:61535669:61535823:-	SE	0.049746	0.01	0.01	0	NA	0.02	0.03	0.08	0.07
chr10:61543989:61544095:-@chr10:61541498:61541530:-@chr10:61538594:61538818:-	SE	0.049746	0.03	0.01	0.01	NA	0.07	0.04	0.1	0.19
chr10:6299104:6299160:+@chr10:6301488|6301538:6301662:+	A3SS	0.049746	0.1	0.1	0.22	NA	0.05	0.02	0.04	0.01
chr10:6302905:6303496:+@chr10:6304824:6304953:+@chr10:6305927:6305989:+	SE	0.049746	0.91	0.86	0.79	NA	0.95	0.99	0.98	0.98
chr10:6305927:6305989:+@chr10:6306118:6306182:+@chr10:6308161:6310978:+	SE	0.0476781	0.96	0.96	0.9	NA	0.97	1	0.99	0.99
chr10:69267698:69267972:-@chr10:69257306:69257447:-@chr10:69252890:69253156:-	SE	0.0435966	0.08	0.04	0.18	NA	0.01	0.02	0.02	0.02
chr10:69396446:69396565:-@chr10:69388876:69388899:-@chr10:69386641:69386739:-	SE	0.0456278	0.02	0.03	0.02	NA	0.05	0.05	0.07	0.07
chr10:69763681:69767096:+@chr10:69767621:69767759:+@chr10:69768266:69768450:+	SE	0.0420664	0.89	0.87	0.88	0.81	0.93	0.91	0.89	0.94
chr10:69768266:69768450|69768432:+@chr10:69768903:69770016:+	A5SS	0.020208	0.97	0.97	0.96	0.78	0.99	0.99	0.99	0.99
chr10:69768266:69768454|69768432:+@chr10:69768903:69770016:+	A5SS	0.029401	0.92	0.9	0.87	0.64	0.97	0.97	0.96	0.93
chr10:70690901:70691056:+@chr10:70691820:70691950:+@chr10:70695347:70695584:+	SE	0.0255801	0.09	0.06	0.06	0.05	0.03	0.04	0.03	0.03
chr10:71600175:71600291:-@chr10:71591620:71591689:-@chr10:71591041:71591500:-	SE	0.0396087	0.96	0.95	0.95	0.76	0.98	0.99	0.99	0.96
chr10:73246308:73247202:-@chr10:73246059:73246307:-	TandemUTR	0.0285714	0.4	0.43	0.41	0.64	0.35	0.36	0.38	0.29
chr10:73557846:73557931:-@chr10:73532098:73532176:-@chr10:73525796:73527214:-	SE	0.029401	0.06	0.08	0.12	0.17	0.02	0.03	0.02	0.05
chr10:73645971:73646204:-@chr10:73645546:73645873:-@chr10:73642951:73643095:-	SE	0.0285714	0.36	0.54	0.53	0.37	0.28	0.29	0.14	0.2
chr10:73703683:73703824:+@chr10:73703921:73704185:+@chr10:73704459:73705837:+	SE	0.0255801	0.98	0.98	0.88	0.68	0.99	1	1	1
chr10:73703683:73703824:+@chr10:73703921:73704192:+@chr10:73704459:73705837:+	SE	0.029401	0.94	0.9	0.62	0.49	0.97	0.98	0.99	0.98
chr10:74121895:74122065:+@chr10:74138047:74138134:+@chr10:74145618:74145666:+@chr10:74190315:74190436:+	MXE	0.049746	0.24	0.21	0.24	NA	0.45	0.35	0.78	0.34
chr10:75246881:75246787|75246779:-@chr10:75244767:75245011:-	A5SS	0.0420664	0.16	0.18	0.4	0.19	0.08	0.1	0.16	0.14
chr10:75580519:75580834:-@chr10:75568570:75568695:-@chr10:75567871:75568146:-	SE	0.049746	0.61	0.53	0.41	NA	0.37	0.4	0.38	0.38
chr10:79067029:79068133:-@chr10:79066279|79066770:79065959:-	A3SS	0.049746	0.67	0.73	0.61	NA	0.56	0.56	0.31	0.41
chr10:79466958:79467068:+@chr10:79470379:79470511:+@chr10:79478745:79478989:+	SE	0.0371882	0.97	0.98	0.9	0.91	0.99	0.99	0.99	0.98
chr10:79466958:79467068:+@chr10:79478745:79478989:+@chr10:79484295:79486576:+	SE	0.0285714	0.7	0.75	0.55	0.59	0.46	0.44	0.5	0.49
chr10:81831881:81831953|81831940:+@chr10:81840533:81842596:+	A5SS	0.0408331	0.06	0.08	0.17	0.32	0.03	0.03	0.04	0.06
chr10:85964357:85966259:+@chr10:85966260:85967102:+	TandemUTR	0.0193595	1	1	1	1	0.94	0.98	0.98	0.94
chr10:89080629:89081009:-@chr10:89079509:89079580:-@chr10:89077930:89078016:-@chr10:89075939:89076409:-	MXE	0.049746	0.72	0.72	0.71	NA	0.6	0.54	0.53	0.5
chr10:90964221:90964563:-@chr10:90963307:90964220:-	TandemUTR	0.0210706	0.98	0.96	0.97	0.9	0.99	0.99	0.99	0.99
chr10:90973421:90973567:-@chr10:90972248:90972319:-@chr10:90965675:90965746:-	SE	0.0319112	0.96	0.95	0.83	NA	0.98	0.98	0.98	0.98
chr10:90997386:90997302|90997275:-@chr10:90995413:90995530:-	A5SS	0.0476781	0.92	0.83	0.73	NA	0.96	0.96	0.95	0.95
chr10:91077553:91077815:+@chr10:91087162:91087279:+@chr10:91088398:91090708:+	SE	0.029401	0.05	0.03	0.11	0.2	0	0.01	0.01	0.02
chr10:91082217:91082364:+@chr10:91087158:91087279:+@chr10:91088398:91090708:+	SE	0.0265187	0.11	0.03	0.07	0.16	0	0.01	0.01	0.01
chr10:91142278:91142454:+@chr10:91142844:91142940:+@chr10:91149627:91149740:+@chr10:91152018:91153732:+	MXE	0.0285714	0.38	0.48	0.47	0.4	0.37	0.25	0.26	0.31
chr10:95231854:95232156:-@chr10:95227927:95228120:-@chr10:95206629:95206684:-	SE	0.0435966	0.06	0.24	0.25	NA	0.03	0.02	0.02	0.02
chr10:96437850:96438021:+@chr10:96444664:96444824:+@chr10:96456531:96456707:+	SE	0.0408331	0.8	0.95	0.83	0.9	0.96	0.96	0.99	0.95
chr10:97088880:97089074:-@chr10:97072493:97072552:-@chr10:97071710:97071768:-	SE	0.049746	0.01	0.02	0.02	NA	0.07	0.04	0.18	0.08
chr10:97505516:97506002:+@chr10:97572984:97573111:+@chr10:97589438:97589555:+	SE	0.049746	0.92	0.57	0.91	NA	0.96	0.95	0.97	0.96
chr10:97572984:97573111:+@chr10:97589438:97589555:+@chr10:97594223:97595960:+	SE	0.0420664	0.91	0.36	0.89	0.49	0.93	0.94	0.96	0.91
chr10:97592091:97592241:+@chr10:97592946:97593048:+@chr10:97594223:97595960:+	SE	0.0408331	0.04	0.08	0.14	0.1	0.03	0.04	0.03	0.02
chr10:99201837:99202035|99202031:+@chr10:99202162:99203410:+	A5SS	0.0435966	0.06	0.04	0.08	NA	0.02	0.03	0.03	0.03
chr11:101695818:101695947:+@chr11:101696227:101696341:+@chr11:101697778:101701303:+	SE	0.0284295	0.03	0.05	0.06	0.26	0	0	0.01	0.01
chr11:104383020:104383271:-@chr11:104379211:104379320:-@chr11:104377965:104378138:-	SE	0.035993	0.98	0.99	0.98	0.87	1	1	0.99	1
chr11:104402779:104403110:-@chr11:104402163:104402293:-@chr11:104401445:104401537:-	SE	0.0274686	0.98	0.98	0.94	0.88	1	1	0.99	0.99
chr11:104410145:104410639:-@chr11:104407102:104407217:-@chr11:104406267:104406440:-	SE	0.0265187	0.96	0.98	0.91	0.77	1	1	1	0.99
chr11:104410411:104410361|104410145:-@chr11:104406791:104407217:-	A5SS	0.0485326	0.99	0.99	0.97	0.77	1	1	0.99	1
chr11:104411044:104411533:-@chr11:104410325|104410411:104410145:-	A3SS	0.049746	0.97	0.96	0.98	NA	0.95	0.94	0.91	0.94
chr11:104411044:104411533:-@chr11:104410325|104410639:104410145:-	A3SS	0.049746	0.94	0.91	0.97	NA	0.87	0.86	0.81	0.86
chr11:116161440:116161562:-@chr11:116161025:116161072:-@chr11:116160781:116160847:-	SE	0.049746	0.95	0.92	0.89	NA	0.97	0.96	0.98	0.96
chr11:117718478:117718701:-@chr11:117716300:117716518:-@chr11:117715700:117715831:-	SE	0.0274686	0.97	0.98	0.98	0.92	1	0.99	1	0.99
chr11:118394202:118394597:-@chr11:118393845:118393973:-@chr11:118393282:118393465:-	SE	0.0285714	0.67	0.82	0.81	0.49	0.96	0.94	0.9	0.86
chr11:118499488:118499604:+@chr11:118502855:118502913:+@chr11:118504271:118504368:+@chr11:118506645:118508493:+	MXE	0.0285714	0.68	0.5	0.77	0.6	0.3	0.42	0.47	0.41
chr11:118507750:118507902:+@chr11:118508163:118508217:+@chr11:118508416:118508493:+	SE	0.0285714	0.34	0.29	0.49	0.41	0.06	0.23	0.17	0.14
chr11:118562011:118562609:+@chr11:118563189:118563378:+@chr11:118563483:118564786:+	SE	0.029401	0.7	0.68	0.74	0.57	0.85	0.81	0.8	0.81
chr11:118770901:118771074:+@chr11:118805509:118805643:+@chr11:118845730:118845896:+@chr11:118874471:118876546:+	MXE	0.0285714	0.93	0.95	0.89	0.87	0.86	0.53	0.57	0.75
chr11:118770901:118771074:+@chr11:118845730:118845896:+@chr11:118874471:118876546:+	SE	0.029401	0.92	0.93	0.92	0.87	0.86	0.54	0.65	0.66
chr11:119491256:119493025:-@chr11:119489455:119489573:-@chr11:119487194:119488394:-	SE	0.0210706	0.02	0.27	0.03	0.17	0.01	0.01	0.01	0.01
chr11:125658024:125658258:+@chr11:125665908:125666066:+@chr11:125667582:125668349:+	SE	0.0285714	0.89	0.88	0.82	0.28	0.96	0.94	0.92	0.9
chr11:129510668:129510820:+@chr11:129512361:129512396:+@chr11:129515503:129515588:+	SE	0.0470574	0.07	0.06	0.06	0.06	0.07	0.07	0.08	0.08
chr11:129612198:129612115|129611898:-@chr11:129601784:129609378:-	A5SS	0.0420664	0.75	0.73	0.7	0.81	0.69	0.54	0.5	0.7
chr11:17260912:17261066:+@chr11:17264757:17264840:+@chr11:17273447:17273727:+	SE	0.049746	0.18	0.08	0.12	NA	0.07	0.03	0.05	0.07
chr11:17293504:17293598:+@chr11:17295707:17295829:+@chr11:17308250:17308420:+	SE	0.0300653	0.01	0.01	0.02	NA	0	0	0	0
chr11:18260073:18260343:-@chr11:18258632:18258765:-@chr11:18256791:18258065:-	SE	0.0408331	0.1	0.07	0.21	0.08	0.07	0.02	0.02	0.04
chr11:18300256:18300611:-@chr11:18290037:18290147:-@chr11:18289510:18289574:-	SE	0.049746	0.27	0.27	0.29	NA	0.47	0.48	0.79	0.51
chr11:18504898:18505354:-@chr11:18503784:18503825:-@chr11:18501482:18501582:-@chr11:18497642:18497726:-	MXE	0.029401	0.69	0.51	0.52	0.48	0.3	0.43	0.42	0.3
chr11:2886039:2886136:+@chr11:2887002:2887162:+@chr11:2894428:2894546:+	SE	0.0408331	0.93	0.88	0.9	0.91	0.94	0.96	0.93	0.96
chr11:32078670:32078734|32078730:+@chr11:32081403:32081602:+	A5SS	0.0415863	0.02	0.02	0.24	NA	0.01	0	0.01	0.01
chr11:33746973:33747136:-@chr11:33745730:33745757:-@chr11:33741328:33741408:-	SE	0.049746	0.17	0.17	0.22	NA	0.43	0.29	0.23	0.48
chr11:34599165:34599351:+@chr11:34620131:34620288:+@chr11:34620751:34620850:+	SE	0.0285714	0.46	0.34	0.41	0.8	0.29	0.2	0.1	0.27
chr11:35167785:35168188:+@chr11:35176244|35176271:35176369:+	A3SS	0.0285714	0.4	0.49	0.46	0.56	0.69	0.93	0.86	0.77
chr11:35167785:35168188:+@chr11:35182635:35182763:+@chr11:35184235:35184366:+	SE	0.0285714	0.5	0.52	0.37	0.43	0.8	0.94	0.77	0.82
chr11:35167958:35168188|35168095:+@chr11:35186228:35186329:+	A5SS	0.0274686	0.97	0.96	0.82	0.82	0.98	0.99	0.99	0.98
chr11:36354477:36354830:+@chr11:36371972:36372137:+@chr11:36374420:36374426:+@chr11:36379123:36379411:+	MXE	0.0265187	0.94	0.89	0.71	0.77	0.96	0.98	0.96	0.96
chr11:440279:440637:+@chr11:441352:441493:+@chr11:448861:449402:+@chr11:450187:450288:+	MXE	0.0285714	0.9	0.89	0.75	0.67	0.13	0.37	0.42	0.22
chr11:440279:440637:+@chr11:448861:449402:+@chr11:450187:450288:+	SE	0.0285714	0.54	0.56	0.42	0.43	0.05	0.1	0.19	0.06
chr11:44565601:44565682:+@chr11:44572769:44572851:+@chr11:44578284:44578356:+	SE	0.0285714	0.78	0.81	0.59	0.73	0.84	0.88	0.9	0.92
chr11:45927013:45927073:-@chr11:45923967:45924225:-@chr11:45916284:45916439:-	SE	0.049746	0.77	0.77	0.72	NA	0.79	0.81	0.89	0.87
chr11:46359840:46360259:+@chr11:46360713|46360793:46360874:+	A3SS	0.020208	0.96	0.98	0.98	0.92	0.99	0.99	0.99	0.99
chr11:47212884:47213061:+@chr11:47213397:47213539:+	RI	0.029401	0.3	0.27	0.57	0.34	0.1	0.1	0.11	0.04
chr11:47212884:47213061|47213003:+@chr11:47213397:47213539:+	A5SS	0.029401	0.89	0.91	0.82	0.7	0.96	0.95	0.95	0.97
chr11:47239368:47239576:+@chr11:47239674:47239853:+@chr11:47240046:47240145:+	SE	0.0255801	0.97	0.96	0.96	0.96	0.94	0.95	0.86	0.94
chr11:47391527:47391638|47391634:+@chr11:47391724:47394620:+	A5SS	0.0285714	0.12	0.13	0.21	0.49	0.1	0.06	0.11	0.09
chr11:553189:553317:+@chr11:553396:553478:+	RI	0.0285714	0.87	0.85	0.76	0.84	0.64	0.68	0.69	0.65
chr11:553189:553317:+@chr11:553396:553478:+@chr11:553558:554025:+	SE	0.0285714	0.3	0.31	0.5	0.24	0.56	0.57	0.61	0.67
chr11:5675053:5675149:+@chr11:5676121|5676133:5676351:+	A3SS	0.0371882	0.97	0.92	0.94	0.84	0.99	0.99	0.99	0.97
chr11:56844762:56844129|56844115:-@chr11:56841868:56841937:-	A5SS	0.029401	0.1	0.08	0.17	0.15	0.06	0.02	0.07	0.02
chr11:57084481:57084386|57084382:-@chr11:57078486:57078672:-	A5SS	0.020208	0.02	0.02	0.06	0.1	0	0	0	0
chr11:57130430:57130596:+@chr11:57135877:57135985:+@chr11:57138377:57138904:+	SE	0.0371882	0.97	0.96	0.81	0.7	0.98	0.98	0.97	0.98
chr11:57285810:57286167:+@chr11:57319625|57319700:57319777:+	A3SS	0.0285714	0.27	0.3	0.22	0.42	0.47	0.44	0.48	0.68
chr11:60455734:60455932:+@chr11:60456032:60456175:+@chr11:60457590:60458812:+	SE	0.0435966	0.79	0.85	0.5	NA	0.95	0.95	0.95	0.97
chr11:60865484:60865562:+@chr11:60865871:60865960:+@chr11:60866509:60866543:+	SE	0.049746	0.36	0.45	0.4	NA	0.47	0.56	0.47	0.55
chr11:60869905:60869994:+@chr11:60870343|60870399:60870551:+	A3SS	0.029401	0.18	0.15	0.1	0.13	0.07	0.07	0.06	0.05
chr11:60954090:60954230:+@chr11:60962052:60962128:+@chr11:60969989:60971906:+	SE	0.0408331	0.07	0.06	0.05	0.26	0.03	0.02	0.05	0.02
chr11:60962052:60962161|60962128:+@chr11:60969989:60971906:+	A5SS	0.029401	0.96	0.94	0.95	0.85	0.98	0.99	0.97	0.98
chr11:61861847:61862215:+@chr11:61880373:61880515:+@chr11:61881035:61881255:+	SE	0.049746	0.84	0.78	0.82	NA	0.91	0.9	0.9	0.89
chr11:62095588:62095730:-@chr11:62095026:62095156:-@chr11:62091447:62091718:-@chr11:62090854:62091058:-	MXE	0.0408331	0.42	0.41	0.43	0.49	0.39	0.4	0.41	0.4
chr11:62311450:62311575:+@chr11:62313174|62313235:62313258:+	A3SS	0.049746	0.4	0.49	0.44	NA	0.66	0.53	0.7	0.66
chr11:62318983:62319055:-@chr11:62318446|62318488:62318306:-	A3SS	0.0284295	0.97	0.93	0.97	0.94	0.92	0.88	0.91	0.92
chr11:62351609:62351679:-@chr11:62351391:62351446:-@chr11:62351203:62351273:-	SE	0.0285714	0.48	0.47	0.46	0.45	0.49	0.55	0.51	0.58
chr11:62405748:62406114:+@chr11:62406553:62406666:+@chr11:62406715:62406855:+@chr11:62406956:62408573:+	MXE	0.0420664	0.15	0.31	0.24	0.33	0.54	0.38	0.62	0.33
chr11:62405748:62406114:+@chr11:62406553:62406666:+@chr11:62406956:62408573:+	SE	0.0408331	0.07	0.06	0.07	0.14	0.02	0.04	0.01	0.06
chr11:63122109:63122211:-@chr11:63114148:63114416:-@chr11:63097215:63099094:-	SE	0.0395986	0.98	0.98	0.98	NA	1	0.99	1	0.99
chr11:63749547:63749685:-@chr11:63748843:63749018:-@chr11:63747863:63748765:-	SE	0.0255801	0.9	0.93	0.9	0.9	0.97	0.94	0.97	0.98
chr11:64564952:64565914:+@chr11:64567073:64567212:+@chr11:64568273:64569352:+	SE	0.0285714	0.2	0.28	0.21	0.07	0.33	0.32	0.46	0.3
chr11:65094864:65095017:+@chr11:65095438:65095826:+@chr11:65096490:65097007:+	SE	0.0285714	0.92	0.91	0.42	0.37	0.97	0.98	0.99	0.93
chr11:65813002:65813214:-@chr11:65811859:65811963:-@chr11:65811188:65811723:-	SE	0.0485326	0.98	0.98	0.95	0.79	0.99	0.98	0.99	0.99
chr11:66019253:66019315:+@chr11:66019412:66019536:+	RI	0.0285714	0.17	0.25	0.14	0.46	0.08	0.04	0.12	0.1
chr11:66324688:66324743:+@chr11:66325078:66325244:+@chr11:66328042:66328237:+	SE	0.049746	0.16	0.09	0.26	NA	0.06	0.03	0.04	0.04
chr11:66325078:66325244|66325149:+@chr11:66328042:66328237:+	A5SS	0.049746	0.12	0.11	0.1	NA	0.05	0.04	0.03	0.04
chr11:66373984:66374163:-@chr11:66373741|66373906:66373658:-	A3SS	0.0265187	0.99	0.98	0.99	0.98	0.96	0.96	0.97	0.97
chr11:66805869:66805999:+@chr11:66806318:66806589:+	RI	0.029401	0.15	0.14	0.16	0.17	0.09	0.12	0.1	0.1
chr11:66897571:66897784:-@chr11:66891507:66891673:-@chr11:66888212:66889677:-	SE	0.029401	0.7	0.62	0.77	0.58	0.94	0.89	0.94	0.92
chr11:66956999:66957089:+@chr11:66957173:66957241:+	RI	0.0415863	0.05	0.05	0.05	NA	0.03	0.01	0.02	0.03
chr11:67152370:67152447:-@chr11:67151986:67152298:-	RI	0.0285714	0.24	0.19	0.47	0.34	0.11	0.09	0.16	0.14
chr11:67566989:67567074:+@chr11:67567414:67567540:+@chr11:67567614:67567696:+	SE	0.0285714	0.89	0.88	0.86	0.7	0.91	0.95	0.92	0.93
chr11:67574180:67574297:+@chr11:67574530:67574707:+@chr11:67574784:67574975:+	SE	0.0284295	0.89	0.88	0.91	0.91	0.97	0.94	0.96	0.94
chr11:67984764:67984871:+@chr11:68029189:68029293:+@chr11:68039072:68039210:+@chr11:68043545:68043695:+	MXE	0.049746	0.27	0.34	0.27	NA	0.08	0.18	0.1	0.07
chr11:71387922:71388356|71388064:+@chr11:71388621:71388706:+	A5SS	0.049746	0.94	0.84	0.84	NA	0.49	0.74	0.42	0.52
chr11:71390099:71390246|71390118:+@chr11:71390478:71391498:+	A5SS	0.0284295	0.9	0.92	0.91	0.88	0.98	0.98	0.97	0.97
chr11:71469013:71469579:+@chr11:71476991|71477034:71477074:+	A3SS	0.049746	0.55	0.63	0.59	NA	0.64	0.64	0.82	0.66
chr11:71477723:71477859:+@chr11:71478111:71478290:+@chr11:71482190:71482395:+	SE	0.049746	0.17	0.15	0.26	NA	0.09	0.06	0.05	0.06
chr11:71499238:71499297:-@chr11:71498919|71498955:71498782:-	A3SS	0.0470574	0.04	0.04	0.02	0.04	0.02	0.02	0.01	0.01
chr11:72169987:72169755|72169668:-@chr11:72147636:72148074:-	A5SS	0.0246533	0.97	0.98	0.97	0.97	0.95	0.96	0.95	0.96
chr11:72169987:72169806|72169755:-@chr11:72147636:72148074:-	A5SS	0.0420664	0.88	0.85	0.76	0.45	0.91	0.95	0.94	0.88
chr11:73365334:73365435:-@chr11:73364184:73364364:-@chr11:73363360:73363814:-	SE	0.0485326	0.98	0.98	0.94	0.7	0.99	0.98	0.99	0.99
chr11:7570939:7571035|7571031:+@chr11:7575367:7576175:+	A5SS	0.049746	0.13	0.06	0.13	NA	0.27	0.28	0.14	0.24
chr11:77313586:77313444|77313400:-@chr11:77311050:77311165:-	A5SS	0.049746	0.14	0.08	0.11	NA	0.07	0.07	0.02	0.05
chr11:793174:793647:-@chr11:792682:792854:-	RI	0.0420664	0.76	0.86	0.85	0.74	0.68	0.69	0.45	0.74
chr11:87685204:87685370:-@chr11:87681979:87682134:-@chr11:87673346:87673461:-	SE	0.0470574	0.99	0.99	0.96	0.96	1	1	0.99	1
chr11:87685370:87685266|87685204:-@chr11:87681979:87682134:-	A5SS	0.0485326	0.99	0.99	0.94	0.96	0.99	1	1	1
chr11:87700928:87701012:-@chr11:87699215|87699259:87698933:-	A3SS	0.029401	0.92	0.87	0.83	0.74	0.98	0.97	0.94	0.98
chr11:87700928:87701012:-@chr11:87700745:87700832:-@chr11:87693629:87699259:-	SE	0.0408331	0.03	0.12	0.16	0.18	0.02	0.03	0.02	0.01
chr11:915809:916088:+@chr11:936833:936963:+@chr11:946786:946982:+@chr11:949437:949505:+	MXE	0.049746	0.2	0.18	0.16	NA	0.29	0.25	0.29	0.36
chr11:93103964:93104030:-@chr11:93103491:93103526:-	RI	0.0285714	0.39	0.49	0.47	0.44	0.56	0.51	0.53	0.57
chr11:93114415:93114542:+@chr11:93115832:93116025:+@chr11:93120111:93120262:+	SE	0.029401	0.07	0.09	0.08	0.17	0.06	0.02	0.04	0.06
chr11:93173790:93174786:+@chr11:93180315|93180332:93180449:+	A3SS	0.0371882	0.05	0.04	0.06	0.21	0.03	0.03	0.04	0.03
chr11:9563565:9563650:+@chr11:9564572|9564621:9564742:+	A3SS	0.049746	0.94	0.96	0.94	NA	0.91	0.93	0.87	0.83
chr12:100325551:100325704:-@chr12:100320774:100320855:-@chr12:100318971:100319082:-	SE	0.0485326	0.97	0.97	0.91	0.71	0.97	0.98	0.98	0.98
chr12:100634637:100634721:+@chr12:100635146:100635303:+@chr12:100637399:100637425:+@chr12:100638032:100639967:+	MXE	0.049746	0.48	0.53	0.61	NA	0.47	0.31	0.47	0.39
chr12:101003674:101003764:-@chr12:100996967:100997124:-@chr12:100994901:100995411:-	SE	0.0435966	0.03	0.05	0.35	NA	0.02	0.02	0.01	0.02
chr12:103257047:103257181:+@chr12:103263950:103264063:+@chr12:103266261:103268198:+	SE	0.0255801	0.02	0.03	0.03	0.04	0	0.01	0.01	0.01
chr12:106674739:106674872:-@chr12:106672736:106672767:-@chr12:106671831:106672016:-	SE	0.0415863	0.02	0.02	0.03	NA	0.04	0.04	0.08	0.04
chr12:107456995:107456851|107456840:-@chr12:107455394:107456109:-	A5SS	0.0476781	0.89	0.92	0.92	NA	0.95	0.97	0.97	0.94
chr12:107463045:107463229:-@chr12:107462384|107462438:107462333:-	A3SS	0.049746	0.3	0.41	0.54	NA	0.26	0.12	0.26	0.22
chr12:10757077:10757199:-@chr12:10753774:10753980:-	RI	0.0265187	0.23	0.24	0.23	0.23	0.13	0.17	0.11	0.08
chr12:10757199:10757077|10753774:-@chr12:10745826:10748014:-	A5SS	0.0285714	0.83	0.8	0.77	0.91	0.76	0.75	0.69	0.42
chr12:109414105:109414191:-@chr12:109413796:109414104:-	TandemUTR	0.029401	0.46	0.43	0.32	0.3	0.51	0.57	0.48	0.48
chr12:109419190:109419107|109419011:-@chr12:109417793:109418391:-	A5SS	0.0420664	0.52	0.39	0.27	0.57	0.13	0.27	0.06	0.23
chr12:109424237:109424314:-@chr12:109419011:109419190:-@chr12:109417793:109418391:-	SE	0.029401	0.12	0.08	0.06	0.21	0.03	0.05	0.01	0.05
chr12:110631713:110631871:+@chr12:110632460:110632552:+@chr12:110634685:110634844:+	SE	0.049746	0.15	0.2	0.12	NA	0.31	0.26	0.22	0.26
chr12:110643858:110643926:+@chr12:110650149:110650330:+@chr12:110651993:110652143:+	SE	0.0456278	0.95	0.95	0.92	NA	0.9	0.89	0.9	0.89
chr12:110763514:110765192:-@chr12:110762520:110762664:-@chr12:110761955:110762190:-	SE	0.029401	0.81	0.82	0.81	0.92	0.75	0.79	0.71	0.7
chr12:111900584:111900973:+@chr12:111909226:111909496:+@chr12:111917484:111917662:+	SE	0.049746	0.93	0.83	0.65	NA	0.99	0.98	0.96	0.98
chr12:118589942:118590591:+@chr12:118593683:118593856:+@chr12:118594489:118594652:+	SE	0.029401	0.35	0.35	0.4	0.9	0.31	0.27	0.3	0.24
chr12:119030604:119030654:-@chr12:119026132|119026136:119026013:-	A3SS	0.029401	0.81	0.89	0.84	0.72	0.93	0.94	0.94	0.92
chr12:119503443:119503301|119503182:-@chr12:119501700:119502109:-	A5SS	0.0285714	0.09	0.13	0.28	0.6	0.04	0.08	0.05	0.06
chr12:120150911:120151056:+@chr12:120151149:120151285:+	RI	0.049746	0.9	0.88	0.89	NA	0.87	0.87	0.78	0.72
chr12:120252769:120255626:-@chr12:120250644|120250683:120250502:-	A3SS	0.0285714	0.57	0.58	0.46	0.32	0.76	0.73	0.66	0.64
chr12:120363002:120363163:-@chr12:120362043:120362261:-	RI	0.0300653	0.03	0.03	0.08	NA	0.01	0.01	0.01	0.01
chr12:121188694:121188799|121188795:+@chr12:121188924:121189051:+	A5SS	0.0415863	0.01	0.01	0.01	NA	0.05	0.03	0.06	0.03
chr12:121275145:121276554:-@chr12:121271030:121271127:-@chr12:121268766:121268897:-	SE	0.0284295	0.13	0.12	0.13	0.42	0.09	0.11	0.1	0.09
chr12:122025192:122025883:+@chr12:122026311:122027267:+@chr12:122027371:122029069:+	SE	0.029401	0.72	0.7	0.8	0.6	0.94	0.85	0.88	0.88
chr12:122026311:122026373|122026367:+@chr12:122027154:122027267:+	A5SS	0.0476781	0.21	0.15	0.21	NA	0.36	0.37	0.37	0.35
chr12:122026311:122027267|122026367:+@chr12:122027371:122029069:+	A5SS	0.0285714	0.48	0.47	0.52	0.37	0.85	0.56	0.64	0.83
chr12:123378132:123378046|123377908:-@chr12:123375798:123376869:-	A5SS	0.029401	0.94	0.96	0.99	0.94	0.89	0.88	0.81	0.93
chr12:123381344:123381397:-@chr12:123378046:123378132:-@chr12:123375798:123376869:-	SE	0.029401	0.61	0.39	0.47	0.54	0.81	0.81	0.76	0.63
chr12:123516672:123516785:-@chr12:123507605:123507661:-@chr12:123500314:123500366:-	SE	0.049746	0.87	0.84	0.84	NA	0.55	0.76	0.68	0.51
chr12:123963995:123964273:-@chr12:123963690:123963766:-	RI	0.029401	0.99	0.99	0.98	1	0.66	0.84	0.83	0.81
chr12:130982013:130982810:+@chr12:130983220:130983331:+@chr12:130989671:130990157:+	SE	0.0285714	0.28	0.3	0.64	0.65	0.15	0.12	0.27	0.2
chr12:132170122:132170220:+@chr12:132187646:132187712:+@chr12:132192169:132194340:+	SE	0.0285714	0.3	0.41	0.24	0.42	0.71	0.59	0.58	0.56
chr12:14928414:14928446:-@chr12:14927173:14927248:-@chr12:14924190:14926481:-	SE	0.0435966	0.98	0.97	0.91	NA	0.99	0.99	1	0.99
chr12:21686294:21686326:-@chr12:21686153:21686238:-	RI	0.0420664	0.48	0.46	0.47	0.35	0.52	0.56	0.55	0.48
chr12:22557495:22557580:-@chr12:22556848:22556880:-@chr12:22550912:22551020:-	SE	0.049746	0.04	0.05	0.05	NA	0.07	0.08	0.12	0.17
chr12:27024766:27024846:-@chr12:27020456:27020557:-@chr12:27019696:27019858:-	SE	0.029401	0.48	0.14	0.35	0.27	0.08	0.06	0.09	0.08
chr12:27024766:27024846:-@chr12:27023984:27024136:-@chr12:27020460:27020557:-	SE	0.029401	0.6	0.68	0.38	0.66	0.93	0.93	0.84	0.86
chr12:38010815:38010980:-@chr12:38010311:38010331:-@chr12:38006333:38006393:-	SE	0.0476781	0.4	0.21	0.51	NA	0.06	0.06	0.07	0.07
chr12:40992846:40993134:-@chr12:40992153:40992845:-	TandemUTR	0.0285714	0.14	0.26	0.4	0.19	0.12	0.08	0.11	0.07
chr12:42452982:42453142|42453056:+@chr12:42454035:42454099:+	A5SS	0.049746	0.35	0.42	0.39	NA	0.57	0.51	0.48	0.57
chr12:46465437:46465521:-@chr12:46464129:46464267:-	RI	0.0285714	0.5	0.58	0.72	0.52	0.36	0.44	0.49	0.13
chr12:47605350:47605877:-@chr12:47605161|47605172:47605096:-	A3SS	0.0246533	0.09	0.13	0.13	0.09	0.02	0.02	0.02	0.01
chr12:47605350:47605877:-@chr12:47605161|47605216:47605096:-	A3SS	0.0255801	0.09	0.05	0.09	0.13	0.02	0.01	0.01	0.01
chr12:47605350:47605877:-@chr12:47605172|47605216:47605096:-	A3SS	0.029401	0.22	0.2	0.2	0.39	0.11	0.1	0.04	0.07
chr12:47693112:47693160:-@chr12:47688476:47688649:-@chr12:47685793:47685902:-	SE	0.0485326	0.02	0.02	0.07	0.34	0.01	0.01	0.01	0.02
chr12:48248098:48248195:-@chr12:48247697:48247799:-@chr12:48246127:48246891:-	SE	0.0284295	0.09	0.09	0.11	0.12	0.02	0.08	0.07	0.07
chr12:48774487:48774622:+@chr12:48776900:48777022:+@chr12:48778764:48778865:+	SE	0.0284295	0.89	0.89	0.9	0.83	0.97	0.97	0.93	0.95
chr12:48847151:48847554:-@chr12:48824819:48825111:-@chr12:48824253:48824414:-	SE	0.0285714	0.52	0.51	0.57	0.47	0.11	0.36	0.27	0.23
chr12:48847151:48847554:-@chr12:48825016|48825111:48824819:-	A3SS	0.0285714	0.66	0.4	0.63	0.56	0.39	0.24	0.25	0.16
chr12:48847151:48847554:-@chr12:48827376:48827453:-@chr12:48824819:48825111:-@chr12:48824002:48824107:-	MXE	0.0420664	0.78	0.59	0.52	0.4	0.17	0.4	0.38	0.23
chr12:48847151:48847554:-@chr12:48834278:48834370:-@chr12:48824819:48825111:-@chr12:48824002:48824107:-	MXE	0.0285714	0.74	0.64	0.66	0.54	0.14	0.48	0.41	0.2
chr12:48847151:48847554:-@chr12:48845872:48845993:-@chr12:48834278:48834370:-@chr12:48824002:48824107:-	MXE	0.029401	0.56	0.6	0.63	0.61	0.34	0.34	0.45	0.42
chr12:49366623:49366732:+@chr12:49371099:49371201:+@chr12:49372999:49373063:+	SE	0.0435966	0.83	0.83	0.83	NA	0.8	0.77	0.75	0.63
chr12:49688674:49688636|49688526:-@chr12:49685249:49685486:-	A5SS	0.0435966	0.91	0.93	0.9	NA	0.94	0.94	0.98	0.94
chr12:50733250:50737310:+@chr12:50737403:50737581:+@chr12:50738739:50739558:+	SE	0.0274686	0.96	0.96	0.87	0.45	0.98	0.97	0.97	0.98
chr12:50736537:50736696:+@chr12:50736941|50737195:50737310:+	A3SS	0.049746	0.82	0.79	0.76	NA	0.95	0.93	0.94	0.93
chr12:50736537:50736696:+@chr12:50737108|50737195:50737310:+	A3SS	0.049746	0.93	0.94	0.84	NA	0.96	0.96	0.98	0.97
chr12:50736545:50736696:+@chr12:50737195:50737310:+	RI	0.049746	0.79	0.78	0.71	NA	0.94	0.94	0.93	0.88
chr12:50737403:50737585|50737581:+@chr12:50738739:50739558:+	A5SS	0.029401	0.15	0.12	0.13	0.38	0.08	0.11	0.09	0.09
chr12:51777496:51778102:+@chr12:51779318:51779375:+@chr12:51780763:51780908:+	SE	0.049746	0.05	0.04	0.09	NA	0.03	0.02	0.01	0.02
chr12:51975499:51975690:+@chr12:51976295:51976326:+@chr12:51977901:51977975:+	SE	0.0265187	0.06	0.1	0.15	0.19	0.03	0.02	0.03	0.03
chr12:51975499:51975690:+@chr12:51976481|51976505:51976602:+	A3SS	0.0285714	0.41	0.26	0.37	0.25	0.68	0.55	0.88	0.57
chr12:51975499:51975690:+@chr12:51976505:51976602:+@chr12:51977901:51977975:+	SE	0.0285714	0.2	0.16	0.32	0.54	0.1	0.14	0.08	0.03
chr12:51983085:51983244:+@chr12:51985959:51986111:+@chr12:51986249:51986371:+	SE	0.0371882	0.98	0.97	0.94	0.84	0.98	0.99	0.99	0.99
chr12:52962624:52962713|52962710:+@chr12:52962851:52964018:+	A5SS	0.0284295	0.49	0.48	0.49	0.55	0.37	0.3	0.37	0.36
chr12:53030574:53030928:+@chr12:53030929:53031898:+	TandemUTR	0.0285714	0.85	0.91	0.84	0.76	0.67	0.73	0.66	0.69
chr12:54497717:54497807:-@chr12:54495938:54495990:-@chr12:54483680:54483779:-	SE	0.0284295	0.08	0.06	0.17	0.21	0.04	0.04	0.03	0.03
chr12:54510011:54511134:+@chr12:54513010:54513065:+@chr12:54513498:54513639:+	SE	0.049746	0.38	0.26	0.35	NA	0.51	0.76	0.75	0.75
chr12:54520718:54520933:-@chr12:54519547:54519792:-@chr12:54515511:54518785:-	SE	0.0285714	0.19	0.13	0.31	0.45	0.57	0.65	0.79	0.8
chr12:55149628:55150067:+@chr12:55150068:55151032:+	TandemUTR	0.0285714	0.65	0.88	0.71	0.84	0.51	0.23	0.5	0.57
chr12:55911763:55911967|55911963:+@chr12:55912261:55912625:+	A5SS	0.0435966	0.05	0.06	0.17	NA	0.03	0.01	0.03	0.03
chr12:56157509:56157730:-@chr12:56157206:56157319:-	RI	0.0408331	0.05	0.07	0.16	0.1	0.02	0.04	0.05	0.04
chr12:56197756:56197803:-@chr12:56197319:56197592:-	RI	0.0284295	0.86	0.86	0.8	0.85	0.96	0.93	0.95	0.95
chr12:56197756:56197803:-@chr12:56197319:56197645:-	RI	0.0284295	0.91	0.9	0.78	0.91	0.95	0.94	0.93	0.94
chr12:56197756:56200612:-@chr12:56197488|56197592:56197319:-	A3SS	0.0284295	0.62	0.62	0.6	0.86	0.59	0.42	0.42	0.38
chr12:56204079:56204466:+@chr12:56204680|56204770:56204872:+	A3SS	0.0476781	0.01	0.02	0.02	NA	0.04	0.03	0.03	0.11
chr12:56376012:56376097:+@chr12:56376334:56376423:+	RI	0.049746	0.88	0.87	0.76	NA	0.74	0.74	0.65	0.7
chr12:56398196:56398471|56398426:+@chr12:56399043:56400313:+	A5SS	0.0284295	0.82	0.82	0.83	0.84	0.8	0.8	0.81	0.78
chr12:6312496:6312943:-@chr12:6311303:6311420:-@chr12:6310280:6310353:-	SE	0.0285714	0.17	0.22	0.18	0.13	0.24	0.26	0.28	0.27
chr12:6333865:6333982:-@chr12:6329257:6329451:-@chr12:6328754:6328832:-	SE	0.0255801	0.05	0.03	0.03	0.04	0.02	0.02	0	0.02
chr12:63432804:63432745|63432741:-@chr12:63427759:63427965:-	A5SS	0.049746	0.07	0.06	0.08	NA	0.05	0.03	0.04	0.05
chr12:6436833:6436970:+@chr12:6437096:6437171:+	RI	0.029401	0.93	0.92	0.82	0.74	0.96	0.96	0.94	0.98
chr12:6514237:6514288|6514268:+@chr12:6515921:6516020:+	A5SS	0.0408331	0.46	0.47	0.48	0.55	0.39	0.46	0.38	0.39
chr12:67290903:67291099:+@chr12:67304718:67304920:+@chr12:67321085:67321200:+@chr12:67328746:67329298:+	MXE	0.029401	0.66	0.72	0.61	0.64	0.78	0.78	0.96	0.93
chr12:6953762:6953863:+@chr12:6953975:6954116:+	RI	0.0265187	0.03	0.07	0.19	0.14	0.01	0.02	0.01	0.01
chr12:70381042:70382092:+@chr12:70382093:70384103:+	TandemUTR	0.0285714	0.66	0.74	0.7	0.64	0.5	0.49	0.41	0.57
chr12:7136124:7136276:-@chr12:7135189:7135373:-@chr12:7133673:7133985:-	SE	0.049746	0.94	0.96	0.9	NA	0.97	0.99	0.98	0.98
chr12:7136124:7136276:-@chr12:7135189:7135417:-@chr12:7133673:7133985:-	SE	0.0415863	0.98	0.98	0.92	NA	0.99	1	0.99	0.99
chr12:7246475:7246567:+@chr12:7247295|7247319:7247414:+	A3SS	0.049746	0.95	0.96	0.94	NA	0.88	0.93	0.89	0.88
chr12:75293184:75293281:-@chr12:75291255:75291344:-@chr12:75289123:75289495:-	SE	0.0319112	0.95	0.87	0.96	NA	0.97	0.97	0.97	0.97
chr12:87113557:87113901:+@chr12:87113902:87116938:+	TandemUTR	0.049746	0.77	0.57	0.72	NA	0.82	0.82	0.9	0.83
chr12:90029306:90029741:-@chr12:90026191|90026595:90026026:-	A3SS	0.0485326	0.99	0.99	0.96	0.93	1	1	1	0.99
chr12:90096250:90096554:-@chr12:90076204:90076417:-@chr12:90074923:90075096:-	SE	0.0485326	0.98	0.98	0.96	0.85	0.98	0.99	0.99	0.99
chr12:9897071:9897164:-@chr12:9896235:9897070:-	TandemUTR	0.049746	0.5	0.51	0.49	NA	0.53	0.62	0.6	0.6
chr12:9901340:9901503:-@chr12:9898339|9898350:9898247:-	A3SS	0.0408331	0.94	0.93	0.93	0.53	0.98	0.94	0.99	0.96
chr12:9913071:9914497:-@chr12:9906365:9906439:-@chr12:9900771:9901503:-	SE	0.0435966	0.97	0.96	0.94	NA	0.98	0.98	1	0.98
chr13:102218611:102224136:-@chr13:102217624:102217829:-@chr13:102216236:102216931:-	SE	0.049746	0.89	0.9	NA	0.48	0.96	0.93	0.94	0.93
chr13:110074582:110074627:+@chr13:110075538:110075626:+@chr13:110077787:110078190:+	SE	0.0435966	0.98	0.97	0.96	NA	0.95	0.95	0.95	0.89
chr13:110086199:110087597:+@chr13:110088590|110088726:110090344:+	A3SS	0.029401	0.18	0.19	0.25	0.22	0.13	0.14	0.09	0.13
chr13:110101448:110101382|110100985:-@chr13:110096315:110097587:-	A5SS	0.0284295	0.09	0.12	0.07	0.64	0.05	0.05	0.03	0.03
chr13:110113799:110117473:-@chr13:110101382:110101448:-@chr13:110096315:110097587:-	SE	0.029401	0.88	0.96	0.94	0.77	0.98	0.98	0.99	0.97
chr13:19149864:19151251:-@chr13:19147124|19147793:19146896:-	A3SS	0.029401	0.86	0.94	0.86	0.89	0.77	0.79	0.34	0.73
chr13:21011796:21011827:-@chr13:21011441:21011516:-@chr13:20994742:20994789:-	SE	0.0476781	0.44	0.47	0.47	NA	0.55	0.56	0.58	0.56
chr13:36496172:36496330:-@chr13:36494217|36494454:36494148:-	A3SS	0.029401	0.73	0.73	0.72	0.69	0.63	0.68	0.59	0.42
chr13:40930421:40930606:+@chr13:40931180:40931375:+@chr13:40938959:40939066:+	SE	0.0435966	0.03	0.08	0.54	NA	0.02	0.02	0.01	0.02
chr13:45840869:45840951:-@chr13:45840580:45840751:-@chr13:45840152:45840385:-	SE	0.0300653	0.07	0.07	0.04	NA	0.03	0.03	0.03	0.03
chr13:45850026:45850429:-@chr13:45844346|45844733:45844077:-	A3SS	0.0415863	0.96	0.97	0.97	NA	0.99	0.99	0.99	0.98
chr13:45859270:45859636:-@chr13:45850026:45850141:-@chr13:45844077:45844214:-@chr13:45840869:45840951:-	MXE	0.0435966	0.8	0.8	0.8	NA	0.94	0.95	0.91	0.9
chr13:48640750:48640888:+@chr13:48644180:48644233:+@chr13:48646572:48646696:+	SE	0.049746	0.94	0.89	0.83	NA	0.98	0.97	0.95	0.95
chr13:49163391:49163733:-@chr13:49140634:49140706:-@chr13:49135194:49135332:-	SE	0.0476781	0.12	0.12	0.16	NA	0.08	0.07	0.03	0.07
chr13:72231612:72232017:-@chr13:72231180:72231302:-	RI	0.0396087	0.97	0.96	0.96	0.94	0.97	0.99	0.98	0.98
chr13:97969498:97969728:-@chr13:97932520:97932576:-@chr13:97925505:97925613:-	SE	0.0177061	0.99	0.99	0.99	0.94	1	1	1	1
chr14:101093739:101093909:-@chr14:101093398:101093584:-	RI	0.020208	0.99	0.99	0.99	0.99	0.95	0.93	0.89	0.95
chr14:102034347:102036267:+@chr14:102036268:102038571:+	TandemUTR	0.029401	0.45	0.41	0.88	0.83	0.26	0.26	0.21	0.13
chr14:102412448:102412615:+@chr14:102422279:102422359:+@chr14:102427415:102427507:+	SE	0.0476781	0.94	0.96	0.94	NA	0.91	0.9	0.9	0.83
chr14:103016477:103016580:+@chr14:103027867:103028124:+@chr14:103038972:103039930:+	SE	0.0485326	0.98	0.98	0.96	0.97	0.99	0.98	0.99	0.99
chr14:103099052:103099214:+@chr14:103099305:103099469:+@chr14:103107713:103107910:+	SE	0.029401	0.24	0.14	0.16	0.31	0.13	0.06	0.11	0.11
chr14:103251514:103251592:-@chr14:103248965:103249024:-@chr14:103247556:103247657:-	SE	0.049746	0.61	0.57	0.57	NA	0.62	0.74	0.64	0.75
chr14:103451156:103451279:-@chr14:103450569:103450723:-@chr14:103448601:103450074:-	SE	0.0285714	0.2	0.08	0.24	0.22	0.44	0.3	0.66	0.7
chr14:104592769:104593548:-@chr14:104591315:104591547:-@chr14:104586764:104589484:-	SE	0.0285714	0.31	0.4	0.39	0.44	0.16	0.18	0.24	0.14
chr14:104749495:104749546:-@chr14:104748504:104748675:-	RI	0.0476781	0.12	0.09	0.46	NA	0.03	0.04	0.04	0.03
chr14:105279767:105279731|105279723:-@chr14:105279275:105279604:-	A5SS	0.0371882	0.99	0.97	0.92	0.96	0.99	1	1	1
chr14:105307863:105307907:-@chr14:105279723:105279767:-@chr14:105279275:105279604:-	SE	0.0265187	0.76	0.68	0.81	0.86	0.96	1	1	1
chr14:105308494:105310158:-@chr14:105307531|105307907:105307487:-	A3SS	0.029401	0.3	0.61	0.3	0.45	0.16	0.25	0.21	0.28
chr14:105308787:105308498|105308494:-@chr14:105279723:105279767:-	A5SS	0.0265187	0.83	0.73	0.74	0.76	0.94	1	1	1
chr14:105476640:105476648:-@chr14:105206933:105207269:-@chr14:105181878:105182214:-@chr14:105181450:105181485:-	MXE	0.0470574	0.01	0.04	0.04	0.01	0.01	0	0	0
chr14:105524020:105523687|105523685:-@chr14:105308494:105308812:-	A5SS	0.029401	0.51	0.5	0.41	0.51	0.36	0.12	0.14	0.18
chr14:105542262:105542271:-@chr14:105206933:105207292:-@chr14:105181878:105182214:-@chr14:105181450:105181485:-	MXE	0.0470574	0.01	0.03	0.03	0.01	0.01	0	0	0
chr14:105542283:105542595:-@chr14:105182244|105182249:105182071:-	A3SS	0.029401	0.71	0.45	0.51	0.49	0.36	0.26	0.36	0.31
chr14:105542283:105542595:-@chr14:105401842:105401907:-@chr14:105400453:105400536:-@chr14:105382753:105383055:-	MXE	0.0285714	0.61	0.38	0.84	0.4	0.35	0.23	0.05	0.08
chr14:105542283:105542595:-@chr14:105402662:105402728:-@chr14:105400453:105400536:-@chr14:105382753:105383055:-	MXE	0.0420664	0.81	0.5	0.78	0.36	0.36	0.25	0.05	0.1
chr14:105542285:105542595:-@chr14:105206933:105207304:-@chr14:105181878:105182249:-@chr14:105181450:105181485:-	MXE	0.0470574	0.01	0.04	0.04	0.01	0.01	0	0	0
chr14:105542285:105542595:-@chr14:105207269|105207292:105206933:-	A3SS	0.0285714	0.31	0.44	0.55	0.41	0.3	0.02	0.03	0.05
chr14:105542285:105542595:-@chr14:105207292|105207304:105206933:-	A3SS	0.0284295	0.31	0.44	0.56	0.56	0.29	0.04	0.04	0.1
chr14:105542285:105542595:-@chr14:105401842:105401913:-@chr14:105400453:105400536:-@chr14:105382753:105383055:-	MXE	0.0420664	0.6	0.56	0.81	0.42	0.42	0.34	0.06	0.13
chr14:105542285:105542595:-@chr14:105402662:105402740:-@chr14:105401842:105401913:-@chr14:105206933:105207226:-	MXE	0.0285714	0.5	0.74	0.54	0.51	0.37	0.07	0.08	0.15
chr14:105549133:105549456:-@chr14:105163513|105163529:105163347:-	A3SS	0.0285714	0.22	0.73	0.46	0.23	0.17	0.02	0.09	0.01
chr14:105549133:105549456:-@chr14:105246081|105246091:105245951:-	A3SS	0.0285714	0.25	0.29	0.35	0.41	0.24	0.03	0.09	0.01
chr14:105549133:105549456:-@chr14:105246086|105246091:105245741:-	A3SS	0.0285714	0.24	0.16	0.22	0.79	0.11	0.12	0.14	0.04
chr14:105549133:105549456:-@chr14:105246091|105246095:105245951:-	A3SS	0.0420664	0.3	0.47	0.36	0.41	0.27	0.1	0.3	0.05
chr14:105549133:105549456:-@chr14:105246091|105246100:105245951:-	A3SS	0.0285714	0.42	0.5	0.45	0.37	0.24	0.03	0.11	0.02
chr14:105549133:105549456:-@chr14:105402454:105402512:-@chr14:105401842:105401913:-@chr14:105382753:105383055:-	MXE	0.0285714	0.74	0.41	0.42	0.47	0.38	0.04	0.35	0.02
chr14:105549139:105549456:-@chr14:105206933:105207299:-@chr14:105181878:105182244:-@chr14:105181450:105181485:-	MXE	0.0485326	0.99	0.96	0.97	0.99	0.99	1	1	1
chr14:105549139:105549456:-@chr14:105246091|105246095:105245741:-	A3SS	0.0420664	0.13	0.14	0.21	0.26	0.1	0.11	0.13	0.07
chr14:105549139:105549456:-@chr14:105308830|105308865:105308494:-	A3SS	0.029401	0.2	0.45	0.3	0.3	0.16	0.05	0.1	0.01
chr14:105549139:105549456:-@chr14:105401842:105401913:-@chr14:105400453:105400536:-@chr14:105382753:105383055:-	MXE	0.0285714	0.57	0.37	0.77	0.39	0.35	0.31	0.2	0.02
chr14:105549139:105549456:-@chr14:105402454:105402514:-@chr14:105400453:105400536:-@chr14:105163154:105163447:-	MXE	0.0285714	0.92	0.76	0.7	0.37	0.21	0.03	0.28	0.01
chr14:105549139:105549456:-@chr14:105402454:105402514:-@chr14:105400453:105400536:-@chr14:105382753:105383055:-	MXE	0.029401	0.83	0.49	0.72	0.4	0.19	0.13	0.13	0.01
chr14:105549370:105549456:-@chr14:105549149:105549231:-	RI	0.0420664	0.94	0.82	0.91	0.92	0.94	0.99	0.97	1
chr14:105589439:105589751:-@chr14:105207269|105207292:105206933:-	A3SS	0.029401	0.08	0.13	0.4	0.22	0.06	0.01	0.02	0.01
chr14:105589439:105589751:-@chr14:105207269|105207304:105206933:-	A3SS	0.0255801	0.07	0.07	0.34	0.18	0.06	0.01	0.01	0.01
chr14:105589439:105589751:-@chr14:105207292|105207304:105206933:-	A3SS	0.029401	0.18	0.22	0.39	0.33	0.14	0.03	0.02	0.03
chr14:105589439:105589751:-@chr14:105401842:105401907:-@chr14:105400453:105400536:-@chr14:105382753:105383055:-	MXE	0.029401	0.49	0.23	0.74	0.34	0.1	0.14	0.02	0.02
chr14:105589439:105589751:-@chr14:105402454:105402512:-@chr14:105400453:105400536:-@chr14:105163154:105163447:-	MXE	0.0285714	0.73	0.27	0.76	0.3	0.11	0.02	0.13	0.01
chr14:105589439:105589751:-@chr14:105402454:105402512:-@chr14:105400453:105400536:-@chr14:105382753:105383055:-	MXE	0.0284295	0.55	0.13	0.73	0.17	0.09	0.09	0.02	0.02
chr14:105589439:105589751:-@chr14:105402454:105402512:-@chr14:105401842:105401907:-@chr14:105206933:105207226:-	MXE	0.029401	0.21	0.37	0.42	0.45	0.2	0.06	0.05	0.06
chr14:105589439:105589751:-@chr14:105402662:105402740:-@chr14:105401842:105401907:-@chr14:105206933:105207226:-	MXE	0.029401	0.16	0.3	0.48	0.25	0.14	0.03	0.02	0.03
chr14:105589439:105589751:-@chr14:105431126:105431203:-@chr14:105400453:105400536:-@chr14:105245741:105246046:-	MXE	0.0470574	0.99	0.99	0.97	0.97	0.99	1	1	1
chr14:105644272:105644585:-@chr14:105246097|105246102:105245951:-	A3SS	0.029401	0.53	0.52	0.62	0.5	0.46	0.43	0.38	0.43
chr14:105644680:105644844:-@chr14:105644387|105644582:105644262:-	A3SS	0.0485326	0.98	0.98	0.94	0.91	0.98	1	1	1
chr14:105796240:105796550:-@chr14:105401842:105401913:-@chr14:105400453:105400536:-@chr14:105382753:105383055:-	MXE	0.0285714	0.5	0.3	0.7	0.34	0.24	0.15	0.03	0.02
chr14:105796240:105796550:-@chr14:105402454:105402519:-@chr14:105400453:105400536:-@chr14:105163154:105163447:-	MXE	0.0285714	0.83	0.49	0.75	0.31	0.11	0.03	0.16	0.01
chr14:105796240:105796550:-@chr14:105402454:105402519:-@chr14:105400453:105400536:-@chr14:105382753:105383055:-	MXE	0.0285714	0.73	0.39	0.77	0.18	0.16	0.1	0.02	0.01
chr14:105796240:105796550:-@chr14:105402662:105402740:-@chr14:105402454:105402519:-@chr14:105382753:105383055:-	MXE	0.029401	0.17	0.34	0.47	0.57	0.14	0.02	0.03	0.02
chr14:19993577:19993772|19993702:+@chr14:19993913:19994100:+	A5SS	0.029401	0.07	0.06	0.18	0.1	0.04	0.03	0.04	0.02
chr14:20012772:20012951|20012947:+@chr14:20013061:20013251:+	A5SS	0.0177061	0.01	0.01	0.01	0.06	0	0	0	0
chr14:20561240:20561744:-@chr14:20560863:20560904:-@chr14:20560391:20560496:-	SE	0.0285714	0.25	0.29	0.2	0.21	0.4	0.52	0.58	0.54
chr14:20561240:20561744:-@chr14:20560901|20560904:20560863:-	A3SS	0.0285714	0.56	0.76	0.53	0.51	0.41	0.45	0.43	0.47
chr14:22368875:22368989:+@chr14:22369102:22369159:+@chr14:22369236:22371288:+	SE	0.0284295	0.94	0.95	0.86	0.86	0.97	0.96	0.99	0.96
chr14:23102429:23102687:-@chr14:23101553:23101642:-	RI	0.0285714	0.44	0.39	0.35	0.31	0.21	0.3	0.29	0.16
chr14:23102429:23102687:-@chr14:23101642|23102331:23101553:-	A3SS	0.029401	0.42	0.36	0.36	0.31	0.16	0.3	0.28	0.14
chr14:23105113:23105209:-@chr14:23104865:23104941:-	RI	0.0285714	0.49	0.47	0.36	0.59	0.27	0.33	0.18	0.2
chr14:23105113:23105209:-@chr14:23104865:23104941:-@chr14:23104032:23104750:-	SE	0.0285714	0.85	0.92	0.75	0.8	0.94	0.93	0.96	0.98
chr14:23653193:23653973:+@chr14:23654564|23654592:23654775:+	A3SS	0.0285714	0.39	0.44	0.84	0.31	0.27	0.25	0.19	0.28
chr14:23654334:23654775:+@chr14:23655966|23656021:23656093:+	A3SS	0.0285714	0.47	0.34	0.46	0.58	0.29	0.31	0.21	0.25
chr14:23683241:23683308:-@chr14:23683024:23683078:-@chr14:23682634:23682720:-	SE	0.0255801	0.97	0.97	0.93	0.91	0.99	0.99	0.99	0.98
chr14:23830602:23830671:-@chr14:23830185:23830265:-	RI	0.029401	0.28	0.13	0.25	0.04	0.53	0.4	0.6	0.6
chr14:26019023:26019189:-@chr14:26011366:26011437:-@chr14:25982136:25988009:-	SE	0.0285714	0.81	0.88	0.69	0.72	0.35	0.38	0.64	0.44
chr14:30161215:30161356:+@chr14:30167166:30167236:+@chr14:30169434:30169874:+	SE	0.0476781	0.89	0.94	0.92	NA	0.97	0.97	0.96	0.96
chr14:31629459:31633343:+@chr14:31656097|31656100:31656244:+	A3SS	0.029401	0.66	0.72	0.72	0.15	0.81	0.87	0.78	0.84
chr14:34851838:34852016|34852010:+@chr14:34853318:34853412:+	A5SS	0.0177061	0.99	0.99	0.99	0.96	1	1	1	1
chr14:52231836:52232437:-@chr14:52220256:52220375:-@chr14:52218793:52218876:-	SE	0.0415863	0.97	0.98	0.97	NA	1	1	0.99	1
chr14:55216036:55216156:+@chr14:55217157:55217212:+@chr14:55220570:55221990:+	SE	0.0284295	0.11	0.12	0.18	0.17	0.1	0.04	0.1	0.04
chr14:61273360:61273580:+@chr14:61276976|61277014:61277098:+	A3SS	0.0285714	0.1	0.11	0.37	0.43	0.05	0.02	0.06	0.08
chr14:63991194:63991346:+@chr14:63994685:63994782:+@chr14:63996230:63996504:+	SE	0.0255801	0.97	0.97	0.77	0.81	0.98	0.98	0.99	0.98
chr14:64460462:64460597:+@chr14:64462478:64462551:+@chr14:64468609:64471839:+	SE	0.029401	0.7	0.74	0.7	0.43	0.8	0.81	0.82	0.75
chr14:64614384:64614507:-@chr14:64613799:64613899:-@chr14:64611593:64613134:-	SE	0.0485326	0.02	0.01	0.01	0.01	0.02	0.05	0.02	0.04
chr14:67130213:67130422:-@chr14:67129105:67129185:-@chr14:67124865:67126642:-	SE	0.029401	0.72	0.54	0.66	0.32	0.93	0.88	0.93	0.9
chr14:67178656:67178833:+@chr14:67182113:67182272:+@chr14:67183114:67183705:+	SE	0.0285714	0.37	0.57	0.39	0.84	0.99	0.94	0.98	0.93
chr14:67232100:67232284:-@chr14:67229443:67229522:-@chr14:67228908:67229063:-	SE	0.0476781	0.96	0.96	0.92	NA	0.99	0.97	0.98	0.98
chr14:72823571:72823775:-@chr14:72818820:72818966:-@chr14:72811568:72813754:-	SE	0.0285714	0.17	0.14	0.15	0.03	0.29	0.26	0.45	0.23
chr14:73423074:73423371:+@chr14:73424729:73424820:+@chr14:73428483:73428664:+	SE	0.0371882	0.16	0.05	0.07	0.2	0.04	0.05	0.04	0.04
chr14:74684120:74684216:-@chr14:74672287|74672342:74672216:-	A3SS	0.0485326	0.98	0.98	0.97	0.89	0.99	0.99	0.99	0.98
chr14:87529067:87529725:-@chr14:87524552:87524620:-@chr14:87523865:87524304:-	SE	0.049746	0.81	0.91	0.86	NA	0.94	0.94	0.96	0.93
chr14:88111937:88112037:+@chr14:88114082|88114090:88114237:+	A3SS	0.0408331	0.92	0.93	0.96	0.7	0.98	0.98	0.97	0.96
chr14:91012063:91011947|91011908:-@chr14:91009336:91009467:-	A5SS	0.0284295	0.28	0.26	0.22	0.18	0.34	0.34	0.36	0.36
chr14:92467348:92467471:+@chr14:92467518|92467521:92467800:+	A3SS	0.049746	0.77	0.73	0.77	NA	0.71	0.51	0.59	0.58
chr14:93596672:93596712:-@chr14:93596197:93596232:-	RI	0.029401	0.61	0.59	0.56	0.55	0.53	0.45	0.45	0.46
chr14:93636838:93636870:+@chr14:93637913:93638074:+@chr14:93638576:93638813:+	SE	0.029401	0.94	0.93	0.92	0.8	0.99	0.96	0.97	0.97
chr14:93919284:93919331:-@chr14:93918682:93919239:-	RI	0.020208	0.99	0.99	0.98	0.9	1	1	1	1
chr14:93919331:93918740|93918677:-@chr14:93916741:93917231:-	A5SS	0.0255801	0.94	0.92	0.92	0.87	0.98	0.99	0.99	0.99
chr14:93926547:93926969:-@chr14:93924650:93924750:-@chr14:93918682:93919331:-	SE	0.0285714	0.12	0.18	0.16	0.14	0.28	0.66	0.56	0.53
chr14:93926547:93926969:-@chr14:93924650:93924753:-@chr14:93918682:93919331:-	SE	0.029401	0.12	0.18	0.17	0.17	0.29	0.67	0.56	0.54
chr14:99890656:99890537|99890533:-@chr14:99889777:99889959:-	A5SS	0.0300653	0.02	0.02	0.07	NA	0	0	0	0
chr14:99896644:99896752:-@chr14:99890533:99890656:-@chr14:99889777:99889959:-	SE	0.0319112	0.94	0.91	0.73	NA	0.99	0.99	0.99	0.99
chr14:99896644:99896752:-@chr14:99890537:99890656:-@chr14:99889777:99889959:-	SE	0.0300653	0.97	0.97	0.9	NA	1	1	1	1
chr14:99897798:99898011:-@chr14:99896644:99896752:-@chr14:99889777:99890656:-	SE	0.020208	0.99	0.99	0.92	0.87	1	1	1	1
chr14:99905177:99905359:-@chr14:99897992|99898011:99897798:-	A3SS	0.0415863	0.97	0.97	0.91	NA	1	1	1	0.99
chr14:99905177:99905359:-@chr14:99904464:99904555:-@chr14:99897798:99898011:-	SE	0.0300653	0.01	0.01	0.04	NA	0	0	0	0
chr14:99910226:99910355:-@chr14:99905311|99905348:99905177:-	A3SS	0.0415863	0.93	0.93	0.78	NA	0.98	0.98	0.98	0.99
chr14:99911373:99911701:-@chr14:99897917|99898011:99897798:-	A3SS	0.0435966	0.97	0.95	0.84	NA	1	0.99	0.99	0.99
chr14:99911373:99911701:-@chr14:99910226:99910239:-@chr14:99905177:99905348:-	SE	0.0435966	0.08	0.09	0.18	NA	0.01	0.01	0.01	0.04
chr14:99912350:99912895:-@chr14:99911440|99911636:99911373:-	A3SS	0.049746	0.87	0.8	0.65	NA	0.9	0.9	0.94	0.88
chr15:100004625:100004451|100004447:-@chr15:100002813:100002888:-	A5SS	0.0371882	0.08	0.12	0.13	0.2	0.03	0.08	0.03	0.03
chr15:20584719:20585122:-@chr15:20577463:20577560:-@chr15:20572639:20572870:-	SE	0.0285714	0.34	0.22	0.31	0.33	0.07	0.06	0.13	0.17
chr15:20599040:20600268:-@chr15:20594718:20599039:-	TandemUTR	0.0285714	0.98	0.94	0.81	0.83	0.51	0.59	0.56	0.46
chr15:32304497:32304693:+@chr15:32307186:32307339:+@chr15:32309246:32310462:+	SE	0.0285714	0.24	0.31	0.3	0.05	0.59	0.41	0.33	0.37
chr15:32608511:32608767:-@chr15:32608240|32608243:32608100:-	A3SS	0.029401	0.71	0.76	0.75	0.7	0.68	0.69	0.66	0.68
chr15:36578287:36578677:-@chr15:36573875:36574260:-@chr15:36567590:36570181:-	SE	0.049746	0.66	0.62	0.28	NA	0.86	0.73	0.69	0.69
chr15:41825882:41826196:+@chr15:41831074:41831248:+@chr15:41832292:41832436:+@chr15:41833314:41833392:+	MXE	0.0255801	0.03	0.03	0.12	0.3	0.01	0.01	0.01	0.02
chr15:43151807:43151932|43151928:+@chr15:43152855:43156675:+	A5SS	0.0265187	0.04	0.07	0.12	0.41	0.02	0.01	0.01	0.01
chr15:43494061:43494270:+@chr15:43495077:43495269:+@chr15:43496759:43496889:+	SE	0.0435966	0.95	0.96	0.91	NA	0.97	0.97	0.98	0.97
chr15:49830760:49831078:-@chr15:49804480|49804610:49804279:-	A3SS	0.0435966	0.91	0.87	0.45	NA	0.92	0.96	0.96	0.96
chr15:50680575:50680654:-@chr15:50679616:50679724:-@chr15:50672906:50673225:-	SE	0.049746	0.97	0.99	0.97	NA	0.96	0.86	0.95	0.89
chr15:50757495:50757709:-@chr15:50693162:50693346:-@chr15:50691064:50691266:-	SE	0.0415863	0.97	0.97	0.97	NA	0.95	0.96	0.91	0.91
chr15:55330651:55330913:+@chr15:55331911:55331982:+@chr15:55332752:55332958:+	SE	0.049746	0.3	0.42	0.52	NA	0.24	0.24	0.25	0.26
chr15:55718930:55719035:+@chr15:55725627:55726159:+@chr15:55740940:55741023:+	SE	0.0285714	0.13	0.12	0.11	0.05	0.16	0.36	0.47	0.25
chr15:55763892:55764164:+@chr15:55785424:55786445:+@chr15:55788675:55788848:+	SE	0.029401	0.06	0.1	0.04	0.06	0.16	0.13	0.31	0.36
chr15:56958917:56959488:-@chr15:56958539:56958916:-	TandemUTR	0.029401	0.7	0.65	0.79	0.94	0.49	0.49	0.5	0.63
chr15:56976606:56977055:-@chr15:56973924:56974073:-@chr15:56973581:56973684:-	SE	0.0476781	0.97	0.98	0.97	NA	0.95	0.96	0.92	0.92
chr15:57146255:57146574:+@chr15:57155445|57155448:57155706:+	A3SS	0.0476781	0.93	0.93	0.85	NA	0.7	0.7	0.61	0.57
chr15:58477434:58477534:-@chr15:58476749:58476829:-@chr15:58472529:58472931:-@chr15:58464350:58465577:-	MXE	0.0265187	0.31	0.14	0.19	0.3	0.06	0.09	0.06	0.06
chr15:61122958:61123083:+@chr15:61123279:61123404:+	RI	0.049746	0.95	0.95	0.96	NA	0.9	0.94	0.89	0.74
chr15:61366433:61366798:+@chr15:61381597:61381724:+@chr15:61384866:61388378:+	SE	0.049746	0.91	0.84	0.64	NA	0.93	0.97	0.94	0.97
chr15:62460210:62460408:-@chr15:62455995:62456180:-@chr15:62444119:62445327:-	SE	0.049746	0.81	0.79	0.58	NA	0.86	0.85	0.83	0.85
chr15:66291255:66291067|66290948:-@chr15:66290655:66290710:-	A5SS	0.049746	0.19	0.16	0.16	NA	0.08	0.14	0.06	0.15
chr15:70286123:70286290:-@chr15:70282417:70282583:-@chr15:70279869:70280050:-	SE	0.0285714	0.46	0.41	0.56	0.73	0.37	0.26	0.23	0.3
chr15:70286123:70286290:-@chr15:70282417:70282583:-@chr15:70281849:70282015:-@chr15:70279869:70280050:-	MXE	0.020208	0.03	0.03	0.04	0.06	0.02	0.02	0.02	0.02
chr15:70427443:70427529:-@chr15:70425922:70426105:-@chr15:70424841:70425720:-	SE	0.0485326	0.99	0.99	0.98	0.96	0.99	1	1	1
chr15:71783570:71783866:+@chr15:71787733|71787757:71787867:+	A3SS	0.0435966	0.96	0.92	0.86	NA	0.97	0.98	0.98	0.98
chr15:72104251:72104321:+@chr15:72112550:72112808:+@chr15:72113872:72115789:+	SE	0.0285714	0.93	0.91	0.86	0.89	0.97	0.98	0.95	0.99
chr15:72104251:72104321:+@chr15:72112550:72112816:+@chr15:72113872:72115789:+	SE	0.0284295	0.67	0.82	0.86	0.86	0.94	0.94	0.87	0.99
chr15:72984106:72984058|72984054:-@chr15:72979380:72982177:-	A5SS	0.0285714	0.22	0.19	0.21	0.42	0.1	0.15	0.17	0.13
chr15:73426344:73426867:+@chr15:73427229:73427393:+@chr15:73428278:73429055:+	SE	0.0476781	0.07	0.06	0.07	NA	0.09	0.09	0.21	0.26
chr15:73433644:73433671:+@chr15:73433825:73433886:+	RI	0.0420664	0.47	0.4	0.52	0.43	0.52	0.65	0.57	0.53
chr15:76365438:76365530:-@chr15:76364736|76365121:76364658:-	A3SS	0.0285714	0.17	0.15	0.48	0.54	0.09	0.13	0.06	0.02
chr15:76620954:76621327:+@chr15:76621574|76621880:76622042:+	A3SS	0.0285714	0.89	0.91	0.68	0.75	0.3	0.51	0.4	0.26
chr15:76621574:76621616:+@chr15:76621880:76622042:+	RI	0.0284295	0.08	0.06	0.03	0.09	0.01	0.02	0.02	0.01
chr15:79068975:79069273:-@chr15:79032333:79032432:-@chr15:79031178:79031692:-	SE	0.0285714	0.14	0.17	0.58	0.5	0.08	0.09	0.1	0.13
chr15:79403397:79403579:-@chr15:79402295:79402344:-@chr15:79401804:79401936:-	SE	0.0300653	0.96	0.96	0.88	NA	0.99	0.99	0.99	0.99
chr15:81489892:81490524:-@chr15:81480431:81480518:-@chr15:81478463:81478609:-	SE	0.0300653	0.98	0.97	0.98	NA	0.99	0.99	0.99	0.99
chr15:86979872:86979935:+@chr15:86980402:86980527:+@chr15:86983578:86983829:+	SE	0.0265187	0.04	0.03	0.02	0.05	0	0.01	0.01	0.01
chr15:86979872:86979935:+@chr15:86983578:86983829:+@chr15:86994470:86996545:+	SE	0.0131238	0.99	0.99	0.99	0.99	1	1	1	1
chr15:86980402:86980527:+@chr15:86983195:86983311:+@chr15:86983578:86983829:+	SE	0.0285714	0.91	0.88	0.83	0.9	0.99	0.94	0.96	0.98
chr15:87649840:87649933:+@chr15:87650245:87650429:+@chr15:87651711:87651764:+	SE	0.049746	0.63	0.57	0.59	NA	0.56	0.53	0.53	0.55
chr15:87669685:87669921:-@chr15:87668422|87668462:87668342:-	A3SS	0.0415863	0.95	0.95	0.85	NA	0.96	0.98	0.96	0.96
chr15:88575381:88575449:-@chr15:88575170:88575249:-	RI	0.0284295	0.52	0.49	0.62	0.6	0.38	0.38	0.48	0.48
chr15:89257507:89257640|89257608:+@chr15:89257848:89257989:+	A5SS	0.029401	0.81	0.84	0.82	0.81	0.91	0.92	0.93	0.94
chr15:98078512:98078694:-@chr15:98078053:98078180:-@chr15:98072547:98075550:-	SE	0.0285714	0.26	0.34	0.83	0.46	0.22	0.15	0.06	0.12
chr16:14936518:14936755:+@chr16:14938732:14939008:+@chr16:14943170:14943365:+	SE	0.0285714	0.61	0.74	0.79	0.85	0.48	0.45	0.58	0.46
chr16:15626127:15626285:-@chr16:15624415|15624481:15624292:-	A3SS	0.049746	0.95	0.94	0.95	NA	0.92	0.91	0.85	0.83
chr16:15716267:15716439:-@chr16:15710161:15710199:-@chr16:15704493:15705481:-	SE	0.029401	0.52	0.48	0.48	0.57	0.32	0.34	0.3	0.21
chr16:16289101:16289224|16289220:+@chr16:16295010:16295102:+	A5SS	0.0485326	0.01	0.01	0.02	0.05	0	0	0	0.01
chr16:16335005:16335121:+@chr16:16337219:16337350:+@chr16:16341664:16341792:+	SE	0.0285714	0.81	0.86	0.91	0.83	0.71	0.42	0.75	0.68
chr16:1776539:1776957:+@chr16:1777679:1777833:+	RI	0.0408331	0.27	0.25	0.32	0.36	0.13	0.25	0.13	0.14
chr16:1816714:1817196:-@chr16:1816509:1816604:-@chr16:1812867:1813039:-	SE	0.0420664	0.41	0.4	0.5	0.48	0.4	0.25	0.3	0.29
chr16:18470262:18470362:-@chr16:18468344:18468450:-@chr16:18466051:18466123:-	SE	0.049746	0.94	0.93	0.92	NA	0.97	0.96	0.97	0.95
chr16:19405768:19405843:+@chr16:19406016:19406149:+@chr16:19409218:19409391:+	SE	0.0408331	0.96	0.97	0.93	0.92	0.97	0.98	0.98	0.99
chr16:19636518:19637310:+@chr16:19649253:19649317:+@chr16:19652521:19652856:+	SE	0.0408331	0.93	0.89	0.88	0.55	0.98	0.98	0.96	0.93
chr16:19652521:19652650:+@chr16:19654176:19654273:+@chr16:19682671:19682935:+	SE	0.049746	0.88	0.86	0.72	NA	0.97	0.96	0.96	0.92
chr16:210649:210747:-@chr16:198601:198664:-@chr16:198078:198188:-	SE	0.0285714	0.46	0.35	0.49	0.67	0.16	0.24	0.2	0.28
chr16:21566314:21566129|21565955:-@chr16:21563112:21563218:-	A5SS	0.049746	0.86	0.77	0.75	NA	0.94	0.94	0.99	0.97
chr16:2196354:2196411:+@chr16:2196486|2196499:2196661:+	A3SS	0.0285714	0.14	0.16	0.31	0.28	0.09	0.1	0.07	0.08
chr16:2197195:2197347:+@chr16:2198212:2198336:+@chr16:2198452:2199412:+	SE	0.035993	0.94	0.96	0.95	0.95	0.97	0.97	0.97	0.96
chr16:23481447:23481552:+@chr16:23485809:23485891:+@chr16:23489302:23493216:+	SE	0.0408331	0.93	0.89	0.92	0.43	0.95	0.94	0.95	0.93
chr16:24849606:24850226:-@chr16:24846506:24846554:-@chr16:24838203:24839082:-	SE	0.0285714	0.11	0.09	0.06	0.05	0.12	0.15	0.23	0.16
chr16:24849606:24850226:-@chr16:24848435:24848482:-@chr16:24846506:24846554:-@chr16:24838203:24839082:-	MXE	0.029401	0.89	0.89	0.81	0.77	0.95	0.94	0.92	0.93
chr16:27390742:27390570|27390387:-@chr16:27388930:27389217:-	A5SS	0.0265187	0.05	0.04	0.07	0.06	0.02	0.01	0.01	0.01
chr16:2820417:2820495:+@chr16:2820696:2820798:+	RI	0.049746	0.08	0.08	0.06	NA	0.01	0.04	0.02	0
chr16:283489:283719:-@chr16:281191:281298:-@chr16:279441:279608:-	SE	0.0265187	0.42	0.49	0.61	0.78	0.4	0.37	0.37	0.37
chr16:28400927:28401204:-@chr16:28398466:28398587:-@chr16:28396559:28396699:-	SE	0.029401	0.13	0.11	0.12	0.1	0.09	0.08	0.06	0.06
chr16:29378695:29378807:+@chr16:29380173|29380204:29380355:+	A3SS	0.0396087	0.1	0.1	0.09	0.31	0.07	0.09	0.06	0.06
chr16:29379888:29380585:+@chr16:29380675:29380772:+@chr16:29382167:29383162:+	SE	0.0177061	0.99	0.99	0.99	0.98	1	1	1	1
chr16:29380551:29380772:+@chr16:29381515:29381607:+@chr16:29382167:29383162:+	SE	0.0177061	0.02	0.02	0.04	0.02	0.01	0.01	0.01	0.01
chr16:29842012:29842181:-@chr16:29838242:29838455:-@chr16:29830782:29830871:-	SE	0.029401	0.15	0.09	0.21	0.34	0.03	0.04	0.02	0.04
chr16:29844612:29845047:-@chr16:29844361:29844403:-@chr16:29838242:29842181:-	SE	0.029401	0.15	0.21	0.14	0.35	0.06	0.09	0.08	0.09
chr16:29920034:29920352:+@chr16:29923377:29923479:+@chr16:29924043:29925105:+	SE	0.0285714	0.25	0.31	0.5	0.39	0.23	0.14	0.21	0.12
chr16:30119803:30119928:+@chr16:30120018:30120115:+@chr16:30121512:30121638:+	SE	0.0177061	0.99	0.99	0.99	0.97	1	1	1	1
chr16:30119803:30119928|30119903:+@chr16:30120018:30120115:+	A5SS	0.035993	0.98	0.99	0.98	0.95	1	0.99	1	1
chr16:30300915:30301187:-@chr16:30300582:30300705:-@chr16:30298588:30300295:-	SE	0.0371882	0.97	0.96	0.85	0.88	0.97	0.98	0.98	0.98
chr16:3055313:3055496:+@chr16:3055623:3055689:+@chr16:3055783:3055828:+	SE	0.0285714	0.1	0.07	0.2	0.15	0.23	0.4	0.35	0.21
chr16:3055313:3055496:+@chr16:3055783:3055828:+@chr16:3057379:3058667:+	SE	0.0255801	0.98	0.98	0.99	0.98	0.96	0.93	0.97	0.97
chr16:3055313:3055496:+@chr16:3055786:3055828:+@chr16:3057379:3058667:+	SE	0.0470574	0.99	0.98	0.99	0.99	0.97	0.97	0.98	0.98
chr16:31029223:31029321:+@chr16:31029510:31029583:+@chr16:31029913:31030041:+	SE	0.0485326	0.97	0.97	0.95	0.96	0.98	0.98	0.98	0.97
chr16:31412425:31412758:-@chr16:31412289:31412346:-@chr16:31411800:31411870:-	SE	0.0265187	0.95	0.9	0.83	0.58	0.97	0.98	0.98	0.98
chr16:31642080:31642175:+@chr16:31652333:31652449:+@chr16:31672588:31673744:+	SE	0.049746	0.11	0.08	0.1	NA	0.03	0.07	0.03	0.06
chr16:4464425:4464652:-@chr16:4464095:4464168:-@chr16:4459229:4459467:-	SE	0.020208	0.97	0.97	0.87	0.77	0.98	0.98	0.98	0.98
chr16:4465925:4466489:+@chr16:4473639:4473740:+@chr16:4495486:4495612:+	SE	0.0420664	0.13	0.11	0.3	0.2	0.06	0.08	0.11	0.07
chr16:45415799:45415895:-@chr16:45401016:45401198:-@chr16:45388020:45394483:-	SE	0.0285714	0.87	0.88	0.72	0.51	0.96	0.93	0.91	0.92
chr16:5018882:5019120:-@chr16:5018367|5018400:5018299:-	A3SS	0.0285714	0.21	0.28	0.27	0.39	0.6	0.55	0.49	0.57
chr16:55250088:55250195|55250153:+@chr16:55250486:55251191:+	A5SS	0.020208	0.01	0.01	0.01	0.01	0.04	0.12	0.03	0.03
chr16:55646846:55646932:+@chr16:55649478:55649561:+@chr16:55650385:55650474:+	SE	0.049746	0.82	0.83	0.83	NA	0.91	0.9	0.84	0.88
chr16:55777238:55777451:-@chr16:55765582:55765699:-@chr16:55765141:55765282:-	SE	0.0285714	0.68	0.65	0.66	0.8	0.59	0.52	0.53	0.47
chr16:56023900:56023973:-@chr16:56021671:56021752:-@chr16:56019583:56020693:-	SE	0.0255801	0.91	0.91	0.91	0.89	0.94	0.94	0.96	0.92
chr16:65776306:65777197:-@chr16:65776090:65776214:-@chr16:65775770:65776008:-	SE	0.0265187	0.82	0.52	0.66	0.75	0.85	0.9	0.9	0.9
chr16:65827961:65828137:-@chr16:65827815:65827838:-@chr16:65825761:65825876:-	SE	0.049746	0.08	0.08	0.09	NA	0.31	0.23	0.12	0.29
chr16:66472669:66472821:+@chr16:66472901:66472937:+	RI	0.0408331	0.18	0.28	0.29	0.29	0.17	0.1	0.18	0.08
chr16:66866095:66866653:+@chr16:66879150:66879275:+@chr16:66882613:66882736:+	SE	0.0285714	0.7	0.59	0.61	0.53	0.74	0.71	0.79	0.86
chr16:67910791:67910951|67910947:+@chr16:67911545:67911693:+	A5SS	0.0371882	0.02	0.05	0.03	0.09	0.01	0.02	0.01	0.01
chr16:68850384:68850590:-@chr16:68849437:68849621:-@chr16:68847132:68847240:-	SE	0.0408331	0.96	0.94	0.84	0.75	0.96	0.98	0.97	0.98
chr16:68890458:68890758:+@chr16:68904013:68904061:+@chr16:68906306:68906359:+	SE	0.0284295	0.84	0.85	0.85	0.38	0.98	0.98	0.88	0.96
chr16:69392201:69392572:-@chr16:69377619:69377769:-@chr16:69377106:69377273:-	SE	0.0456278	0.93	0.93	0.92	NA	0.96	0.96	0.97	0.97
chr16:70041998:70042119:-@chr16:70041286|70041289:70039001:-	A3SS	0.0420664	0.68	0.58	0.52	0.67	0.52	0.47	0.37	0.32
chr16:70281923:70282113:-@chr16:70275880:70276005:-@chr16:70272975:70273309:-	SE	0.029401	0.79	0.86	0.85	0.58	0.93	0.87	0.91	0.91
chr16:70400167:70400506:-@chr16:70399419:70399554:-@chr16:70380683:70380886:-	SE	0.0476781	0.18	0.15	0.2	NA	0.04	0.06	0.04	0.06
chr16:73266754:73266803:-@chr16:73266359:73266499:-	RI	0.0319112	0.11	0.03	0.12	NA	0.01	0.01	0.01	0.01
chr16:74024688:74024929:-@chr16:74005977:74006094:-@chr16:74003909:74004153:-	SE	0.020208	0.98	0.97	0.98	0.95	0.99	0.99	0.99	0.99
chr16:76706374:76706552:+@chr16:76755581:76755687:+@chr16:77803006:77804074:+	SE	0.0285714	0.66	0.56	0.39	0.44	0.77	0.93	0.69	0.82
chr16:778257:778398:-@chr16:777557:777745:-@chr16:777345:777478:-	SE	0.049746	0.94	0.96	0.93	NA	0.92	0.92	0.69	0.89
chr16:79597840:79598220:-@chr16:79589457|79589579:79589391:-	A3SS	0.0285714	0.33	0.69	0.44	0.43	0.32	0.16	0.13	0.11
chr16:85146276:85146414:-@chr16:85145752:85145855:-@chr16:85143080:85143253:-	SE	0.049746	0.79	0.64	0.77	NA	0.88	0.9	0.9	0.86
chr16:86347506:86347584:-@chr16:86346301:86346399:-	RI	0.049746	0.68	0.58	0.46	NA	0.13	0.29	0.11	0.11
chr16:86541085:86542034:+@chr16:86566155:86566292:+@chr16:86572143:86572234:+	SE	0.049746	0.94	0.93	0.94	NA	0.89	0.91	0.8	0.86
chr16:87251824:87251938:-@chr16:87251345:87251491:-	RI	0.029401	0.13	0.12	0.17	0.49	0.06	0.11	0.03	0.03
chr16:87300080:87300329:-@chr16:87295171:87295327:-@chr16:87293529:87293641:-	SE	0.0265187	0.92	0.93	0.69	0.86	0.94	0.94	0.95	0.94
chr16:87453680:87453881:+@chr16:87454820|87454823:87455023:+	A3SS	0.0420664	0.4	0.41	0.65	0.46	0.25	0.3	0.35	0.4
chr16:88154566:88154621:+@chr16:88154849|88154855:88154972:+	A3SS	0.0285714	0.91	0.93	0.85	0.79	0.96	0.97	0.98	0.95
chr16:88541835:88542723:+@chr16:88546467:88546591:+@chr16:88548152:88548285:+	SE	0.049746	0.26	0.22	0.21	NA	0.15	0.07	0.03	0.07
chr16:88549078:88549175:+@chr16:88551382|88551420:88551569:+	A3SS	0.049746	0.11	0.13	0.12	NA	0.03	0.05	0.09	0.03
chr16:88566489:88566674:+@chr16:88571514|88571587:88571711:+	A3SS	0.0285714	0.06	0.12	0.17	0.25	0.41	0.64	0.26	0.36
chr16:88566489:88566674:+@chr16:88571548|88571587:88571711:+	A3SS	0.0285714	0.55	0.46	0.45	0.49	0.89	0.87	0.68	0.64
chr16:8860693:8860529|8860525:-@chr16:8859290:8859830:-	A5SS	0.0485326	0.02	0.02	0.03	0.04	0.01	0.01	0.02	0.01
chr17:12763797:12763873:+@chr17:12772971:12773088:+@chr17:12785098:12785166:+	SE	0.049746	0.52	0.57	0.57	NA	0.42	0.44	0.5	0.45
chr17:15109196:15109399:-@chr17:15104692:15104799:-@chr17:15102779:15103235:-	SE	0.0435966	0.96	0.95	0.9	NA	0.98	0.98	0.97	0.98
chr17:15109196:15109399:-@chr17:15104692:15104803:-@chr17:15102779:15103235:-	SE	0.0415863	0.97	0.97	0.87	NA	0.98	0.99	0.98	0.98
chr17:15475753:15475658|15475654:-@chr17:15471999:15473237:-	A5SS	0.029401	0.06	0.04	0.1	0.14	0.03	0.01	0.01	0.02
chr17:1619716:1620094:+@chr17:1620878|1621073:1621228:+	A3SS	0.029401	0.07	0.05	0.17	0.12	0.02	0.03	0.03	0.04
chr17:16277271:16277737:+@chr17:16278929:16279008:+@chr17:16280828:16281043:+	SE	0.0476781	0.89	0.95	0.86	NA	0.96	0.96	0.97	0.97
chr17:17024042:17024127:+@chr17:17024646:17024708:+@chr17:17028862:17030149:+	SE	0.029401	0.26	0.24	0.19	0.11	0.33	0.41	0.33	0.38
chr17:18089594:18089699:-@chr17:18089393:18089458:-	RI	0.0371882	0.04	0.03	0.02	0.16	0.01	0.01	0.02	0.01
chr17:18090347:18090501:-@chr17:18090201:18090261:-	RI	0.0285714	0.14	0.1	0.13	0.17	0.08	0.09	0.07	0.04
chr17:18197711:18197856:-@chr17:18194552:18194648:-@chr17:18191535:18191695:-	SE	0.049746	0.33	0.5	0.5	NA	0.15	0.27	0.2	0.26
chr17:24263626:24264675:-@chr17:24262318|24262381:24262256:-	A3SS	0.0476781	0.96	0.95	0.96	NA	0.94	0.92	0.94	0.93
chr17:27210233:27210469:-@chr17:27207931:27207997:-@chr17:27203944:27204162:-	SE	0.0324733	0.98	0.95	0.95	0.95	0.99	0.98	0.99	0.99
chr17:31455054:31455487:+@chr17:31456034:31456148:+@chr17:31456731:31457128:+	SE	0.049746	0.78	0.93	0.69	NA	0.98	0.96	0.96	0.99
chr17:31562439:31562732:+@chr17:31563291:31563405:+@chr17:31563808:31564393:+	SE	0.029401	0.45	0.93	0.92	0.87	0.99	0.97	0.99	0.95
chr17:31916581:31916742:+@chr17:31916892:31916923:+@chr17:31922770:31923225:+	SE	0.0371882	0.88	0.96	0.82	0.62	0.96	0.97	0.97	0.97
chr17:32008526:32008729:+@chr17:32009788:32009962:+	RI	0.0396087	0.07	0.05	0.04	0.07	0.03	0.04	0.03	0.01
chr17:32008526:32008735:+@chr17:32009788:32009962:+	RI	0.0420664	0.15	0.1	0.08	0.06	0.04	0.06	0.02	0.03
chr17:33600569:33600654:-@chr17:33599285|33599468:33599246:-	A3SS	0.029401	0.55	0.61	0.53	0.54	0.43	0.45	0.44	0.45
chr17:34230680:34230852:-@chr17:34225404:34225520:-@chr17:34224640:34224876:-	SE	0.0284295	0.08	0.04	0.03	0.3	0.02	0.01	0.01	0.02
chr17:3505264:3505395|3505369:+@chr17:3506530:3506629:+	A5SS	0.0408331	0.76	0.8	0.74	0.65	0.8	0.86	0.82	0.86
chr17:35766004:35766574:+@chr17:35766575:35767421:+	TandemUTR	0.0408331	0.32	0.36	0.26	0.36	0.26	0.25	0.2	0.24
chr17:37731660:37731743:-@chr17:37730503:37730605:-@chr17:37730255:37730390:-	SE	0.0408331	0.93	0.92	0.91	0.67	0.97	0.98	0.93	0.97
chr17:37793823:37794111:-@chr17:37753933:37754061:-@chr17:37752113:37752257:-	SE	0.020208	0.97	0.97	0.91	0.54	0.99	0.99	0.99	0.99
chr17:37793823:37794111:-@chr17:37753933:37754064:-@chr17:37752113:37752257:-	SE	0.0274686	0.97	0.97	0.93	0.49	0.98	0.99	0.98	0.99
chr17:37793823:37794111:-@chr17:37753933:37754083:-@chr17:37752113:37752257:-	SE	0.020208	0.98	0.98	0.94	0.34	0.99	0.99	0.99	0.99
chr17:37793823:37794111:-@chr17:37754061|37754083:37753933:-	A3SS	0.049746	0.64	0.69	0.67	NA	0.52	0.56	0.52	0.62
chr17:38167378:38167443:+@chr17:38167899:38168007:+@chr17:38168141:38168587:+	SE	0.049746	0.84	0.83	0.58	NA	0.92	0.91	0.95	0.91
chr17:38385589:38386427:-@chr17:38385171:38385228:-@chr17:38384921:38384987:-	SE	0.049746	0.22	0.31	0.22	NA	0.34	0.4	0.42	0.44
chr17:38723333:38723490|38723486:+@chr17:38723994:38724134:+	A5SS	0.0476781	0.41	0.36	0.41	NA	0.13	0.06	0.15	0.13
chr17:39525570:39525700:-@chr17:39525275:39525421:-@chr17:39525066:39525178:-	SE	0.0435966	0.95	0.95	0.95	NA	0.77	0.84	0.91	0.89
chr17:39556398:39556596:-@chr17:39550388:39550598:-@chr17:39543623:39543697:-	SE	0.049746	0.97	0.98	0.96	NA	0.92	0.92	0.88	0.95
chr17:39619459:39619610:-@chr17:39615824:39615987:-@chr17:39614517:39614614:-	SE	0.0476781	0.68	0.69	0.68	NA	0.2	0.22	0.29	0.22
chr17:40538533:40538874:+@chr17:40538875:40541910:+	TandemUTR	0.029401	0.67	0.63	0.76	0.67	0.47	0.45	0.34	0.59
chr17:44369485:44369381|44369375:-@chr17:44368118:44368603:-	A5SS	0.0485326	0.02	0.02	0.07	0.08	0.01	0.01	0.01	0.02
chr17:4570437:4570516|4570511:+@chr17:4570630:4571540:+	A5SS	0.0285714	0.47	0.51	0.39	0.34	0.53	0.66	0.65	0.61
chr17:45895755:45895912:+@chr17:45896178:45896269:+@chr17:45896578:45896729:+	SE	0.0371882	0.99	0.99	0.99	0.97	0.94	0.96	0.89	0.97
chr17:46422810:46423028:-@chr17:46422187|46422232:46422037:-	A3SS	0.0284295	0.96	0.97	0.97	0.95	0.93	0.94	0.94	0.84
chr17:4647691:4647822:+@chr17:4647935|4647970:4648064:+	A3SS	0.0485326	0.99	0.99	0.98	0.94	1	1	1	0.99
chr17:46708226:46708351:+@chr17:46709490:46709664:+@chr17:46712365:46712465:+	SE	0.049746	0.93	0.92	0.82	NA	0.95	0.94	0.97	0.94
chr17:4937032:4938376:+@chr17:4938377:4940393:+	TandemUTR	0.0396087	0.98	0.98	0.97	0.94	0.92	0.93	0.94	0.92
chr17:4953413:4953787:-@chr17:4952945:4953071:-	RI	0.049746	0.55	0.31	0.59	NA	0.05	0.19	0.18	0.05
chr17:52345752:52346423:-@chr17:52344465:52344525:-@chr17:52340828:52340923:-	SE	0.0395986	0.02	0.02	0.02	NA	0.05	0.03	0.03	0.05
chr17:52410467:52410595:+@chr17:52413442|52413477:52413590:+	A3SS	0.049746	0.91	0.92	0.84	NA	0.94	0.95	0.95	0.96
chr17:52413442:52413590:+@chr17:52417738:52417827:+@chr17:52420055:52420210:+	SE	0.049746	0.94	0.93	0.92	NA	0.97	0.96	0.98	0.96
chr17:5266813:5266873:+@chr17:5270015:5272255:+@chr17:5276586:5277280:+	SE	0.029401	0.13	0.08	0.15	0.08	0.05	0.07	0.03	0.04
chr17:5270015:5270343:+@chr17:5272115:5272255:+	RI	0.0420664	0.44	0.24	0.34	0.69	0.08	0.24	0.17	0.14
chr17:5270015:5272255|5270126:+@chr17:5276586:5277280:+	A5SS	0.0408331	0.14	0.08	0.16	0.07	0.05	0.07	0.03	0.05
chr17:5270015:5272255|5270343:+@chr17:5276586:5277280:+	A5SS	0.0284295	0.18	0.1	0.2	0.1	0.06	0.08	0.05	0.06
chr17:60401135:60402631:-@chr17:60399822:60399932:-@chr17:60399334:60399507:-	SE	0.049746	0.75	0.81	0.6	NA	0.26	0.51	0.33	0.51
chr17:62230617:62231898:+@chr17:62231899:62237322:+	TandemUTR	0.0285714	0.9	0.98	0.96	0.92	0.65	0.66	0.85	0.78
chr17:64761309:64761403:-@chr17:64759483:64759602:-@chr17:64758204:64758357:-	SE	0.0284295	0.85	0.75	0.78	0.85	0.95	0.87	0.86	0.95
chr17:6602132:6602267:+@chr17:6603705:6603761:+@chr17:6603884:6603924:+@chr17:6604449:6604644:+	MXE	0.049746	0.8	0.94	0.52	NA	0.99	0.97	0.95	0.95
chr17:6856460:6856804:+@chr17:6857362:6857578:+@chr17:6857709:6857785:+	SE	0.035993	0.05	0.04	0.08	0.08	0.03	0.04	0.03	0.03
chr17:68596391:68596509:-@chr17:68592542:68592580:-@chr17:68539290:68539448:-	SE	0.0435966	0.95	0.96	0.86	NA	0.97	0.98	0.97	0.97
chr17:68734899:68734998:-@chr17:68720412:68720474:-@chr17:68714806:68717502:-	SE	0.0285714	0.37	0.28	0.24	0.69	0.23	0.18	0.07	0.15
chr17:68743210:68744729:+@chr17:68749978:68750085:+@chr17:68750630:68750737:+	SE	0.049746	0.9	0.87	0.9	NA	0.72	0.79	0.81	0.85
chr17:70371865:70372064:-@chr17:70371613:70371784:-	RI	0.049746	0.23	0.23	0.14	NA	0.11	0.12	0.05	0.04
chr17:7064809:7065101:+@chr17:7065562:7065725:+@chr17:7065995:7067280:+	SE	0.0177061	0.99	0.99	0.99	0.98	1	1	1	1
chr17:70769588:70769659:+@chr17:70770139:70770364:+	RI	0.0408331	0.14	0.16	0.24	0.7	0.07	0.14	0.12	0.07
chr17:70979476:70979631|70979605:+@chr17:70993104:70993456:+	A5SS	0.0476781	0.01	0.02	0.01	NA	0.18	0.06	0.05	0.05
chr17:71081628:71081656:+@chr17:71081787|71081889:71081936:+	A3SS	0.0420664	0.56	0.6	0.52	0.59	0.43	0.49	0.5	0.52
chr17:71132798:71132917|71132913:+@chr17:71133206:71133335:+	A5SS	0.029401	0.03	0.08	0.06	0.08	0.19	0.12	0.22	0.09
chr17:71286719:71286860:-@chr17:71286486:71286639:-	RI	0.0265187	0.93	0.94	0.88	0.82	0.97	0.96	0.97	0.97
chr17:71399687:71400176:-@chr17:71399489:71399554:-@chr17:71396636:71399023:-	SE	0.0420664	0.76	0.73	0.6	0.4	0.88	0.76	0.83	0.84
chr17:72065442:72065534:+@chr17:72066051:72066277:+@chr17:72066622:72066720:+	SE	0.0435966	0.06	0.07	0.41	NA	0.01	0.02	0.01	0.01
chr17:72151185:72151514:-@chr17:72145277:72145413:-@chr17:72136689:72137388:-	SE	0.0255801	0.09	0.09	0.09	0.31	0.04	0.05	0.07	0.07
chr17:72151185:72151514:-@chr17:72149485:72149581:-@chr17:72145277:72145413:-@chr17:72136689:72137388:-	MXE	0.029401	0.72	0.7	0.82	0.67	0.41	0.43	0.6	0.6
chr17:72234436:72234556:+@chr17:72234647:72234855:+@chr17:72237367:72237471:+	SE	0.049746	0.76	0.85	0.55	NA	0.88	0.88	0.92	0.89
chr17:72243831:72245007:-@chr17:72243449:72243552:-@chr17:72241792:72242835:-	SE	0.0284295	0.21	0.18	0.21	0.14	0.1	0.12	0.12	0.09
chr17:7226879:7227132:+@chr17:7227271|7227293:7227363:+	A3SS	0.0284295	0.12	0.13	0.18	0.18	0.08	0.11	0.07	0.07
chr17:7238202:7238147|7237644:-@chr17:7237187:7237552:-	A5SS	0.049746	0.84	0.85	0.85	NA	0.44	0.76	0.56	0.67
chr17:7247732:7247701|7247670:-@chr17:7247026:7247433:-	A5SS	0.0285714	0.16	0.17	0.31	0.36	0.08	0.15	0.07	0.11
chr17:7394984:7395019:+@chr17:7397628:7397866:+@chr17:7400819:7400943:+	SE	0.049746	0.58	0.72	0.58	NA	0.54	0.46	0.5	0.56
chr17:7416326:7416906:+@chr17:7418308:7418350:+@chr17:7418588:7420231:+	SE	0.0485326	0.99	0.99	0.98	0.9	1	1	1	0.99
chr17:7418294:7418350:+@chr17:7418564:7418720:+@chr17:7419161:7419300:+	SE	0.0485326	0.99	0.99	0.97	0.9	1	1	1	0.99
chr17:7418294:7418350:+@chr17:7418588|7418590:7418720:+	A3SS	0.0485326	0.99	0.99	0.97	0.89	1	1	1	0.99
chr17:7418294:7418350:+@chr17:7418590:7418720:+@chr17:7419161:7419300:+	SE	0.0485326	0.99	0.99	0.98	0.93	1	1	1	0.99
chr17:7421869:7421958:+@chr17:7422269:7422286:+@chr17:7422384:7423048:+	SE	0.0284295	0.94	0.89	0.86	0.92	0.98	0.97	0.98	0.97
chr17:7422528:7422672:+@chr17:7422673:7423047:+	TandemUTR	0.0285714	0.48	0.38	0.52	0.54	0.65	0.6	0.58	0.59
chr17:7424753:7424829|7424825:+@chr17:7424938:7425605:+	A5SS	0.020208	0.01	0.03	0.01	0.04	0	0	0	0
chr17:74305463:74305579:-@chr17:74303994:74304171:-@chr17:74295058:74295335:-	SE	0.049746	0.84	0.84	NA	0.83	0.77	0.81	0.71	0.76
chr17:75701612:75701764|75701760:+@chr17:75705362:75705503:+	A5SS	0.0485326	0.02	0.02	0.03	0.06	0.02	0.01	0.01	0.01
chr17:77142973:77143075:-@chr17:77138032:77138099:-@chr17:77134356:77136886:-	SE	0.0265187	0.07	0.08	0.1	0.15	0.04	0.04	0.04	0.05
chr17:77260971:77261169:-@chr17:77259584|77260561:77259469:-	A3SS	0.0420664	0.91	0.87	0.86	0.79	0.93	0.97	0.92	0.91
chr17:77260971:77261169:-@chr17:77260448:77260526:-@chr17:77259469:77259584:-	SE	0.029401	0.54	0.74	0.71	0.46	0.88	0.89	0.76	0.89
chr17:77260971:77261169:-@chr17:77260448:77260561:-@chr17:77259469:77259584:-	SE	0.029401	0.78	0.88	0.77	0.69	0.96	0.96	0.92	0.97
chr17:77410552:77410346|77410344:-@chr17:77398408:77398512:-	A5SS	0.0285714	0.27	0.32	0.4	0.5	0.16	0.14	0.25	0.18
chr17:77445470:77445758:+@chr17:77450410:77450710:+@chr17:77451088:77452702:+	SE	0.0396087	0.04	0.03	0.07	0.04	0.01	0.03	0.01	0.02
chr17:77573991:77574083:-@chr17:77571023:77571074:-@chr17:77570018:77570546:-	SE	0.029401	0.86	0.76	0.82	0.75	0.95	0.95	0.96	0.93
chr17:77588796:77588981:-@chr17:77588615:77588706:-@chr17:77587886:77588178:-	SE	0.0284295	0.94	0.91	0.95	0.84	0.98	0.97	0.98	0.97
chr17:77588796:77588981:-@chr17:77588615:77588712:-@chr17:77587886:77588178:-	SE	0.0255801	0.97	0.96	0.97	0.92	0.99	0.99	0.99	0.98
chr17:77601083:77601171:-@chr17:77600842:77601007:-	RI	0.0285714	0.44	0.57	0.48	0.54	0.24	0.33	0.36	0.42
chr17:77787894:77788041|77788009:+@chr17:77788303:77790141:+	A5SS	0.0396087	0.05	0.09	0.09	0.2	0.04	0.03	0.05	0.03
chr17:77804181:77806742:-@chr17:77803692|77803769:77803599:-	A3SS	0.0265187	0.96	0.95	0.93	0.92	0.98	0.98	0.99	0.98
chr17:77824471:77824896:-@chr17:77823235:77823481:-@chr17:77817890:77818059:-	SE	0.0420664	0.12	0.09	0.2	0.54	0.05	0.03	0.02	0.09
chr17:7792530:7792662:+@chr17:7793125:7793180:+	RI	0.0285714	0.33	0.29	0.28	0.38	0.22	0.13	0.26	0.11
chr17:78000335:78000518:-@chr17:77998786|77998811:77998745:-	A3SS	0.049746	0.26	0.22	0.17	NA	0.14	0.12	0.12	0.11
chr17:78000457:78000339|78000335:-@chr17:77998745:77998786:-	A5SS	0.049746	0.64	0.45	0.77	NA	0.8	0.8	0.81	0.86
chr17:8133546:8133631:+@chr17:8133856:8134135:+	RI	0.0285714	0.7	0.67	0.79	0.71	0.61	0.54	0.49	0.58
chr17:8134885:8135019:-@chr17:8134646:8134721:-@chr17:8133897:8134027:-	SE	0.0284295	0.9	0.9	0.84	0.84	0.64	0.83	0.72	0.81
chr18:11895737:11895952:-@chr18:11895346:11895457:-@chr18:11895181:11895278:-@chr18:11886983:11887355:-	MXE	0.029401	0.44	0.58	0.42	0.61	0.36	0.27	0.3	0.36
chr18:12690957:12691112:-@chr18:12689899|12689904:12689829:-	A3SS	0.049746	0.84	0.81	0.85	NA	0.88	0.9	0.92	0.9
chr18:13716328:13716661:-@chr18:13671604:13672104:-@chr18:13653341:13656712:-	SE	0.029401	0.76	0.78	0.73	0.45	0.96	0.9	0.96	0.79
chr18:18850757:18850885:+@chr18:18856077|18856090:18856231:+	A3SS	0.0371882	0.03	0.02	0.05	0.07	0.01	0.01	0.02	0.01
chr18:27379697:27380103:-@chr18:27377063:27377356:-@chr18:27376100:27376282:-	SE	0.0228362	0.02	0.02	0.02	0.04	0.01	0.01	0.01	0
chr18:3239359:3239441:+@chr18:3239560:3239721:+@chr18:3243231:3243746:+	SE	0.0396087	0.05	0.06	0.06	0.08	0.05	0.03	0.03	0.01
chr18:32662644:32663353:-@chr18:32657764:32657832:-@chr18:32652479:32652934:-	SE	0.0415863	0.08	0.08	0.25	NA	0.04	0.04	0.02	0.04
chr18:3583803:3584238:+@chr18:3584418:3584482:+@chr18:3587174:3587806:+	SE	0.0285714	0.53	0.68	0.76	0.51	0.78	0.94	0.93	0.87
chr18:46067108:46067226:-@chr18:46066907:46067007:-	RI	0.049746	0.07	0.09	0.1	NA	0.01	0.04	0.02	0.02
chr18:49969242:49969379:-@chr18:49968082:49968222:-@chr18:49946444:49946534:-	SE	0.0324733	0.03	0.03	0.03	0.02	0.01	0.02	0.01	0.01
chr18:53367763:53368940:-@chr18:53366536:53367762:-	TandemUTR	0.0285714	0.43	0.56	0.52	0.65	0.37	0.38	0.27	0.36
chr18:54967725:54967838|54967834:+@chr18:54970748:54971573:+	A5SS	0.0177061	0.01	0.01	0.01	0.09	0	0	0	0
chr18:58005057:58005269:-@chr18:57981744:57981869:-@chr18:57980466:57980542:-	SE	0.049746	0.88	0.88	0.84	NA	0.82	0.48	0.3	0.56
chr18:70079130:70079897:-@chr18:70075045:70075068:-@chr18:70073956:70073990:-	SE	0.0285714	0.4	0.47	0.43	0.35	0.6	0.5	0.49	0.51
chr18:711747:714422:-@chr18:711590:711746:-	TandemUTR	0.0265187	0.05	0.04	0.06	0.11	0.01	0.02	0.02	0.02
chr18:75804317:75805312:-@chr18:75794957:75795010:-@chr18:75791216:75791299:-	SE	0.0265187	0.66	0.5	0.73	0.44	0.87	0.79	0.87	0.87
chr18:8814697:8816230:+@chr18:8818906:8818962:+@chr18:8821605:8822777:+	SE	0.0476781	0.11	0.56	0.11	NA	0.06	0.04	0.05	0.05
chr19:10256459:10256704|10256685:+@chr19:10256791:10259082:+	A5SS	0.0265187	0.9	0.92	0.53	0.37	0.98	0.98	0.99	0.98
chr19:10256459:10256708|10256685:+@chr19:10256791:10259082:+	A5SS	0.0285714	0.41	0.57	0.42	0.49	0.64	0.85	0.78	0.82
chr19:10256459:10256708|10256704:+@chr19:10256791:10259082:+	A5SS	0.029401	0.04	0.12	0.36	0.44	0.02	0.03	0.02	0.01
chr19:10256791:10259082:+@chr19:10259212|10259289:10259514:+	A3SS	0.0285714	0.31	0.18	0.36	0.79	0.11	0.06	0.09	0.17
chr19:1040883:1040961:-@chr19:1040550|1040572:1040471:-	A3SS	0.0356983	0.03	0.03	0.03	NA	0.02	0.01	0.01	0.01
chr19:10683837:10683975:+@chr19:10684229:10684304:+	RI	0.0285714	0.68	0.63	0.83	0.79	0.31	0.46	0.47	0.23
chr19:11099684:11099761:+@chr19:11101127|11101189:11101346:+	A3SS	0.0371882	0.04	0.05	0.03	0.15	0.03	0.02	0.02	0.02
chr19:1221866:1222035:+@chr19:1222120:1222245:+@chr19:1222328:1222466:+	SE	0.0255801	0.97	0.97	0.95	0.96	0.99	0.98	0.99	0.99
chr19:1221866:1222035:+@chr19:1222139|1222328:1222466:+	A3SS	0.0284295	0.96	0.97	0.94	0.91	0.99	0.98	0.99	0.98
chr19:1221927:1222035:+@chr19:1222328:1222466:+	RI	0.049746	0.62	0.67	0.35	NA	0.93	0.83	0.83	0.82
chr19:13736685:13736923:+@chr19:13737768:13737879:+@chr19:13740173:13740551:+	SE	0.029401	0.66	0.66	0.85	0.75	0.36	0.53	0.64	0.6
chr19:13746389:13746521:+@chr19:13747291:13747427:+@chr19:13749866:13750586:+	SE	0.0177061	0.01	0.01	0.01	0.03	0	0	0	0
chr19:14382028:14382146:-@chr19:14381685|14381793:14381554:-	A3SS	0.0285714	0.25	0.23	0.45	0.64	0.14	0.22	0.12	0.1
chr19:15087963:15088132:-@chr19:15087812:15087882:-	RI	0.029401	0.21	0.26	0.19	0.19	0.15	0.17	0.06	0.03
chr19:15089692:15089826:-@chr19:15088219:15088333:-	RI	0.029401	0.1	0.09	0.08	0.12	0.07	0.07	0.06	0.03
chr19:15094703:15094841:-@chr19:15094504:15094615:-	RI	0.0408331	0.09	0.09	0.06	0.07	0.05	0.06	0.04	0.01
chr19:15424469:15424626:-@chr19:15423435:15423749:-	RI	0.0285714	0.52	0.39	0.56	0.41	0.22	0.26	0.23	0.13
chr19:15424469:15424626:-@chr19:15423856:15423919:-	RI	0.029401	0.27	0.25	0.27	0.46	0.19	0.09	0.13	0.04
chr19:16124362:16124451:+@chr19:16124842|16124853:16125014:+	A3SS	0.0420664	0.26	0.23	0.39	0.14	0.08	0.06	0.14	0.09
chr19:16374296:16374132|16374126:-@chr19:16367155:16367278:-	A5SS	0.0420664	0.07	0.11	0.14	0.38	0.06	0.05	0.07	0.04
chr19:16538343:16538468:-@chr19:16526963:16527208:-@chr19:16521648:16525720:-	SE	0.029401	0.91	0.87	0.94	0.69	0.97	0.98	0.95	0.95
chr19:17375938:17375998:-@chr19:17375628|17375633:17375489:-	A3SS	0.0435966	0.92	0.95	NA	0.73	0.98	0.98	0.99	0.98
chr19:18145606:18147032:+@chr19:18147121|18147175:18147195:+	A3SS	0.020208	0.99	0.99	0.95	0.96	1	1	1	1
chr19:18148950:18149102:+@chr19:18149521:18149574:+	RI	0.035993	0.03	0.02	0.03	0.09	0.01	0.01	0.02	0.01
chr19:18148950:18149102:+@chr19:18149521|18149566:18149574:+	A3SS	0.029401	0.95	0.91	0.73	0.79	0.98	0.96	0.99	0.99
chr19:18148950:18149102:+@chr19:18149566:18149574:+	RI	0.029401	0.08	0.43	0.27	0.55	0.05	0.03	0.07	0.05
chr19:18335393:18338152:+@chr19:18338153:18341760:+	TandemUTR	0.0284295	0.98	0.99	0.99	0.98	0.66	0.97	0.92	0.9
chr19:18560805:18560887:+@chr19:18561223:18561493:+	RI	0.0284295	0.71	0.71	0.79	0.79	0.53	0.58	0.4	0.33
chr19:18875077:18875232:-@chr19:18872253|18872258:18872190:-	A3SS	0.0470574	0.99	0.99	0.98	0.98	1	0.99	1	1
chr19:18892389:18892512:+@chr19:18892643:18892718:+@chr19:18893472:18894322:+	SE	0.0420664	0.15	0.12	0.1	0.09	0.34	0.24	0.15	0.16
chr19:18965549:18965457|18965447:-@chr19:18962697:18962958:-	A5SS	0.0285714	0.37	0.3	0.4	0.42	0.68	0.56	0.44	0.9
chr19:19168772:19168855:+@chr19:19168995:19169060:+@chr19:19169330:19169430:+	SE	0.029401	0.72	0.84	0.81	0.85	0.88	0.88	0.86	0.87
chr19:19499090:19499181|19499161:+@chr19:19499510:19499831:+	A5SS	0.029401	0.25	0.14	0.27	0.25	0.09	0.12	0.07	0.13
chr19:2465449:2466018:-@chr19:2462216:2465448:-	TandemUTR	0.0420664	0.62	0.51	0.34	0.42	0.16	0.3	0.23	0.34
chr19:2712458:2712520:-@chr19:2710255:2710292:-@chr19:2708691:2708780:-	SE	0.029401	0.7	0.71	0.6	0.64	0.8	0.87	0.78	0.8
chr19:3149815:3149899|3149895:+@chr19:3152521:3152624:+	A5SS	0.0456278	0.04	0.04	0.05	NA	0.02	0.02	0.03	0.03
chr19:3155571:3155749:+@chr19:3156830|3156937:3157024:+	A3SS	0.0228362	0.02	0.03	0.02	0.02	0.01	0	0.01	0.01
chr19:3589882:3590014:-@chr19:3584435:3584518:-@chr19:3581179:3584167:-	SE	0.0285714	0.12	0.15	0.13	0.07	0.18	0.26	0.22	0.19
chr19:38280501:38280648:+@chr19:38282919:38283020:+@chr19:38284241:38284320:+	SE	0.049746	0.05	0.04	0.04	NA	0.07	0.06	0.13	0.08
chr19:40305509:40305583:+@chr19:40305662:40305698:+	RI	0.0408331	0.51	0.42	0.47	0.49	0.54	0.52	0.54	0.51
chr19:40314604:40314535|40314533:-@chr19:40313825:40314299:-	A5SS	0.0476781	0.97	0.95	0.95	0.97	0.9	0.7	0.79	NA
chr19:40316437:40316848:-@chr19:40316062:40316188:-@chr19:40314715:40314786:-	SE	0.029401	0.94	0.93	0.84	0.93	0.83	0.74	0.76	0.69
chr19:40441688:40441807:+@chr19:40445289:40445435:+@chr19:40449102:40449275:+	SE	0.0284295	0.47	0.47	0.53	0.62	0.46	0.4	0.46	0.42
chr19:40461441:40461535:+@chr19:40461689:40461817:+	RI	0.0255801	0.03	0.03	0	0.02	0.04	0.06	0.04	0.04
chr19:40927064:40927162:-@chr19:40926811:40926886:-	RI	0.0285714	0.19	0.04	0.05	0.07	0.24	0.43	0.2	0.57
chr19:40927866:40928093:-@chr19:40927367:40927479:-@chr19:40926811:40927162:-	SE	0.0285714	0.86	0.89	0.85	0.83	0.53	0.75	0.76	0.78
chr19:40949509:40949696:+@chr19:40950545:40950807:+	RI	0.049746	0.91	0.89	0.88	NA	0.77	0.81	0.82	0.77
chr19:43490077:43490232:-@chr19:43489908:43490001:-@chr19:43487584:43487987:-	SE	0.0284295	0.86	0.93	0.81	0.66	0.97	0.97	0.98	0.98
chr19:43491885:43492123:-@chr19:43491704:43491808:-	RI	0.029401	0.05	0.07	0.17	0.08	0.02	0.04	0.01	0.01
chr19:43491885:43492403:-@chr19:43491704:43491808:-@chr19:43491402:43491537:-	SE	0.020208	0.98	0.98	0.94	0.91	0.99	0.99	0.99	0.99
chr19:45402232:45403043:+@chr19:45403658:45403904:+@chr19:45406850:45406966:+	SE	0.0476781	0.92	0.92	0.9	NA	0.95	0.97	0.95	0.96
chr19:45434132:45434004|45433985:-@chr19:45433637:45433851:-	A5SS	0.0371882	0.02	0.04	0.03	0.08	0.02	0.01	0.01	0.01
chr19:45574356:45574525|45574521:+@chr19:45575533:45575632:+	A5SS	0.0470574	0.02	0.03	0.03	0.03	0.02	0.02	0.01	0.01
chr19:45786828:45786924:+@chr19:45787990:45788168:+@chr19:45788476:45788599:+	SE	0.0485326	0.97	0.97	0.95	0.96	0.98	0.97	0.98	0.98
chr19:45787955:45788168:+@chr19:45788476|45788479:45788599:+	A3SS	0.0284295	0.96	0.95	0.94	0.96	0.87	0.9	0.93	0.9
chr19:45907804:45907881:-@chr19:45902926|45903192:45902841:-	A3SS	0.0476781	0.79	0.74	0.74	NA	0.72	0.6	0.72	0.7
chr19:4611015:4610943|4610916:-@chr19:4608509:4609096:-	A5SS	0.020208	0.01	0.01	0.03	0.05	0	0	0	0
chr19:46210043:46210230:+@chr19:46210419:46210560:+@chr19:46214391:46216143:+	SE	0.0285714	0.93	0.85	0.94	0.86	0.77	0.84	0.62	0.71
chr19:4634489:4634641:-@chr19:4634202:4634336:-@chr19:4633704:4633850:-	SE	0.0408331	0.32	0.33	0.27	0.51	0.14	0.27	0.23	0.23
chr19:46676829:46677032:-@chr19:46654361:46654668:-@chr19:46651910:46654232:-	SE	0.049746	0.3	0.45	0.46	NA	0.24	0.24	0.19	0.16
chr19:4818621:4818779:-@chr19:4812345:4812423:-@chr19:4810838:4811036:-	SE	0.0285714	0.15	0.16	0.2	0.32	0.09	0.05	0.03	0.04
chr19:48863573:48863683:-@chr19:48861308:48861448:-@chr19:48852471:48852632:-	SE	0.0228362	0.98	0.98	0.98	0.97	0.99	0.99	1	0.99
chr19:48970184:48970611:-@chr19:48968095|48968127:48967992:-	A3SS	0.0285714	0.9	0.85	0.82	0.76	0.94	0.91	0.98	0.92
chr19:50601246:50601816:+@chr19:50602192:50602333:+@chr19:50603231:50606326:+	SE	0.0285714	0.49	0.38	0.46	0.39	0.57	0.58	0.9	0.76
chr19:50814158:50814592:-@chr19:50812728:50812795:-@chr19:50811863:50811951:-	SE	0.0210706	0.9	0.98	0.97	0.86	0.99	0.99	0.99	0.99
chr19:50825049:50825144:-@chr19:50819817:50819916:-@chr19:50816581:50816735:-	SE	0.0371882	0.97	0.96	0.91	0.79	0.98	0.98	0.97	0.98
chr19:51942742:51943185:+@chr19:51943612:51943762:+@chr19:51950509:51953676:+	SE	0.0285714	0.75	0.68	0.77	0.82	0.49	0.64	0.14	0.24
chr19:53300402:53300549:-@chr19:53299657:53299793:-@chr19:53294740:53294929:-	SE	0.0476781	0.83	0.69	0.69	NA	0.91	0.89	0.85	0.85
chr19:53520394:53520679:+@chr19:53521899:53521991:+@chr19:53522590:53522869:+	SE	0.0371882	0.97	0.98	0.95	0.92	0.98	0.99	0.99	0.99
chr19:54188561:54188992:+@chr19:54189245:54189410:+@chr19:54194388:54194442:+	SE	0.049746	0.04	0.02	0.04	NA	0.06	0.09	0.17	0.07
chr19:54205042:54205135:+@chr19:54205557:54205680:+	RI	0.0285714	0.08	0.11	0.07	0.47	0.05	0.06	0.04	0.01
chr19:54644544:54644723:-@chr19:54643070:54643131:-@chr19:54642896:54642977:-	SE	0.020208	0.98	0.97	0.97	0.86	0.99	0.99	0.99	0.99
chr19:54644723:54644544|54644409:-@chr19:54642896:54643131:-	A5SS	0.029401	0.19	0.14	0.23	0.1	0.06	0.09	0.06	0.02
chr19:54646554:54646927:-@chr19:54645917|54646008:54645851:-	A3SS	0.0408331	0.09	0.07	0.1	0.08	0.03	0.04	0.07	0.03
chr19:54656688:54656869:+@chr19:54656953:54657105:+	RI	0.0285714	0.22	0.18	0.25	0.52	0.07	0.06	0.04	0.1
chr19:54723536:54723783:+@chr19:54729262:54729464:+@chr19:54732102:54732274:+	SE	0.0265187	0.98	0.99	0.99	0.99	0.91	0.95	0.96	0.94
chr19:54753966:54755108:-@chr19:54752318|54753268:54752159:-	A3SS	0.0420664	0.33	0.29	0.22	0.24	0.12	0.22	0.18	0.14
chr19:54860700:54860944:-@chr19:54859656:54859742:-@chr19:54858257:54858583:-	SE	0.0285714	0.2	0.26	0.31	0.28	0.72	0.41	0.5	0.49
chr19:55104043:55104953:-@chr19:55103174:55103814:-	RI	0.0284295	0.94	0.95	0.94	0.83	0.98	0.96	0.98	0.97
chr19:55122763:55124573:-@chr19:55107968:55108228:-@chr19:55106174:55106412:-@chr19:55101892:55104953:-	MXE	0.029401	0.25	0.35	0.48	0.48	0.23	0.17	0.22	0.21
chr19:55705355:55706280:-@chr19:55702643:55702768:-@chr19:55701447:55701641:-	SE	0.0396087	0.96	0.95	0.96	0.98	0.9	0.93	0.95	0.93
chr19:5631469:5631921:-@chr19:5631066:5631261:-@chr19:5630061:5630774:-	SE	0.0420664	0.06	0.09	0.07	0.08	0.06	0.04	0.05	0.02
chr19:57495459:57495549:+@chr19:57509218:57509344:+@chr19:57510899:57511027:+	SE	0.0371882	0.92	0.8	0.88	0.87	0.94	0.94	0.92	0.94
chr19:5786088:5785961|5785851:-@chr19:5781637:5783590:-	A5SS	0.0284295	0.06	0.06	0.09	0.12	0.02	0.04	0.03	0.04
chr19:58286702:58286785:-@chr19:58286478:58286618:-@chr19:58280034:58281386:-	SE	0.0476781	0.61	0.75	0.75	NA	0.25	0.51	0.51	0.3
chr19:59301053:59301130:+@chr19:59301472|59301475:59301565:+	A3SS	0.0285714	0.73	0.69	0.84	0.71	0.57	0.58	0.48	0.68
chr19:59301930:59302097|59302089:+@chr19:59303559:59303845:+	A5SS	0.0285714	0.6	0.66	0.52	0.45	0.79	0.69	0.88	0.75
chr19:59401611:59402142:+@chr19:59402233:59402404:+@chr19:59403078:59403332:+	SE	0.0470574	0.02	0.02	0.01	0.01	0.03	0.03	0.03	0.02
chr19:59869957:59870012:+@chr19:59870898:59871056:+@chr19:59871136:59873631:+	SE	0.049746	0.95	0.84	0.87	NA	0.99	0.97	0.98	0.99
chr19:598808:598880:-@chr19:598527:598807:-	TandemUTR	0.0285714	0.43	0.37	0.44	0.41	0.54	0.48	0.52	0.49
chr19:60286558:60286824:+@chr19:60289021|60289106:60289153:+	A3SS	0.029401	0.86	0.49	0.8	0.86	0.96	0.92	0.91	0.94
chr19:60545922:60546031:+@chr19:60546860|60546904:60547023:+	A3SS	0.049746	0.92	0.94	0.89	NA	0.87	0.88	0.77	0.88
chr19:63180551:63181479:-@chr19:63180254:63180550:-	TandemUTR	0.049746	0.89	0.76	0.8	NA	0.72	0.49	0.73	0.72
chr19:63509266:63509394:+@chr19:63515344:63515581:+@chr19:63517926:63518834:+	SE	0.0371882	0.96	0.98	0.95	0.92	0.99	0.99	0.98	0.99
chr19:63789334:63789535:+@chr19:63794677:63794803:+@chr19:63802146:63803155:+	SE	0.029401	0.29	0.23	0.43	0.15	0.07	0.07	0.08	0.09
chr19:6417477:6417620:+@chr19:6417962:6418232:+	RI	0.0285714	0.78	0.82	0.83	0.85	0.71	0.76	0.66	0.68
chr19:755036:755208:+@chr19:755292:755438:+	RI	0.0274686	0.04	0.04	0.08	0.08	0.01	0.03	0.02	0.01
chr19:7597022:7597156:-@chr19:7596766:7596930:-	RI	0.029401	0.24	0.21	0.27	0.33	0.13	0.1	0.1	0.11
chr19:8337086:8337207|8337203:+@chr19:8341940:8342406:+	A5SS	0.0476781	0.48	0.46	NA	0.46	0.45	0.23	0.45	0.17
chr19:9312734:9312860:+@chr19:9313293|9313371:9315523:+	A3SS	0.0285714	0.24	0.32	0.29	0.23	0.36	0.68	0.56	0.55
chr19:9405911:9405751|9405741:-@chr19:9391667:9391894:-	A5SS	0.049746	0.45	0.45	0.59	NA	0.41	0.32	0.38	0.23
chr19:940762:941103|940895:+@chr19:941223:941995:+	A5SS	0.0265187	0.08	0.05	0.22	0.09	0.02	0.04	0.02	0.02
chr19:962740:962797:-@chr19:962579:962611:-	RI	0.029401	0.59	0.57	0.57	0.52	0.34	0.49	0.38	0.5
chr19:9790221:9790765:-@chr19:9785814:9786015:-@chr19:9781943:9783393:-	SE	0.029401	0.11	0.11	0.12	0.29	0.01	0.04	0.1	0.02
chr19:9790221:9790765:-@chr19:9785814:9786018:-@chr19:9781943:9783393:-	SE	0.0284295	0.12	0.12	0.13	0.28	0.02	0.04	0.09	0.02
chr19:9790221:9790765:-@chr19:9785814:9786018:-@chr19:9784907:9784950:-@chr19:9781943:9783393:-	MXE	0.029401	0.18	0.21	0.21	0.44	0.05	0.08	0.16	0.04
chr19:9790221:9790765:-@chr19:9786248:9786345:-@chr19:9785814:9786018:-@chr19:9781943:9783393:-	MXE	0.0285714	0.3	0.37	0.32	0.66	0.07	0.13	0.27	0.05
chr2:100915804:100915895:+@chr2:100920647:100920736:+@chr2:100931129:100931249:+	SE	0.0285714	0.88	0.89	0.86	0.69	0.93	0.9	0.91	0.92
chr2:101235696:101236372:+@chr2:101240732:101240849:+@chr2:101245433:101245585:+	SE	0.020208	0.97	0.97	0.93	0.71	0.98	0.98	0.98	0.98
chr2:10505698:10506133:-@chr2:10502732:10502821:-@chr2:10501543:10502626:-	SE	0.0408331	0.97	0.96	0.84	0.51	0.99	0.98	0.99	0.97
chr2:105382111:105382556:-@chr2:105379536:105379586:-@chr2:105368788:105369429:-	SE	0.0177061	0.96	0.96	0.96	0.86	0.99	0.99	0.99	0.99
chr2:10870255:10870421:-@chr2:10860072:10860217:-@chr2:10855277:10855334:-	SE	0.0485326	0.98	0.98	0.95	0.63	0.99	0.99	0.99	0.98
chr2:10870255:10870421:-@chr2:10860076:10860217:-@chr2:10855277:10855334:-	SE	0.020208	0.98	0.98	0.96	0.73	0.99	0.99	0.99	0.99
chr2:109660408:109660326|109660251:-@chr2:109657573:109659190:-	A5SS	0.029401	0.1	0.11	0.15	0.16	0.08	0.08	0.07	0.06
chr2:113049777:113050343:+@chr2:113050344:113051152:+	TandemUTR	0.049746	0.47	0.52	0.54	NA	0.28	0.35	0.27	0.27
chr2:128108221:128108334:+@chr2:128108641:128108728:+	RI	0.0285714	0.2	0.15	0.14	0.16	0.11	0.13	0.1	0.05
chr2:148373783:148373937:+@chr2:148385576:148385599:+@chr2:148389230:148389373:+	SE	0.0435966	0.02	0.02	0.02	NA	0.03	0.04	0.05	0.06
chr2:151847628:151847714:-@chr2:151846708:151846803:-@chr2:151842015:151843750:-	SE	0.0255801	0.98	0.98	0.97	0.91	1	0.99	0.99	0.99
chr2:161743694:161744518:+@chr2:161768241|161768244:161768352:+	A3SS	0.0284295	0.06	0.07	0.07	0.15	0.03	0.02	0.02	0.01
chr2:166358771:166359438:-@chr2:166337081:166337172:-@chr2:166334416:166335564:-	SE	0.0300653	0.02	0.02	0.03	NA	0.01	0.01	0.01	0.01
chr2:169637331:169637443|169637441:+@chr2:169646279:169646650:+	A5SS	0.0408331	0.19	0.49	0.62	0.4	0.14	0.14	0.19	0.16
chr2:170262117:170262287:+@chr2:170262621:170262738:+@chr2:170265702:170266465:+	SE	0.049746	0.07	0.14	0.1	NA	0.04	0.04	0.03	0.06
chr2:172290675:172290837:+@chr2:172290950:172291049:+	RI	0.0476781	0.09	0.09	0.11	NA	0.04	0.06	0.06	0.05
chr2:172531176:172531280:+@chr2:172531610|172531639:172531716:+	A3SS	0.0435966	0.92	0.94	0.86	NA	0.96	0.96	0.97	0.96
chr2:175754630:175757580:-@chr2:175754440|175754457:175754329:-	A3SS	0.0396087	0.03	0.04	0.04	0.07	0.03	0.02	0.01	0.01
chr2:177789834:177789914:+@chr2:177790679:177790819:+@chr2:177792011:177792133:+	SE	0.029401	0.93	0.91	0.96	0.88	0.97	0.98	0.97	0.99
chr2:183559144:183559200:-@chr2:183556340|183556355:183556259:-	A3SS	0.049746	0.54	0.58	0.57	NA	0.36	0.46	0.46	0.45
chr2:190357240:190357342:-@chr2:190355985:190356373:-@chr2:190355393:190355573:-	SE	0.0285714	0.6	0.61	0.66	0.71	0.41	0.36	0.58	0.38
chr2:191572597:191572675:-@chr2:191571188:191571279:-@chr2:191570827:191570978:-	SE	0.0476781	0.84	0.94	0.77	NA	0.97	0.96	0.96	0.97
chr2:191586989:191587221:-@chr2:191586496:191586649:-@chr2:191582847:191582975:-	SE	0.0435966	0.94	0.95	0.92	NA	0.98	0.96	0.98	0.98
chr2:201392950:201393088|201392986:+@chr2:201394151:201394273:+	A5SS	0.0408331	0.96	0.95	0.93	0.7	0.99	0.98	0.98	0.96
chr2:20264736:20266006:-@chr2:20264037:20264735:-	TandemUTR	0.0285714	0.87	0.89	0.99	1	0.78	0.71	0.76	0.85
chr2:202787325:202787402:-@chr2:202783703:202783751:-@chr2:202779148:202780289:-	SE	0.029401	0.45	0.5	0.21	0.21	0.56	0.51	0.72	0.58
chr2:20288044:20288410:-@chr2:20286445:20286520:-@chr2:20268585:20268666:-	SE	0.0177061	0.01	0.01	0.01	0.03	0	0	0	0
chr2:203845638:203845716:+@chr2:203845842:203845957:+@chr2:203851541:203851683:+	SE	0.0435966	0.05	0.16	0.08	NA	0.03	0.03	0.04	0.03
chr2:217233525:217233754:+@chr2:217234740|217234826:217234966:+	A3SS	0.0371882	0.02	0.01	0.05	0.03	0.01	0	0	0
chr2:219232623:219232710:+@chr2:219233004:219233212:+@chr2:219233906:219234487:+	SE	0.0285714	0.38	0.25	0.44	0.52	0.09	0.23	0.15	0.06
chr2:219233004:219233185|219233133:+@chr2:219233906:219234487:+	A5SS	0.049746	0.57	0.51	0.51	NA	0.32	0.49	0.29	0.16
chr2:219791091:219793418:-@chr2:219790636:219790773:-@chr2:219789330:219789798:-	SE	0.0285714	0.26	0.2	0.08	0.07	0.32	0.7	0.51	0.33
chr2:219796988:219796894|219796835:-@chr2:219796551:219796730:-	A5SS	0.0284295	0.89	0.95	0.93	0.7	0.98	0.96	0.96	0.98
chr2:220071862:220072220:+@chr2:220072889|220072927:220072981:+	A3SS	0.049746	0.16	0.12	0.54	NA	0.07	0.06	0.07	0.05
chr2:220074442:220074686|220074545:+@chr2:220074817:220075003:+	A5SS	0.0265187	0.05	0.04	0.09	0.06	0.03	0.03	0.03	0.01
chr2:224338311:224338174|224338170:-@chr2:224327212:224331711:-	A5SS	0.049746	0.1	0.43	0.5	NA	0.08	0.07	0.06	0.07
chr2:224548225:224548826:-@chr2:224548087:224548224:-	TandemUTR	0.0285714	0.24	0.2	0.17	0.21	0.27	0.36	0.26	0.34
chr2:230378843:230378832|230378690:-@chr2:230376959:230377187:-	A5SS	0.049746	0.81	0.81	0.76	NA	0.86	0.94	0.92	0.82
chr2:230780950:230781018:-@chr2:230775539:230775682:-@chr2:230772187:230773925:-	SE	0.0255801	0.96	0.96	0.92	0.72	0.98	0.98	0.98	0.97
chr2:230792833:230793071:-@chr2:230789740:230789780:-@chr2:230787909:230788077:-	SE	0.0435966	0.89	0.65	0.7	NA	0.92	0.92	0.9	0.92
chr2:230792833:230793071:-@chr2:230789740:230789887:-@chr2:230787909:230788077:-	SE	0.0476781	0.96	0.96	0.92	NA	0.99	0.99	0.98	0.97
chr2:232736413:232736586:+@chr2:232771481:232771730:+@chr2:232783280:232783359:+	SE	0.049746	0.07	0.05	0.07	NA	0.09	0.15	0.19	0.08
chr2:233429814:233430786:+@chr2:233430787:233431566:+	TandemUTR	0.029401	0.86	0.92	0.93	0.93	0.67	0.8	0.84	0.82
chr2:234062750:234063025:-@chr2:234061624:234061689:-@chr2:234059152:234059362:-	SE	0.0476781	0.98	0.97	0.97	NA	0.93	0.96	0.93	0.92
chr2:238761511:238762451:-@chr2:238758561:238758667:-@chr2:238757400:238757493:-	SE	0.0408331	0.96	0.97	0.95	0.89	0.98	0.97	0.99	0.98
chr2:241824857:241824703|241824196:-@chr2:241823209:241823682:-	A5SS	0.0284295	0.07	0.05	0.06	0.1	0.04	0.04	0.01	0.01
chr2:241830548:241830766:-@chr2:241828210|241828252:241827989:-	A3SS	0.035993	0.06	0.05	0.06	0.22	0.05	0.03	0.03	0.03
chr2:241844272:241844487:-@chr2:241843462:241843599:-@chr2:241843139:241843246:-	SE	0.0319112	0.95	0.98	0.97	NA	0.99	0.99	0.99	0.99
chr2:242146809:242147081:+@chr2:242147543:242147791:+@chr2:242158213:242158376:+	SE	0.049746	0.72	0.69	0.64	NA	0.88	0.9	0.76	0.9
chr2:242332797:242332965:+@chr2:242336953:242338017:+@chr2:242338239:242338382:+	SE	0.0285714	0.82	0.74	0.92	0.85	0.55	0.6	0.34	0.33
chr2:24640668:24640803:+@chr2:24660849:24660933:+@chr2:24720339:24720495:+	SE	0.049746	0.8	0.8	0.7	NA	0.88	0.81	0.82	0.84
chr2:27111507:27111657:+@chr2:27111966:27112100:+@chr2:27112342:27112424:+	SE	0.0395986	0.97	0.97	0.97	NA	0.99	0.99	0.98	0.98
chr2:27208203:27208044|27208040:-@chr2:27207128:27207880:-	A5SS	0.0265187	0.03	0.05	0.07	0.06	0.02	0.02	0.02	0.01
chr2:27208203:27208046|27208044:-@chr2:27207128:27207880:-	A5SS	0.0408331	0.93	0.97	0.96	0.95	0.99	0.98	0.97	0.99
chr2:27208975:27209099:-@chr2:27208602:27208775:-@chr2:27208044:27208454:-	SE	0.020208	0.97	0.98	0.97	0.96	0.99	0.99	0.99	0.99
chr2:27209709:27209498|27209489:-@chr2:27209215:27209295:-	A5SS	0.0485326	0.98	0.98	0.77	0.82	0.99	0.99	0.99	0.98
chr2:27210659:27211052:-@chr2:27209904:27210026:-@chr2:27209489:27209709:-	SE	0.0408331	0.88	0.95	0.94	0.81	0.95	0.98	0.98	0.96
chr2:27433110:27433403:-@chr2:27432458:27432665:-@chr2:27419118:27419949:-	SE	0.0274686	0.08	0.08	0.18	0.35	0.05	0.06	0.05	0.06
chr2:27518737:27518811:+@chr2:27518950:27519134:+@chr2:27519213:27519272:+	SE	0.049746	0.46	0.46	0.48	NA	0.61	0.52	0.5	0.49
chr2:27738550:27738674:-@chr2:27737759|27737972:27737355:-	A3SS	0.0285714	0.3	0.33	0.32	0.37	0.25	0.28	0.24	0.17
chr2:27849045:27849063:+@chr2:27850795:27850901:+@chr2:27855804:27856123:+	SE	0.0420664	0.73	0.68	0.74	0.55	0.86	0.84	0.79	0.74
chr2:28927668:28927469|28927442:-@chr2:28926698:28926775:-	A5SS	0.029401	0.77	0.71	0.83	0.53	0.86	0.86	0.87	0.85
chr2:3179659:3179795:-@chr2:3176940|3176944:3176777:-	A3SS	0.020208	0.95	0.95	0.96	0.8	0.99	0.99	0.99	0.99
chr2:33670651:33670785:-@chr2:33666906:33667090:-@chr2:33665810:33665891:-	SE	0.049746	0.92	0.88	0.87	NA	0.93	0.95	0.96	0.93
chr2:3426504:3426669:+@chr2:3439928:3440007:+@chr2:3440399:3440471:+	SE	0.0456278	0.06	0.06	0.05	NA	0.03	0.04	0.04	0.03
chr2:38830175:38830351:-@chr2:38829225:38829299:-	RI	0.0285714	0.31	0.38	0.27	0.73	0.16	0.23	0.19	0.09
chr2:38830175:38830351:-@chr2:38829544:38829819:-@chr2:38829225:38829299:-	SE	0.0285714	0.11	0.13	0.09	0.46	0.06	0.08	0.07	0.02
chr2:38830175:38830351:-@chr2:38829544:38829992:-@chr2:38829225:38829299:-	SE	0.0285714	0.27	0.33	0.3	0.62	0.15	0.18	0.14	0.09
chr2:44442023:44442212:-@chr2:44440140:44440681:-@chr2:44427853:44427966:-@chr2:44426911:44427033:-	MXE	0.0476781	0.92	0.9	0.9	NA	0.96	0.94	0.93	0.93
chr2:46985878:46986104:-@chr2:46982515:46985877:-	TandemUTR	0.0285714	0.9	0.92	0.93	0.86	0.83	0.72	0.57	0.77
chr2:46988612:46988453|46988449:-@chr2:46982517:46986237:-	A5SS	0.0371882	0.03	0.05	0.07	0.61	0.02	0.03	0.02	0.02
chr2:46996366:46996479:-@chr2:46988453:46988612:-@chr2:46982517:46986237:-	SE	0.0285714	0.66	0.8	0.46	0.19	0.87	0.88	0.97	0.83
chr2:46996366:46996479:-@chr2:46991423:46991516:-@chr2:46988785:46989820:-	SE	0.049746	0.06	0.08	0.03	NA	0.1	0.11	0.13	0.1
chr2:47126759:47127074:+@chr2:47127909:47127980:+@chr2:47130592:47130689:+	SE	0.0476781	0.02	0.02	0.03	NA	0.06	0.05	0.05	0.11
chr2:61266141:61266257:+@chr2:61266619:61266720:+@chr2:61267085:61268092:+	SE	0.0396087	0.03	0.03	0.06	0.07	0.12	0.07	0.12	0.08
chr2:65168514:65169129:-@chr2:65167490:65168513:-	TandemUTR	0.029401	0.32	0.35	0.47	0.39	0.28	0.28	0.26	0.31
chr2:69822610:69822811:+@chr2:69843670:69843712:+@chr2:69862156:69862210:+	SE	0.029401	0.23	0.69	0.47	0.41	0.03	0.13	0.07	0.07
chr2:69822610:69822811:+@chr2:69862156|69862159:69862210:+	A3SS	0.0285714	0.77	0.4	0.51	0.61	0.95	0.79	0.87	0.93
chr2:73052207:73052322:-@chr2:73049085:73049170:-@chr2:73041768:73041885:-	SE	0.049746	0.94	0.97	0.92	NA	0.9	0.9	0.85	0.79
chr2:73314892:73315020:+@chr2:73316186:73316281:+@chr2:73320279:73320783:+	SE	0.0177061	0.01	0.01	0.01	0.17	0	0	0	0
chr2:73320279:73320432:+@chr2:73321073|73321139:73321179:+	A3SS	0.0485326	0.98	0.98	0.97	0.78	0.99	0.99	0.99	0.98
chr2:73328398:73328566|73328562:+@chr2:73329627:73329815:+	A5SS	0.020208	0.02	0.03	0.04	0.04	0.01	0.01	0.01	0.01
chr2:73330942:73331074:+@chr2:73331862:73332068:+@chr2:73333276:73333655:+	SE	0.0177061	0.99	0.99	0.99	0.96	1	1	1	1
chr2:73815064:73815226:-@chr2:73813219:73813339:-@chr2:73811822:73812920:-	SE	0.0420664	0.21	0.22	0.36	0.24	0.17	0.15	0.21	0.08
chr2:73817937:73818035:-@chr2:73815163:73815223:-@chr2:73811822:73812920:-	SE	0.0285714	0.3	0.48	0.76	0.31	0.86	0.79	0.8	0.89
chr2:73928022:73928207:+@chr2:73928298:73928388:+@chr2:73929998:73930122:+	SE	0.0396087	0.92	0.95	0.92	0.85	0.97	0.97	0.95	0.96
chr2:73981911:73982072:+@chr2:73982995:73983123:+@chr2:73989308:73989839:+	SE	0.0456278	0.99	1	0.99	NA	0.98	0.97	0.97	0.98
chr2:74031149:74031367:+@chr2:74037760:74037875:+@chr2:74038781:74038880:+	SE	0.0396087	0.77	0.92	0.88	0.88	0.93	0.97	0.92	0.97
chr2:74031149:74031367:+@chr2:74037760:74037879:+@chr2:74038781:74038880:+	SE	0.029401	0.67	0.88	0.81	0.87	0.89	0.91	0.89	0.95
chr2:74286340:74286524:+@chr2:74288339:74288465:+@chr2:74289204:74289365:+	SE	0.049746	0.94	0.87	0.59	NA	0.97	0.98	0.98	0.95
chr2:74292376:74292501:+@chr2:74292605:74292744:+@chr2:74294714:74296646:+	SE	0.0284295	0.02	0.04	0.06	0.17	0.01	0	0	0.01
chr2:74535724:74536233:+@chr2:74536437|74536453:74536571:+	A3SS	0.0396087	0.06	0.04	0.06	0.15	0.03	0.02	0.03	0.04
chr2:74537969:74538495|74538173:+@chr2:74540278:74540380:+	A5SS	0.029401	0.58	0.91	0.74	0.91	0.57	0.52	0.5	0.24
chr2:74539033:74539306:+@chr2:74540073:74540197:+@chr2:74540278:74540380:+	SE	0.0285714	0.17	0.24	0.26	0.29	0.13	0.05	0.02	0.08
chr2:74539033:74539306:+@chr2:74540113:74540197:+@chr2:74540278:74540380:+	SE	0.0285714	0.12	0.22	0.24	0.26	0.03	0.04	0.01	0.11
chr2:74563957:74564045:+@chr2:74570660:74570762:+@chr2:74570879:74571819:+	SE	0.0284295	0.85	0.83	0.93	0.69	0.96	0.98	0.98	0.96
chr2:74603754:74603937:-@chr2:74603665|74603681:74603491:-	A3SS	0.0284295	0.57	0.72	0.6	0.57	0.38	0.3	0.46	0.46
chr2:74609767:74610134:-@chr2:74609382:74609570:-@chr2:74609052:74609124:-	SE	0.0274686	0.97	0.95	0.98	0.95	0.94	0.93	0.94	0.93
chr2:74609767:74610134:-@chr2:74609386:74609570:-@chr2:74609052:74609124:-	SE	0.0255801	0.98	0.97	0.99	0.97	0.96	0.95	0.96	0.96
chr2:74609917:74609767|74609386:-@chr2:74609052:74609124:-	A5SS	0.0284295	0.95	0.9	0.85	0.9	0.81	0.84	0.84	0.74
chr2:74610225:74610547:+@chr2:74611076|74611080:74611147:+	A3SS	0.0285714	0.57	0.62	0.73	0.76	0.35	0.42	0.32	0.46
chr2:74971576:74971781:+@chr2:74971782:74973989:+	TandemUTR	0.0246533	0.98	0.98	0.98	0.96	1	1	0.99	0.99
chr2:85435027:85435463:+@chr2:85436189:85436232:+@chr2:85437601:85438376:+	SE	0.0285714	0.68	0.33	0.63	0.55	0.73	0.78	0.76	0.87
chr2:85677153:85677283:+@chr2:85677456:85677565:+@chr2:85677738:85678215:+	SE	0.0371882	0.92	0.96	0.93	0.89	0.97	0.97	0.96	0.97
chr2:85677153:85677283:+@chr2:85677458:85677565:+@chr2:85677738:85678215:+	SE	0.029401	0.76	0.85	0.77	0.58	0.9	0.9	0.88	0.89
chr2:85677153:85677283:+@chr2:85677587|85677738:85677812:+	A3SS	0.0285714	0.1	0.16	0.03	0.05	0.25	0.27	0.19	0.23
chr2:86254284:86254395:-@chr2:86251946|86251979:86251842:-	A3SS	0.0420664	0.37	0.33	0.32	0.17	0.37	0.42	0.46	0.39
chr2:87535942:87536279:+@chr2:87553374:87553519:+@chr2:87601841:87602154:+	SE	0.0265187	0.04	0.07	0.05	0.08	0.01	0.01	0.01	0.02
chr2:87535942:87536279:+@chr2:87558756:87558864:+@chr2:87560857:87561241:+	SE	0.029401	0.33	0.34	0.49	0.54	0.2	0.24	0.07	0.2
chr2:88117577:88117685:-@chr2:88114865|88114926:88114768:-	A3SS	0.0284295	0.8	0.82	0.81	0.8	0.86	0.87	0.88	0.87
chr2:9480953:9481146:-@chr2:9477570:9477680:-@chr2:9476206:9476312:-	SE	0.029401	0.1	0.13	0.58	0.15	0.07	0.07	0.06	0.04
chr2:96736314:96736718:-@chr2:96735391:96736313:-	TandemUTR	0.0285714	0.96	0.91	0.93	0.88	0.84	0.82	0.85	0.87
chr2:99381643:99381804|99381745:+@chr2:99382202:99383445:+	A5SS	0.0284295	0.94	0.95	0.92	0.8	0.99	0.98	0.98	0.99
chr20:1564834:1565185:-@chr20:1563913:1564245:-@chr20:1558868:1558952:-	SE	0.0285714	0.9	0.86	0.79	0.89	0.95	0.94	0.96	0.92
chr20:18116103:18116679:+@chr20:18116680:18117016:+	TandemUTR	0.029401	0.18	0.18	0.26	0.44	0.08	0.15	0.17	0.05
chr20:19889344:19889455:+@chr20:19893596:19893668:+@chr20:19899482:19899668:+	SE	0.049746	0.95	0.94	0.95	NA	0.85	0.93	0.92	0.84
chr20:2391282:2391407:-@chr20:2390285:2390439:-	RI	0.0285714	0.4	0.48	0.49	0.35	0.25	0.27	0.31	0.22
chr20:2391282:2391407:-@chr20:2390439|2390585:2390285:-	A3SS	0.029401	0.8	0.85	0.79	0.75	0.67	0.67	0.73	0.65
chr20:25124328:25124503:+@chr20:25124790:25124890:+@chr20:25135715:25136033:+@chr20:25138485:25138561:+	MXE	0.0246533	0.97	0.97	0.97	0.88	0.98	0.99	0.99	0.98
chr20:25267863:25267987:-@chr20:25267521:25267640:-@chr20:25251961:25252066:-	SE	0.0255801	0.04	0.04	0.03	0.12	0.02	0.02	0.02	0.01
chr20:29565875:29566198:+@chr20:29578948:29579046:+@chr20:29589643:29593478:+	SE	0.0485326	0.99	0.99	0.97	0.94	1	1	1	0.99
chr20:29596411:29596499:+@chr20:29600429|29600493:29600578:+	A3SS	0.0300653	0.02	0.02	0.04	NA	0.01	0.01	0.01	0.01
chr20:29596411:29596503|29596499:+@chr20:29600493:29600578:+	A5SS	0.0435966	0.06	0.05	0.1	NA	0.03	0.03	0.01	0.03
chr20:29613098:29613204|29613200:+@chr20:29620584:29621031:+	A5SS	0.0285714	0.08	0.12	0.42	0.24	0.05	0.04	0.03	0.07
chr20:3088412:3088845:-@chr20:3084719:3084772:-@chr20:3075165:3077906:-	SE	0.0408331	0.07	0.04	0.05	0.22	0.04	0.02	0.03	0.03
chr20:31821551:31821759:+@chr20:31832758:31832854:+@chr20:31835199:31835331:+	SE	0.049746	0.91	0.9	0.89	NA	0.88	0.88	0.83	0.85
chr20:32124747:32125102:+@chr20:32125286:32125333:+@chr20:32127341:32127507:+	SE	0.029401	0.82	0.81	0.78	0.75	0.84	0.84	0.86	0.88
chr20:32445237:32445348:+@chr20:32448675:32448788:+@chr20:32460118:32460259:+	SE	0.0284295	0.1	0.18	0.11	0.11	0.04	0.08	0.08	0.02
chr20:32577680:32577809:+@chr20:32584989:32585070:+@chr20:32586093:32587974:+	SE	0.0485326	0.02	0.02	0.05	0.04	0.02	0.01	0.01	0.01
chr20:33189344:33189469:-@chr20:33186202:33186413:-@chr20:33183106:33183247:-	SE	0.0274686	0.89	0.92	0.95	0.92	0.96	0.98	0.98	0.96
chr20:34226887:34227051:+@chr20:34229288:34229392:+@chr20:34229966:34230038:+	SE	0.0476781	0.94	0.96	0.94	NA	0.88	0.92	0.91	0.88
chr20:34558522:34558967|34558883:+@chr20:34562016:34562428:+	A5SS	0.0285714	0.37	0.2	0.14	0.46	0.07	0.1	0.09	0.05
chr20:34586067:34586162|34586158:+@chr20:34587668:34587894:+	A5SS	0.0255801	0.04	0.04	0.04	0.11	0.03	0.01	0.03	0.02
chr20:34674040:34674212:+@chr20:34674213:34674372:+	TandemUTR	0.0265187	0.92	0.91	0.83	0.85	0.95	0.93	0.95	0.95
chr20:35275577:35275686|35275682:+@chr20:35285695:35285786:+	A5SS	0.0485326	0.01	0.01	0.02	0.04	0	0	0	0.01
chr20:35285695:35285790|35285786:+@chr20:35287505:35287619:+	A5SS	0.0485326	0.01	0.01	0.02	0.05	0	0	0	0.01
chr20:36223236:36223415:-@chr20:36217786|36217905:36217663:-	A3SS	0.0435966	0.97	0.95	NA	0.77	1	0.99	0.99	0.99
chr20:36227005:36227187:-@chr20:36223236:36223413:-@chr20:36217663:36217905:-	SE	0.0476781	0.96	0.93	NA	0.84	0.99	0.98	0.98	0.99
chr20:36227005:36227187:-@chr20:36223236:36223415:-@chr20:36217663:36217905:-	SE	0.0435966	0.98	0.94	NA	0.88	0.99	0.99	0.99	1
chr20:39267120:39266299|39264111:-@chr20:39240502:39247255:-	A5SS	0.0420664	0.83	0.82	0.65	0.58	0.99	0.83	0.93	0.98
chr20:4108077:4111495:+@chr20:4112141|4112230:4112301:+	A3SS	0.049746	0.89	0.81	0.83	NA	0.97	0.96	0.98	0.97
chr20:41667056:41667270|41667127:+@chr20:41675904:41676110:+	A5SS	0.029401	0.22	0.13	0.19	0.11	0.08	0.05	0.08	0.03
chr20:44425132:44425268:-@chr20:44420809|44420812:44420433:-	A3SS	0.049746	0.66	0.51	0.63	NA	0.82	0.82	0.72	0.69
chr20:47937880:47940339:+@chr20:47940340:47942186:+	TandemUTR	0.0285714	0.87	0.78	0.82	0.89	0.42	0.57	0.51	0.61
chr20:48163051:48163141:-@chr20:48146616:48146755:-@chr20:48131070:48134198:-	SE	0.029401	0.87	0.89	0.75	0.74	0.91	0.91	0.9	0.92
chr20:48165429:48165902:-@chr20:48146616:48146764:-@chr20:48131070:48134198:-	SE	0.0371882	0.96	0.95	0.98	0.77	0.99	0.99	0.99	0.98
chr20:56675952:56676070|56676059:+@chr20:56676449:56676589:+	A5SS	0.0456278	0.03	0.02	0.03	NA	0.05	0.04	0.05	0.04
chr20:56709479:56709621:+@chr20:56713961:56714032:+@chr20:56715586:56715663:+	SE	0.0285714	0.17	0.18	0.72	0.15	0.07	0.06	0.05	0.03
chr20:57002074:57002214:+@chr20:57002560:57002689:+	RI	0.029401	0.44	0.35	0.58	0.66	0.31	0.31	0.29	0.19
chr20:6048219:6048068|6048051:-@chr20:6044458:6044691:-	A5SS	0.049746	0.94	0.92	0.87	NA	0.97	0.99	0.96	0.96
chr20:60769389:60769707:+@chr20:60769809:60769981:+@chr20:60770274:60770417:+	SE	0.0476781	0.92	0.87	0.92	NA	0.97	0.97	0.98	0.96
chr20:61704762:61704889:-@chr20:61699554:61699657:-@chr20:61697407:61697564:-	SE	0.049746	0.97	0.96	0.95	NA	0.88	0.93	0.91	0.93
chr20:61793539:61793634:+@chr20:61794602:61794800:+	RI	0.0485326	0.04	0.03	0.24	0.03	0.02	0.03	0.02	0.02
chr20:61794940:61795080:+@chr20:61796169|61796173:61796285:+	A3SS	0.0371882	0.98	0.94	0.84	0.87	0.99	0.98	0.99	0.99
chr20:61975465:61975602:+@chr20:61977613:61977672:+@chr20:61984516:61984706:+	SE	0.0420664	0.9	0.92	0.91	0.57	0.92	0.94	0.95	0.93
chr21:33635175:33635350:+@chr21:33637444:33637598:+@chr21:33637711:33637852:+	SE	0.049746	0.95	0.93	0.9	NA	0.97	0.98	0.96	0.98
chr21:33761299:33761187|33761183:-@chr21:33759195:33759586:-	A5SS	0.0319112	0.05	0.06	0.2	NA	0.04	0.04	0.04	0.04
chr21:36440424:36441793:-@chr21:36431262:36431344:-@chr21:36425303:36427242:-	SE	0.029401	0.52	0.52	0.55	0.59	0.15	0.37	0.27	0.23
chr21:39472443:39472245|39472242:-@chr21:39471231:39471367:-	A5SS	0.0371882	0.02	0.03	0.04	0.09	0.01	0.02	0.01	0.01
chr21:39474232:39474081|39474077:-@chr21:39473720:39473782:-	A5SS	0.0408331	0.07	0.1	0.11	0.41	0.05	0.07	0.03	0.03
chr21:41531310:41531526:+@chr21:41534331:41534420:+@chr21:41535616:41535748:+	SE	0.020208	0.02	0.02	0.07	0.15	0.01	0.01	0.01	0.01
chr21:41535616:41535744|41535739:+@chr21:41537173:41537307:+	A5SS	0.0300653	0.98	0.98	0.94	NA	1	1	1	1
chr21:41535616:41535748|41535744:+@chr21:41537173:41537307:+	A5SS	0.0319112	0.01	0.02	0.06	NA	0	0	0	0
chr21:41539759:41539860:+@chr21:41550955:41551123:+@chr21:41569168:41570394:+	SE	0.029401	0.91	0.93	0.85	0.74	0.98	0.99	0.98	0.96
chr21:43985773:43986080:+@chr21:43987978|43988033:43988116:+	A3SS	0.020208	0.06	0.06	0.23	0.04	0.01	0.01	0.01	0.01
chr21:43997892:43998028:+@chr21:44000007:44000073:+@chr21:44000260:44006616:+	SE	0.0131238	0.99	0.99	0.99	0.99	1	1	1	1
chr21:45100676:45100707:-@chr21:45100536:45100616:-	RI	0.0285714	0.58	0.62	0.51	0.54	0.38	0.46	0.48	0.45
chr21:46879497:46880103:+@chr21:46880779|46880826:46880887:+	A3SS	0.049746	0.85	0.87	0.76	NA	0.92	0.88	0.91	0.88
chr22:16598138:16598344:-@chr22:16596905:16598137:-	TandemUTR	0.0285714	0.55	0.62	0.46	0.77	0.41	0.36	0.26	0.27
chr22:16694620:16694873:-@chr22:16685713:16685826:-@chr22:16684796:16684936:-	SE	0.0420664	0.58	0.66	0.69	0.59	0.69	0.79	0.74	0.86
chr22:18429053:18429229|18429206:+@chr22:18430861:18431121:+	A5SS	0.0420664	0.16	0.17	0.12	0.42	0.04	0.08	0.09	0.12
chr22:18768300:18768425:-@chr22:18767159:18767279:-@chr22:18766507:18766675:-	SE	0.0284295	0.83	0.83	0.87	0.6	0.91	0.88	0.93	0.91
chr22:19265546:19267534:+@chr22:19267617|19267621:19267680:+	A3SS	0.0274686	0.96	0.95	0.96	0.74	0.98	0.97	0.98	0.97
chr22:19397569:19397678:-@chr22:19396981:19397085:-	RI	0.049746	0.13	0.09	0.15	NA	0.04	0.08	0.07	0.04
chr22:19664309:19664413:+@chr22:19665036:19665056:+@chr22:19665281:19665649:+	SE	0.0246533	0	0	0.01	0.01	0.02	0.02	0.02	0.04
chr22:19679159:19679315:+@chr22:19679657:19679773:+@chr22:19680035:19680161:+	SE	0.029401	0.07	0.07	0.22	0.14	0.06	0.04	0.05	0.02
chr22:20171854:20172728:-@chr22:20171216|20171264:20171089:-	A3SS	0.0285714	0.27	0.24	0.41	0.4	0.13	0.11	0.2	0.08
chr22:21484221:21484324:+@chr22:21484478:21484768:+@chr22:21491954:21492246:+@chr22:21571796:21571835:+	MXE	0.0285714	0.17	0.13	0.14	0.08	0.47	0.19	0.36	0.33
chr22:21553277:21553576|21553569:+@chr22:21571796:21571835:+	A5SS	0.029401	0.91	0.92	0.75	0.75	0.93	1	0.99	0.98
chr22:22473131:22473322|22473268:+@chr22:22475482:22475844:+	A5SS	0.0284295	0.07	0.07	0.06	0.44	0.05	0.04	0.03	0.05
chr22:22488957:22489127|22489123:+@chr22:22497412:22497914:+	A5SS	0.020208	0.03	0.02	0.02	0.05	0.01	0.01	0.01	0.01
chr22:22510041:22509955|22509846:-@chr22:22506563:22509341:-	A5SS	0.029401	0.79	0.9	0.84	0.52	0.91	0.98	0.99	0.99
chr22:26584375:26584497:-@chr22:26580842:26580927:-@chr22:26576997:26579651:-	SE	0.0265187	0.89	0.87	0.91	0.65	0.99	0.98	0.98	0.98
chr22:28053852:28054808:-@chr22:28053667:28053851:-	TandemUTR	0.029401	0.15	0.16	0.18	0.31	0.12	0.14	0.14	0.11
chr22:28409009:28409068|28409053:+@chr22:28420741:28424593:+	A5SS	0.0284295	0.33	0.3	0.3	0.51	0.13	0.27	0.26	0.13
chr22:28492938:28493062:-@chr22:28480738:28480856:-@chr22:28472156:28474560:-	SE	0.049746	0.49	0.5	0.49	NA	0.31	0.34	0.32	0.28
chr22:29833363:29833519:-@chr22:29831916:29832032:-	RI	0.0476781	0.34	0.34	NA	0.39	0.04	0.21	0.04	0.03
chr22:29833363:29833566:-@chr22:29831951|29832032:29831916:-	A3SS	0.0485326	0.01	0.01	0.03	0.04	0	0.01	0	0
chr22:29833363:29833566:-@chr22:29832101|29832149:29831916:-	A3SS	0.0285714	0.26	0.55	0.51	0.43	0.16	0.13	0.04	0.06
chr22:30016951:30017070:-@chr22:30015683|30015685:30015485:-	A3SS	0.0435966	0.97	0.97	0.97	NA	0.87	0.94	0.95	0.92
chr22:30222128:30222623:+@chr22:30223234:30223334:+@chr22:30234241:30234362:+	SE	0.049746	0.05	0.05	0.06	NA	0.2	0.1	0.07	0.09
chr22:30330855:30330931:+@chr22:30332314:30332416:+	RI	0.049746	0.13	0.06	0.06	NA	0.32	0.68	0.3	0.47
chr22:30347320:30347458:-@chr22:30346982:30347128:-	RI	0.0285714	0.23	0.22	0.15	0.79	0.06	0.14	0.08	0.02
chr22:34485881:34486025:-@chr22:34478606:34478648:-@chr22:34472466:34472554:-	SE	0.0435966	0.22	0.15	0.16	NA	0.08	0.1	0.1	0.1
chr22:34485881:34486025:-@chr22:34482098:34482137:-@chr22:34478606:34478648:-@chr22:34472466:34472554:-	MXE	0.049746	0.05	0.07	0.14	NA	0.04	0.02	0.03	0.04
chr22:34535997:34535773|34535769:-@chr22:34507593:34507739:-	A5SS	0.049746	0.1	0.16	0.12	NA	0.04	0.03	0.04	0.08
chr22:34566185:34566579:-@chr22:34562313:34562432:-@chr22:34535773:34535997:-	SE	0.0415863	0.06	0.05	0.06	NA	0.01	0.02	0.02	0.02
chr22:34875040:34875693:-@chr22:34872134:34872402:-@chr22:34871467:34871593:-	SE	0.049746	0.17	0.26	0.25	NA	0.04	0.09	0.15	0.04
chr22:34952614:34953394:-@chr22:34952199:34952613:-	TandemUTR	0.029401	0.39	0.28	0.48	0.27	0.22	0.22	0.19	0.2
chr22:34980890:34980991:+@chr22:34983075:34983128:+@chr22:34983311:34983552:+	SE	0.049746	0.92	0.86	0.95	NA	0.98	0.99	0.99	1
chr22:36577233:36577443:+@chr22:36581518:36581601:+@chr22:36584632:36584693:+	SE	0.0274686	0.92	0.92	0.88	0.34	0.95	0.94	0.94	0.95
chr22:36799726:36799776:+@chr22:36800260:36800404:+	RI	0.0285714	0.32	0.24	0.21	0.68	0.14	0.2	0.19	0.09
chr22:37393938:37394083:+@chr22:37396718|37396835:37396940:+	A3SS	0.0408331	0.09	0.06	0.07	0.08	0.05	0.06	0.02	0.02
chr22:37712249:37712363:+@chr22:37715408:37715561:+@chr22:37717283:37717577:+	SE	0.029401	0.98	1	0.98	0.99	0.96	0.84	0.55	0.88
chr22:37715408:37715561:+@chr22:37717283|37717358:37717577:+	A3SS	0.029401	0.98	1	0.98	0.99	0.97	0.76	0.95	0.94
chr22:37802957:37803329:+@chr22:37804883:37805036:+@chr22:37806884:37807178:+	SE	0.049746	0.87	0.89	0.92	NA	0.99	0.98	0.95	0.98
chr22:38147687:38147922:+@chr22:38150417:38150538:+@chr22:38152654:38152876:+	SE	0.0476781	0.02	0.01	0.02	NA	0.08	0.03	0.09	0.03
chr22:39087438:39087627|39087585:+@chr22:39088931:39089021:+	A5SS	0.0408331	0.04	0.03	0.23	0.25	0.02	0.03	0.02	0.01
chr22:40310477:40311352:-@chr22:40310008|40310322:40309909:-	A3SS	0.0396087	0.99	0.98	0.97	0.98	0.96	0.97	0.96	0.94
chr22:40310477:40311352:-@chr22:40310322|40310343:40310231:-	A3SS	0.0408331	0.03	0.02	0.04	0.03	0.04	0.06	0.05	0.09
chr22:40346702:40347017:-@chr22:40333790:40333811:-@chr22:40333212:40333281:-	SE	0.0274686	0.96	0.96	0.9	0.86	0.98	0.97	0.98	0.97
chr22:41297071:41297851|41297153:+@chr22:41298386:41298479:+	A5SS	0.049746	0.73	0.62	0.64	NA	0.52	0.41	0.52	0.33
chr22:41543092:41543214:-@chr22:41536763:41536894:-@chr22:41534717:41534840:-	SE	0.049746	0.93	0.84	0.85	NA	0.99	0.98	0.96	0.98
chr22:41566966:41566894|41566890:-@chr22:41561312:41561443:-	A5SS	0.0435966	0.08	0.09	0.16	NA	0.01	0.01	0.03	0.01
chr22:41863248:41863031|41863027:-@chr22:41858156:41859436:-	A5SS	0.0284295	0.06	0.06	0.12	0.13	0.02	0.03	0.03	0.04
chr22:44926451:44926537:+@chr22:44950550:44950705:+@chr22:44951314:44952030:+	SE	0.029401	0.23	0.38	0.23	0.32	0.74	0.68	0.76	0.43
chr22:48702787:48702969:+@chr22:48704012:48704107:+@chr22:48705069:48706157:+	SE	0.0470574	0.99	0.99	0.97	0.97	1	1	0.99	1
chr22:48979075:48979267:+@chr22:48979268:48980151:+	TandemUTR	0.0285714	0.68	0.6	0.86	0.62	0.59	0.46	0.35	0.38
chr22:49268198:49269156:+@chr22:49269157:49271732:+	TandemUTR	0.029401	0.93	0.94	0.91	0.91	0.89	0.9	0.65	0.79
chr22:49311541:49311771:-@chr22:49311296:49311436:-	RI	0.0396087	0.1	0.13	0.12	0.12	0.07	0.1	0.09	0.09
chr22:49311541:49311771:-@chr22:49311296:49311451:-@chr22:49308865:49311213:-	SE	0.029401	0.5	0.47	0.93	0.95	0.98	0.96	0.98	0.99
chr22:49312883:49315026:-@chr22:49312578|49312623:49312460:-	A3SS	0.0255801	0.06	0.05	0.06	0.06	0.01	0.02	0.03	0.02
chr22:49314431:49315014:-@chr22:49313807:49313868:-@chr22:49312728:49313012:-	SE	0.0420664	0.93	0.94	0.85	0.87	0.99	0.96	0.94	0.98
chr22:49314431:49315014:-@chr22:49313868|49313905:49313807:-	A3SS	0.0246533	0.97	0.97	0.91	0.97	1	0.99	0.99	1
chr22:49315199:49315291:-@chr22:49314791:49314910:-	RI	0.0265187	0.93	0.88	0.86	0.9	0.97	0.98	0.97	0.97
chr22:49315199:49315855:-@chr22:49312883:49313012:-@chr22:49312460:49312578:-	SE	0.020208	0.98	0.96	0.89	0.96	1	1	1	1
chr22:49315199:49315855:-@chr22:49314791:49314910:-@chr22:49312728:49313012:-	SE	0.0420664	0.36	0.34	0.28	0.39	0.09	0.04	0.28	0.16
chr22:49315199:49315855:-@chr22:49314791:49315026:-@chr22:49312728:49313012:-	SE	0.0420664	0.95	0.91	0.94	0.96	0.99	0.98	0.96	1
chr22:49315199:49315855:-@chr22:49314910|49315014:49314791:-	A3SS	0.0274686	0.98	0.96	0.97	0.98	0.99	1	0.99	1
chr22:49315199:49315855:-@chr22:49314910|49315026:49314791:-	A3SS	0.0210706	0.96	0.93	0.95	0.94	0.99	0.99	0.99	0.99
chr22:49315199:49315855:-@chr22:49314910|49315042:49314791:-	A3SS	0.0210706	0.96	0.94	0.93	0.97	0.99	0.99	0.99	0.99
chr22:49315199:49315855:-@chr22:49314910|49315049:49314791:-	A3SS	0.020208	0.95	0.94	0.94	0.96	0.99	0.99	0.99	0.99
chr22:49413285:49413473:-@chr22:49412850:49413086:-@chr22:49411885:49412700:-	SE	0.0396087	0.95	0.92	0.96	0.92	0.99	0.97	0.96	0.99
chr22:49542186:49542620:+@chr22:49550401:49550556:+@chr22:49568414:49568588:+	SE	0.0476781	0.3	0.37	0.37	0.36	NA	0.49	0.48	0.48
chr3:101077606:101077872:-@chr3:101049829:101052604:-@chr3:101031677:101032139:-	SE	0.020208	0.98	0.98	0.91	0.87	0.99	0.99	0.99	0.99
chr3:101077606:101077872:-@chr3:101075822:101076020:-@chr3:101065423:101065494:-@chr3:101048895:101052604:-	MXE	0.0284295	0.09	0.09	0.54	0.4	0.08	0.03	0.05	0.08
chr3:101525202:101525380:+@chr3:101525381:101526768:+	TandemUTR	0.0408331	0.9	0.83	0.87	0.76	0.92	0.92	0.91	0.9
chr3:102775629:102775813:+@chr3:102781123|102781324:102781538:+	A3SS	0.0285714	0.12	0.13	0.22	0.82	0.05	0.11	0.06	0.08
chr3:10334778:10334734|10334730:-@chr3:10330295:10332120:-	A5SS	0.0265187	0.03	0.04	0.06	0.51	0.01	0.01	0.01	0.02
chr3:10337193:10337763:-@chr3:10335856|10336000:10335823:-	A3SS	0.049746	0.11	0.19	0.26	NA	0.02	0.03	0.03	0.07
chr3:109252115:109252187:-@chr3:109251156:109251188:-@chr3:109244629:109248829:-	SE	0.0285714	0.77	0.63	0.58	0.6	0.87	0.86	0.84	0.83
chr3:113546499:113546825:+@chr3:113549072|113549095:113549367:+	A3SS	0.049746	0.25	0.2	0.25	NA	0.12	0.13	0.07	0.05
chr3:120664873:120665218:-@chr3:120663641|120663685:120663499:-	A3SS	0.049746	0.59	0.81	0.81	NA	0.94	0.92	0.93	0.84
chr3:120700009:120700464:+@chr3:120705069:120705157:+@chr3:120705491:120705558:+	SE	0.029401	0.23	0.2	0.23	0.37	0.12	0.17	0.09	0.15
chr3:123747026:123746972|123746969:-@chr3:123742009:123742389:-	A5SS	0.0255801	0.97	0.98	0.97	0.81	1	0.99	0.99	0.99
chr3:123996332:123997072:+@chr3:124008394:124008487:+@chr3:124028337:124028602:+	SE	0.0300653	0.98	0.97	0.98	NA	0.99	0.99	0.99	0.99
chr3:128777473:128777583:-@chr3:128777282:128777342:-@chr3:128776936:128777038:-	SE	0.0420664	0.81	0.89	0.87	0.52	0.92	0.95	0.91	0.89
chr3:128878500:128878616:+@chr3:128878701:128878819:+	RI	0.049746	0.17	0.16	0.14	NA	0.1	0.1	0.06	0.04
chr3:130110877:130110954:+@chr3:130111554:130111682:+	RI	0.0420664	0.12	0.14	0.1	0.15	0.04	0.1	0.06	0.03
chr3:130653447:130653531:+@chr3:130660132:130660210:+@chr3:130662761:130662837:+	SE	0.049746	0.58	0.64	0.67	NA	0.55	0.2	0.55	0.5
chr3:132220040:132220250:-@chr3:132218524:132218583:-@chr3:132217589:132217873:-	SE	0.0284295	0.17	0.2	0.36	0.36	0.12	0.1	0.12	0.06
chr3:13499964:13500064:+@chr3:13513236:13513352:+@chr3:13517213:13517289:+	SE	0.049746	0.79	0.83	0.83	NA	0.6	0.71	0.62	0.47
chr3:14501519:14503974:+@chr3:14503975:14505861:+	TandemUTR	0.029401	0.95	0.91	0.93	0.77	0.96	0.99	0.98	0.96
chr3:150197219:150197369:+@chr3:150209753:150209879:+@chr3:150224530:150224749:+	SE	0.0284295	0.93	0.93	0.87	0.7	0.98	0.96	0.94	0.94
chr3:150197219:150197381|150197369:+@chr3:150209753:150209892:+	A5SS	0.049746	0.92	0.93	0.7	NA	0.96	0.97	0.99	0.96
chr3:150209753:150209879|150209877:+@chr3:150224530:150224749:+	A5SS	0.0485326	0.97	0.97	0.92	0.61	0.98	0.98	0.98	0.97
chr3:150570146:150570341:-@chr3:150569497:150570145:-	TandemUTR	0.035993	0.97	0.96	0.96	0.95	0.99	0.99	0.99	0.97
chr3:150576246:150576157|150576153:-@chr3:150575860:150576065:-	A5SS	0.0485326	0.01	0.02	0.01	0.04	0	0	0	0.01
chr3:151803741:151803976:+@chr3:151819186:151819405:+@chr3:151822862:151822972:+	SE	0.035993	0.03	0.05	0.02	0.05	0.02	0.01	0.01	0.01
chr3:153468519:153469571:+@chr3:153499884:153500846:+@chr3:153615420:153615590:+	SE	0.029401	0.75	0.66	0.64	0.21	0.81	0.89	0.89	0.9
chr3:16281280:16281607:-@chr3:16280736|16280740:16280666:-	A3SS	0.0408331	0.94	0.96	0.91	0.73	0.98	0.97	0.98	0.96
chr3:172068781:172068873:-@chr3:172068617|172068684:172068496:-	A3SS	0.029401	0.3	0.3	0.38	0.48	0.13	0.22	0.14	0.09
chr3:180805171:180805421:+@chr3:180816465:180816531:+@chr3:180817465:180817912:+	SE	0.0285714	0.42	0.25	0.4	0.38	0.11	0.12	0.09	0.15
chr3:180805171:180805421:+@chr3:180816467:180816531:+@chr3:180817465:180817912:+	SE	0.029401	0.07	0.13	0.3	0.35	0.04	0.04	0.05	0.06
chr3:180818897:180819020|180819003:+@chr3:180824402:180828129:+	A5SS	0.0177061	0.01	0.01	0.01	0.02	0	0	0	0
chr3:184843962:184844024:+@chr3:184844568:184844649:+@chr3:184850778:184851758:+	SE	0.049746	0.06	0.04	0.05	NA	0.08	0.1	0.22	0.08
chr3:185044713:185045288:-@chr3:185042780:185042866:-@chr3:185041052:185041122:-	SE	0.0285714	0.62	0.59	0.63	0.72	0.39	0.48	0.52	0.25
chr3:191157312:191158393:-@chr3:191157209:191157311:-	TandemUTR	0.0420664	0.15	0.25	0.16	0.45	0.15	0.03	0.13	0.04
chr3:23933628:23933668:+@chr3:23934355|23934468:23934526:+	A3SS	0.0408331	0.44	0.45	0.43	0.33	0.45	0.56	0.5	0.56
chr3:39117283:39117372:-@chr3:39116800:39116998:-	RI	0.0420664	0.51	0.69	0.57	0.68	0.51	0.48	0.16	0.12
chr3:42836115:42836207:+@chr3:42880962:42881355:+@chr3:42904034:42904511:+	SE	0.0420664	0.81	0.83	0.8	0.76	0.74	0.67	0.76	0.58
chr3:44991737:44991972:+@chr3:45005636|45005640:45005737:+	A3SS	0.049746	0.85	0.95	0.82	NA	0.73	0.77	0.77	0.53
chr3:47022799:47022943:+@chr3:47023560:47023649:+@chr3:47023735:47024191:+	SE	0.0255801	0.97	0.95	0.96	0.96	0.98	0.98	0.99	0.98
chr3:47022799:47022943:+@chr3:47023735:47023844:+@chr3:47024019:47024191:+	SE	0.0408331	0.96	0.95	0.66	0.88	0.96	0.99	0.98	0.98
chr3:47023735:47023844:+@chr3:47024019:47024191:+	RI	0.0420664	0.38	0.21	0.32	0.44	0.11	0.2	0.21	0.03
chr3:47869657:47869846:-@chr3:47869432|47869533:47867189:-	A3SS	0.0420664	0.85	0.77	0.67	0.63	0.94	0.88	0.89	0.85
chr3:47938259:47938372:-@chr3:47935213:47935335:-@chr3:47932445:47933668:-	SE	0.049746	0.77	0.86	0.81	NA	0.92	0.89	0.89	0.87
chr3:48707527:48708024:-@chr3:48707244|48707261:48707131:-	A3SS	0.0285714	0.89	0.87	0.92	0.97	0.85	0.59	0.55	0.82
chr3:48729594:48729924:-@chr3:48728869:48728914:-@chr3:48727752:48727964:-	SE	0.0408331	0.01	0.04	0.01	0.03	0.04	0.12	0.05	0.07
chr3:48931261:48931435:+@chr3:48937155:48937408:+@chr3:48939899:48941117:+	SE	0.0285714	0.18	0.1	0.09	0.11	0.02	0.06	0.07	0.03
chr3:48937155:48937408|48937276:+@chr3:48939899:48941117:+	A5SS	0.029401	0.22	0.09	0.09	0.2	0.02	0.08	0.07	0.03
chr3:48937155:48937408|48937278:+@chr3:48939899:48941117:+	A5SS	0.0285714	0.31	0.15	0.2	0.22	0.03	0.1	0.13	0.05
chr3:49028595:49028777:-@chr3:49028410:49028497:-	RI	0.0408331	0.7	0.58	0.85	0.7	0.23	0.49	0.58	0.37
chr3:49041243:49041195|49040868:-@chr3:49040147:49040353:-	A5SS	0.029401	0.1	0.06	0.2	0.62	0.04	0.02	0.02	0.03
chr3:49184018:49184122:+@chr3:49185073:49185582:+@chr3:49186676:49186840:+	SE	0.0435966	0.87	0.84	0.78	NA	0.89	0.89	0.9	0.89
chr3:49489286:49489342:+@chr3:49499665:49499852:+@chr3:49522856:49523256:+	SE	0.0408331	0.06	0.05	0.07	0.38	0.05	0.03	0.04	0.04
chr3:49724916:49725093:+@chr3:49725950:49726024:+	RI	0.0420664	0.16	0.19	0.2	0.37	0.16	0.15	0.1	0.05
chr3:49821979:49822162:-@chr3:49821827:49821901:-@chr3:49821413:49821596:-	SE	0.029401	0.87	0.79	0.77	0.8	0.9	0.89	0.88	0.88
chr3:49825499:49825605:-@chr3:49825085:49825175:-@chr3:49824845:49824980:-	SE	0.0408331	0.93	0.95	0.94	0.91	0.98	0.95	0.97	0.97
chr3:50265460:50265624|50265620:+@chr3:50268628:50268760:+	A5SS	0.0396087	0.03	0.03	0.02	0.08	0.02	0.01	0.01	0
chr3:50302995:50303114:-@chr3:50302823:50302907:-	RI	0.029401	0.12	0.1	0.1	0.16	0.02	0.07	0.08	0.03
chr3:50315901:50316036:-@chr3:50314492:50315415:-@chr3:50312328:50313512:-	SE	0.029401	0.85	0.86	0.18	0.49	0.95	0.98	0.95	0.97
chr3:50335088:50335285:-@chr3:50333801:50334208:-@chr3:50332004:50332970:-	SE	0.049746	0.14	0.23	0.17	NA	0.08	0.11	0.11	0.05
chr3:51951338:51951764:+@chr3:51951986:51952102:+@chr3:51952405:51952594:+	SE	0.049746	0.77	0.73	0.56	NA	0.97	0.82	0.85	0.82
chr3:52300016:52300167:+@chr3:52300803:52300978:+	RI	0.0420664	0.63	0.53	0.55	0.46	0.4	0.46	0.39	0.27
chr3:52492573:52493693:+@chr3:52494834|52494838:52494883:+	A3SS	0.049746	0.95	0.95	0.93	NA	0.63	0.88	0.7	0.79
chr3:52530652:52530756:+@chr3:52530900:52531007:+	RI	0.049746	0.12	0.26	0.28	NA	0.04	0.1	0.04	0.09
chr3:57557841:57558255:-@chr3:57544665:57544774:-@chr3:57538083:57538154:-	SE	0.029401	0.33	0.32	0.24	0.33	0.37	0.34	0.36	0.47
chr3:58158588:58158745:-@chr3:58154110:58154206:-@chr3:58153371:58153570:-	SE	0.020208	0.98	0.92	0.93	0.92	0.99	0.99	0.99	0.99
chr3:65339976:65340269:-@chr3:65336660|65336663:65336460:-	A3SS	0.029401	0.5	0.33	0.46	0.48	0.89	0.68	0.68	0.76
chr3:88272810:88272918:-@chr3:88189859:88190063:-@chr3:88183790:88187839:-	SE	0.0285714	0.82	0.75	0.7	0.55	0.92	0.9	0.98	0.84
chr3:9450529:9450634:+@chr3:9450729:9450865:+@chr3:9450961:9451169:+	SE	0.049746	0.06	0.02	0.06	NA	0.19	0.08	0.09	0.38
chr3:9686116:9686176:+@chr3:9687732|9687735:9687854:+	A3SS	0.0396087	0.92	0.93	0.92	0.84	0.96	0.93	0.95	0.95
chr3:9760262:9760585:+@chr3:9760908:9761192:+@chr3:9761692:9761839:+	SE	0.049746	0.57	0.66	0.43	NA	0.76	0.84	0.76	0.73
chr3:9945712:9946581:+@chr3:9946712:9946833:+@chr3:9947579:9947627:+	SE	0.0408331	0.9	0.91	0.92	0.85	0.94	0.93	0.92	0.93
chr3:9959761:9959856:+@chr3:9960065:9960199:+	RI	0.0285714	0.35	0.26	0.37	0.3	0.11	0.2	0.17	0.12
chr3:99718723:99718692|99718586:-@chr3:99716652:99718413:-	A5SS	0.0408331	0.89	0.93	0.92	0.62	0.95	0.96	0.96	0.93
chr4:100069269:100070816:-@chr4:100042050:100042156:-@chr4:100031411:100031506:-	SE	0.0485326	0.99	0.99	0.98	0.92	1	1	1	0.99
chr4:100169041:100169092:+@chr4:100174404|100174407:100174516:+	A3SS	0.0476781	0.92	0.93	0.92	NA	0.88	0.9	0.88	0.74
chr4:100212330:100212589:-@chr4:100211483:100212329:-	TandemUTR	0.029401	0.25	0.22	0.23	0.25	0.17	0.21	0.15	0.2
chr4:10053427:10053824:-@chr4:10050600:10053426:-	TandemUTR	0.0285714	0.82	0.88	0.84	0.85	0.41	0.67	0.51	0.21
chr4:101005052:101006301:+@chr4:101006737:101006798:+@chr4:101008297:101010369:+	SE	0.0265187	0.07	0.38	0.37	0.5	0.05	0.03	0.03	0.03
chr4:101008306:101009791:+@chr4:101009792:101010280:+	TandemUTR	0.029401	0.91	0.88	0.83	0.93	0.95	0.98	0.99	0.98
chr4:103641518:103641977:+@chr4:103651067:103651136:+@chr4:103665699:103665744:+	SE	0.049746	0.24	0.25	0.4	NA	0.16	0.06	0.18	0.06
chr4:103641518:103641977:+@chr4:103665699:103665744:+@chr4:103670023:103670198:+	SE	0.0476781	0.89	0.89	0.86	NA	0.93	0.93	0.9	0.91
chr4:122812247:122812152|122812148:-@chr4:122810559:122810617:-	A5SS	0.0476781	0.1	0.06	0.42	NA	0.02	0.03	0.02	0.03
chr4:122826893:122826977:-@chr4:122825282:122825370:-@chr4:122823969:122824082:-	SE	0.0265187	0.95	0.95	0.74	0.74	0.98	0.97	0.98	0.97
chr4:122826893:122826977:-@chr4:122825370|122825376:122825282:-	A3SS	0.049746	0.9	0.8	0.69	NA	0.94	0.96	0.96	0.95
chr4:122837468:122837718:-@chr4:122837186:122837229:-@chr4:122826893:122826977:-	SE	0.0476781	0.97	0.98	0.85	NA	0.99	1	1	0.99
chr4:129106502:129106642:-@chr4:129105677:129105813:-@chr4:129098106:129098197:-	SE	0.049746	0.83	0.86	0.9	NA	0.73	0.77	0.77	0.53
chr4:154828504:154828590:+@chr4:154842829:154843112:+@chr4:154843494:154846861:+	SE	0.0476781	0.3	0.43	0.93	NA	0.16	0.15	0.16	0.15
chr4:15784925:15786216:-@chr4:15781374:15781450:-@chr4:15777354:15777514:-	SE	0.0284295	0.9	0.88	0.78	0.85	0.97	0.91	0.97	0.91
chr4:159350797:159351188:+@chr4:159352055|159352135:159352176:+	A3SS	0.0415863	0.98	0.98	0.98	NA	0.97	0.97	0.94	0.95
chr4:1689677:1690151:-@chr4:1689041:1689228:-@chr4:1687477:1688953:-	SE	0.0408331	0.66	0.74	0.73	0.8	0.46	0.66	0.63	0.46
chr4:17122671:17122960:-@chr4:17120655:17120696:-@chr4:17119992:17120084:-	SE	0.0476781	0.05	0.05	0.09	NA	0.04	0.02	0.02	0.03
chr4:17188025:17188288:+@chr4:17190545:17190660:+@chr4:17192481:17192873:+	SE	0.020208	0.99	0.99	0.98	0.9	1	1	1	1
chr4:17206131:17206255:+@chr4:17209177:17209279:+@chr4:17215309:17215388:+	SE	0.0420664	0.93	0.95	0.87	0.6	0.99	0.97	0.98	0.95
chr4:175666422:175666518:-@chr4:175653274:175653350:-@chr4:175650877:175651114:-@chr4:175647713:175649820:-	MXE	0.0408331	0.71	0.73	0.7	0.62	0.74	0.73	0.75	0.74
chr4:186555298:186555450:+@chr4:186557085|186557095:186557176:+	A3SS	0.0371882	0.86	0.95	0.96	0.87	0.98	0.98	0.98	0.96
chr4:2221749:2222067:-@chr4:2218955:2221748:-	TandemUTR	0.029401	0.94	0.94	0.93	0.83	0.37	0.73	0.35	0.57
chr4:2796138:2796255:+@chr4:2796651:2796721:+	RI	0.0285714	0.34	0.32	0.3	0.62	0.24	0.28	0.27	0.09
chr4:2904125:2904734:-@chr4:2903876:2904037:-@chr4:2902900:2903678:-	SE	0.0177061	0.98	0.98	0.96	0.98	0.99	0.99	0.99	0.99
chr4:328124:328219:+@chr4:356453:356796:+@chr4:366884:367764:+	SE	0.0285714	0.38	0.28	0.11	0.16	0.74	0.47	0.63	0.72
chr4:38460937:38461002:-@chr4:38453791:38453979:-@chr4:38450255:38453668:-	SE	0.049746	0.24	0.22	NA	0.29	0.69	0.35	0.35	0.36
chr4:48476852:48477096:-@chr4:48424205:48424265:-@chr4:48407111:48407472:-	SE	0.0285714	0.23	0.34	0.37	0.38	0.18	0.13	0.1	0.17
chr4:52459388:52460301:+@chr4:52471993:52472097:+@chr4:52474213:52474315:+	SE	0.0408331	0.77	0.88	0.79	0.71	0.88	0.93	0.91	0.93
chr4:54069043:54069151:-@chr4:54068910:54068951:-	RI	0.049746	0.5	0.49	0.45	NA	0.63	0.64	0.63	0.56
chr4:55907033:55907481:+@chr4:55920270:55920412:+@chr4:55924998:55925195:+	SE	0.0476781	0.96	0.94	0.86	NA	0.98	0.99	0.98	0.99
chr4:55920270:55920412:+@chr4:55924998:55925195:+@chr4:55930756:55933138:+	SE	0.049746	0.87	0.91	0.64	NA	0.96	0.97	0.96	0.98
chr4:55986376:55986520:+@chr4:55986521:55987098:+	TandemUTR	0.0420664	0.54	0.58	0.57	0.53	0.53	0.47	0.49	0.4
chr4:57037594:57037625:+@chr4:57044062:57044193:+@chr4:57045659:57045787:+	SE	0.049746	0.86	0.87	0.68	NA	0.89	0.9	0.88	0.88
chr4:57592011:57592238:-@chr4:57591698:57592010:-	TandemUTR	0.029401	0.12	0.13	0.1	0.35	0.07	0.08	0.07	0.04
chr4:68249362:68249495:-@chr4:68244958:68245020:-@chr4:68230432:68230526:-	SE	0.049746	0.82	0.79	0.74	NA	0.9	0.95	0.85	0.9
chr4:71751008:71751240:-@chr4:71750441:71750467:-@chr4:71748683:71748730:-@chr4:71746673:71746796:-	MXE	0.0285714	0.11	0.36	0.55	0.29	0.06	0.01	0.05	0.04
chr4:75123093:75123387:-@chr4:75122991|75122994:75122871:-	A3SS	0.0476781	0.86	0.82	NA	0.89	0.99	1	1	0.99
chr4:76897673:76897750:+@chr4:76900771:76900782:+@chr4:76910616:76910716:+	SE	0.0435966	0.15	0.15	0.15	NA	0.07	0.08	0.09	0.12
chr4:79726438:79726530|79726528:+@chr4:79731722:79731801:+	A5SS	0.0285714	0.06	0.07	0.24	0.22	0.02	0.04	0.01	0.05
chr4:83495178:83495108|83495072:-@chr4:83492675:83494331:-	A5SS	0.0285714	0.51	0.72	0.81	0.59	0.19	0.5	0.47	0.24
chr4:83495481:83495578:-@chr4:83495108:83495178:-@chr4:83492675:83494331:-	SE	0.0246533	0.03	0.03	0.06	0.06	0.01	0.02	0.02	0.02
chr4:83513623:83514538:-@chr4:83511705:83511761:-@chr4:83498836:83499816:-	SE	0.0408331	0.9	0.89	0.88	0.58	0.94	0.93	0.9	0.93
chr4:84206615:84206730:+@chr4:84208615:84208713:+@chr4:84215474:84216000:+	SE	0.0285714	0.54	0.73	0.72	0.65	0.82	0.8	0.88	0.85
chr4:8427605:8427779:-@chr4:8426188:8426255:-@chr4:8423535:8423621:-	SE	0.029401	0.69	0.68	0.72	0.49	0.73	0.75	0.88	0.75
chr4:84407763:84407951:-@chr4:84406787:84406796:-@chr4:84404001:84404540:-	SE	0.0485326	0.02	0.02	0.07	0.1	0.01	0.01	0.01	0.02
chr4:88582005:88582091:+@chr4:88585498:88585683:+@chr4:88589318:88589429:+	SE	0.0265187	0.08	0.05	0.07	0.26	0.01	0.02	0.02	0.02
chr5:10431871:10431944:+@chr5:10440106:10440178:+@chr5:10443444:10443612:+	SE	0.0435966	0.96	0.96	0.96	NA	0.9	0.95	0.93	0.91
chr5:115204986:115205442:-@chr5:115204093:115204208:-@chr5:115201224:115201360:-	SE	0.029401	0.19	0.14	0.13	0.25	0.09	0.07	0.1	0.09
chr5:115842313:115842137|115842133:-@chr5:115841609:115841749:-	A5SS	0.0476781	0.02	0.01	0.02	NA	0.03	0.03	0.06	0.05
chr5:131562471:131562524:-@chr5:131561913:131561972:-@chr5:131561798:131561863:-@chr5:131559004:131559072:-	MXE	0.029401	0.32	0.35	0.26	0.38	0.2	0.23	0.2	0.17
chr5:131852983:131853236:-@chr5:131851616|131851643:131851517:-	A3SS	0.020208	0.02	0.02	0.03	0.25	0.01	0.01	0.01	0.01
chr5:131854136:131854389:-@chr5:131851515:131851616:-@chr5:131846676:131850721:-	SE	0.020208	0.03	0.03	0.04	0.11	0.01	0.01	0.01	0.01
[truncated: 353 more rows]
