# Supplementary material for: Dysregulation of alternative splicing is associated with the pathogenesis of ulcerative colitis
Source: Biomed Eng Online. 2021 Nov 27;20:121. doi: 10.1186/s12938-021-00959-4 (PMC8627048; doi:10.1186/s12938-021-00959-4)
Supplement: Supplementary file 6 — Additional file 6: Table S5. Pathways which are uniquely regulated in validation 4 UC patients via Enrichr analysis [file 12938_2021_959_MOESM6_ESM.xlsx]

## Sheet: uc4_ctl4_symbol_go
Term	Overlap	P-value	Adjusted P-value	Old P-value	Old Adjusted P-value	Odds Ratio	Combined Score	Genes
antimicrobial humoral immune response mediated by antimicrobial peptide (GO:0061844)	1949-06-01	1.79346e-06	0.00193335	0	0	19.0595	252.183	REG3A;GNLY;REG1B;SEMG1;KRT6A;PF4
cell chemotaxis (GO:0060326)	1960-06-01	5.99706e-06	0.00323242	0	0	15.1686	182.391	NR4A1;HGF;SAA1;SAA2;PRKCQ;SAA2-SAA4
regulation of angiogenesis (GO:0045765)	8/177	6.08548e-05	0.0175898	0	0	6.51467	63.238	SFRP2;JUP;IL1B;SERPINE1;STAB1;CHI3L1;GATA2;PF4
receptor-mediated endocytosis (GO:0006898)	8/188	9.28261e-05	0.0175898	0	0	6.11313	56.7591	MSR1;CALCRL;STAB1;SAA1;AP2B1;APOL1;FCGR1B;SNCA
positive regulation of cell proliferation (GO:0008284)	12/424	9.30957e-05	0.0175898	0	0	4.07285	37.8037	FOSL1;REG3A;IL11;SFRP2;NR4A3;REG1B;HGF;IL1B;EIF5A2;NRG1;ZNF268;KRT6A
positive regulation of angiogenesis (GO:0045766)	6/103	0.000131247	0.0175898	0	0	8.42602	75.3154	SFRP2;JUP;IL1B;SERPINE1;CHI3L1;GATA2
positive regulation of vasculature development (GO:1904018)	6/104	0.000138424	0.0175898	0	0	8.33962	74.0991	SFRP2;JUP;IL1B;SERPINE1;CHI3L1;GATA2
regulation of cell proliferation (GO:0042127)	16/740	0.000154188	0.0175898	0	0	3.13076	27.4797	REG3A;IL11;JUP;REG1B;HGF;EIF5A2;NRG1;FOSL1;SFRP2;NR4A3;IL1B;PDPN;ZNF268;CD33;KRT6A;PF4
positive regulation of cellular process (GO:0048522)	13/519	0.00016034	0.0175898	0	0	3.60112	31.4673	REG3A;IL11;REG1B;HGF;EIF5A2;NRG1;FOSL1;CDH3;SFRP2;IL1B;PDPN;ZNF268;KRT6A
positive regulation of T cell activation (GO:0050870)	1968-05-01	0.000163171	0.0175898	0	0	10.7556	93.7965	CD274;IL1B;CD28;PRKCQ;LILRB2
cellular response to lipopolysaccharide (GO:0071222)	1991-05-01	0.000633544	0.05069	0	0	7.86994	57.9557	CD274;IL1B;SERPINE1;NR1H4;LILRB2
response to cytokine (GO:0034097)	6/138	0.000635585	0.05069	0	0	6.18088	45.4972	CD274;KYNU;CHI3L1;IL18R1;IL18BP;SNCA
regulation of cell migration (GO:0030334)	9/316	0.00068049	0.05069	0	0	4.03445	29.4221	SFRP2;PLAU;KRT16;HGF;IL1B;SERPINE1;PDPN;SRGAP3;ZNF268
positive regulation of cell differentiation (GO:0045597)	7/194	0.000690375	0.05069	0	0	5.11119	37.2006	MSR1;SFRP2;HGF;IL1B;PDPN;ZNF268;PF4
cellular response to cytokine stimulus (GO:0071345)	11/456	0.000705334	0.05069	0	0	3.42607	24.8624	IL11;CSF3R;HGF;IL1B;IL24;SAA1;CHI3L1;PTGS2;IL18R1;IL18BP;PF4
positive regulation of fever generation (GO:0031622)	2021-02-06	0.00083266	0.0529981	0	0	66.594	472.21	IL1B;PTGS2
negative regulation of cell motility (GO:2000146)	1997-05-01	0.000846793	0.0529981	0	0	7.35445	52.0258	SFRP2;KRT16;SERPINE1;SEMG1;SRGAP3
cytokine-mediated signaling pathway (GO:0019221)	13/633	0.00104487	0.0529981	0	0	2.92166	20.0539	IL11;CSF3R;HGF;IL24;PTGS2;IL18BP;IL1RL1;IL1B;SAA1;CARD14;FCGR1B;IL18R1;PF4
positive regulation of keratinocyte proliferation (GO:0010838)	2021-02-07	0.00115995	0.0529981	0	0	53.2725	360.089	REG3A;CDH3
interleukin-18-mediated signaling pathway (GO:0035655)	2021-02-07	0.00115995	0.0529981	0	0	53.2725	360.089	IL18R1;IL18BP
cellular response to interleukin-18 (GO:0071351)	2021-02-07	0.00115995	0.0529981	0	0	53.2725	360.089	IL18R1;IL18BP
response to lipopolysaccharide (GO:0032496)	6/155	0.00116362	0.0529981	0	0	5.47096	36.963	CD274;SERPINE1;NR1H4;LILRB2;SNCA;PF4
positive regulation of T cell proliferation (GO:0042102)	1961-04-01	0.00116659	0.0529981	0	0	9.44838	63.8113	CD274;IL1B;CD28;LILRB2
regulation of T cell proliferation (GO:0042129)	1962-04-01	0.0012398	0.0529981	0	0	9.28501	62.1428	CD274;IL1B;CD28;LILRB2
positive regulation of cellular biosynthetic process (GO:0031328)	6/159	0.00132623	0.0529981	0	0	5.32684	35.2926	CDH3;HGF;IL1B;CD28;PTGS2;SNCA
negative regulation of lymphocyte proliferation (GO:0050672)	2021-03-29	0.00133475	0.0529981	0	0	15.4545	102.294	CD274;LST1;LILRB2
positive regulation of endocytosis (GO:0045807)	1964-04-01	0.00139575	0.0529981	0	0	8.9746	59.0019	IL1B;SERPINE1;GATA2;SNCA
positive regulation of cytokine production (GO:0001819)	7/220	0.00143459	0.0529981	0	0	4.48135	29.3389	IL1B;SERPINE1;CD28;SAA1;PRKCQ;LILRB2;PTGS2
bile acid and bile salt transport (GO:0015721)	2021-03-30	0.0014749	0.0529981	0	0	14.8814	97.0142	SLCO1B3;NR1H4;SLCO1B7
regulation of cell adhesion mediated by integrin (GO:0033628)	2021-03-30	0.0014749	0.0529981	0	0	14.8814	97.0142	SFRP2;PLAU;SERPINE1
positive regulation of interleukin-2 biosynthetic process (GO:0045086)	2021-02-08	0.00153894	0.0535155	0	0	44.3915	287.509	IL1B;CD28
regulation of inflammatory response (GO:0050727)	6/166	0.00165195	0.0556499	0	0	5.09198	32.6182	SERPINE1;NR1H4;SAA1;PTGS2;PLA2G7;SNCA
positive regulation of lymphocyte proliferation (GO:0050671)	1971-04-01	0.00204925	0.0669423	0	0	8.03412	49.7334	CD274;IL1B;CD28;LILRB2
regulation of wound healing (GO:0061041)	1934-03-01	0.00212644	0.0674207	0	0	12.9586	79.7382	REG3A;PLAU;SERPINE1
positive regulation of alcohol biosynthetic process (GO:1902932)	2021-02-10	0.00244889	0.073113	0	0	33.2903	200.145	IL1B;SNCA
positive regulation of adaptive immune response based on somatic recombination of immune receptors built from immunoglobulin superfamily domains (GO:0002824)	2021-02-10	0.00244889	0.073113	0	0	33.2903	200.145	IL1B;PRKCQ
organic hydroxy compound transport (GO:0015850)	1936-03-01	0.00250944	0.073113	0	0	12.172	72.8822	SLCO1B3;NR1H4;SLCO1B7
epidermis development (GO:0008544)	1981-04-01	0.00331102	0.0935047	0	0	6.98719	39.9003	KRT17;KRT16;GRHL3;GRHL1
negative regulation of transport (GO:0051051)	1940-03-01	0.00339689	0.0935047	0	0	10.8539	61.7033	IL1B;NRG1;SNCA
neutrophil degranulation (GO:0043312)	10/479	0.00351662	0.0935047	0	0	2.93064	16.5588	FCGR2A;JUP;PLAU;TCN1;CHI3L1;CD59;LILRB2;ACPP;LILRB3;CD33
regulation of interleukin-2 biosynthetic process (GO:0045076)	2021-02-12	0.0035563	0.0935047	0	0	26.6295	150.165	IL1B;CD28
neutrophil activation involved in immune response (GO:0002283)	10/483	0.00372854	0.0946061	0	0	2.90525	16.2454	FCGR2A;JUP;PLAU;TCN1;CHI3L1;CD59;LILRB2;ACPP;LILRB3;CD33
cellular response to molecule of bacterial origin (GO:0071219)	1984-04-01	0.00377371	0.0946061	0	0	6.72415	37.5187	CD274;SERPINE1;NR1H4;LILRB2
neutrophil mediated immunity (GO:0002446)	10/487	0.0039505	0.0967872	0	0	2.88029	15.9393	FCGR2A;JUP;PLAU;TCN1;CHI3L1;CD59;LILRB2;ACPP;LILRB3;CD33
negative regulation of hormone secretion (GO:0046888)	2021-02-13	0.00418215	0.100186	0	0	24.2074	132.582	IL11;IL1B
positive regulation of transcription, DNA-templated (GO:0045893)	17/1120	0.00474275	0.109037	0	0	2.15614	11.5378	IL11;JUP;HGF;SERPINE1;NR1H4;GRHL3;GATA2;GRHL1;ARNTL2;SEC14L2;FOSL1;NR4A1;SFRP2;NR4A3;IL1B;ZNF268;PF4
negative regulation of hydrogen peroxide-induced cell death (GO:1903206)	2021-02-14	0.0048551	0.109037	0	0	22.189	118.217	NR4A3;HGF
regulation of platelet aggregation (GO:0090330)	2021-02-14	0.0048551	0.109037	0	0	22.189	118.217	PDPN;PRKCQ
positive regulation of transcription from RNA polymerase II promoter (GO:0045944)	14/848	0.00500774	0.11017	0	0	2.3299	12.341	IL11;JUP;HGF;SERPINE1;NR1H4;GRHL3;GATA2;GRHL1;ARNTL2;NR4A1;SFRP2;NR4A3;ZNF268;PF4
positive regulation of acute inflammatory response (GO:0002675)	2021-02-15	0.00557441	0.115562	0	0	20.4812	106.288	IL1B;PTGS2
positive regulation of interleukin-4 production (GO:0032753)	2021-02-15	0.00557441	0.115562	0	0	20.4812	106.288	CD28;PRKCQ
regulation of interleukin-4 production (GO:0032673)	2021-02-15	0.00557441	0.115562	0	0	20.4812	106.288	CD28;PRKCQ
negative regulation of signal transduction (GO:0009968)	7/283	0.00577862	0.117535	0	0	3.44734	17.7662	SFRP2;IL1B;PRKCQ;NRG1;GATA2;MDFI;SNCA
regulation of megakaryocyte differentiation (GO:0045652)	1949-03-01	0.0060292	0.117825	0	0	8.72635	44.6016	NR4A3;PRKCQ;PF4
fibrinolysis (GO:0042730)	2021-02-16	0.00633936	0.117825	0	0	19.0173	96.2459	PLAU;SERPINE1
activation of NF-kappaB-inducing kinase activity (GO:0007250)	2021-02-16	0.00633936	0.117825	0	0	19.0173	96.2459	CHI3L1;CARD14
regulation of glucose transport (GO:0010827)	2021-02-16	0.00633936	0.117825	0	0	19.0173	96.2459	NR4A3;IL1B
positive regulation of macrophage derived foam cell differentiation (GO:0010744)	2021-02-16	0.00633936	0.117825	0	0	19.0173	96.2459	MSR1;PF4
positive regulation of monocyte chemotaxis (GO:0090026)	2021-02-17	0.00714922	0.130625	0	0	17.7485	87.6912	SERPINE1;PLA2G7
monocarboxylic acid transport (GO:0015718)	1953-03-01	0.00750003	0.134751	0	0	8.02662	39.273	SLCO1B3;NR1H4;SLCO1B7
regulation of keratinocyte proliferation (GO:0010837)	2021-02-18	0.00800328	0.136945	0	0	16.6384	80.3287	REG3A;CDH3
acute-phase response (GO:0006953)	2021-02-18	0.00800328	0.136945	0	0	16.6384	80.3287	IL1B;SAA1
regulation of smooth muscle cell migration (GO:0014910)	2021-02-18	0.00800328	0.136945	0	0	16.6384	80.3287	PLAU;SERPINE1
fat cell differentiation (GO:0045444)	1955-03-01	0.00830799	0.13906	0	0	7.71713	36.9692	IL11;NR4A1;NR4A3
cellular defense response (GO:0006968)	1956-03-01	0.00873041	0.13906	0	0	7.57114	35.8943	FOSL1;GNLY;LILRB2
positive regulation of epithelial cell proliferation (GO:0050679)	4/107	0.00883689	0.13906	0	0	5.21656	24.6682	REG3A;NR4A1;CDH3;NR4A3
negative regulation of calcium ion transport (GO:0051926)	2021-02-19	0.00890084	0.13906	0	0	15.6589	73.9352	SEMG1;LILRB2
morphogenesis of an epithelium (GO:0002009)	2021-02-19	0.00890084	0.13906	0	0	15.6589	73.9352	KRT16;KRT6A
positive regulation of mononuclear cell migration (GO:0071677)	2021-02-19	0.00890084	0.13906	0	0	15.6589	73.9352	SERPINE1;PLA2G7
positive regulation of interleukin-2 production (GO:0032743)	2021-02-20	0.0098412	0.145326	0	0	14.7882	68.339	IL1B;CD28
negative regulation of ion transport (GO:0043271)	2021-02-20	0.0098412	0.145326	0	0	14.7882	68.339	LILRB2;SNCA
inactivation of MAPK activity (GO:0000188)	2021-02-20	0.0098412	0.145326	0	0	14.7882	68.339	DUSP4;RGS4
negative regulation of interferon-gamma production (GO:0032689)	2021-02-20	0.0098412	0.145326	0	0	14.7882	68.339	CD274;NR1H4
positive regulation of leukocyte cell-cell adhesion (GO:1903039)	2021-02-21	0.0108237	0.156449	0	0	14.0092	63.4059	NR4A3;PRKCQ
negative regulation of MAP kinase activity (GO:0043407)	1961-03-01	0.0110298	0.156449	0	0	6.91671	31.1747	RGS4;DUSP4;IL1B
positive regulation of leukocyte chemotaxis (GO:0002690)	1961-03-01	0.0110298	0.156449	0	0	6.91671	31.1747	SERPINE1;PLA2G7;PF4
positive regulation of cell motility (GO:2000147)	5/179	0.0116461	0.159646	0	0	3.87242	17.2431	PLAU;HGF;IL1B;PDPN;ZNF268
NAD biosynthetic process (GO:0009435)	2021-02-22	0.0118476	0.159646	0	0	13.3081	59.0296	KYNU;PTGS2
regulation of monocyte chemotaxis (GO:0090025)	2021-02-22	0.0118476	0.159646	0	0	13.3081	59.0296	SERPINE1;PLA2G7
positive regulation of interleukin-10 production (GO:0032733)	2021-02-22	0.0118476	0.159646	0	0	13.3081	59.0296	CD274;CD28
positive regulation of protein serine/threonine kinase activity (GO:0071902)	4/118	0.0123344	0.160233	0	0	4.71059	20.7047	IL1B;CHI3L1;CARD14;SNCA
cellular response to catecholamine stimulus (GO:0071870)	2021-02-23	0.0129122	0.160233	0	0	12.6737	55.1253	NR4A3;SNCA
negative regulation of signal transduction in absence of ligand (GO:1901099)	2021-02-23	0.0129122	0.160233	0	0	12.6737	55.1253	IL1B;PF4
negative regulation of extrinsic apoptotic signaling pathway in absence of ligand (GO:2001240)	2021-02-23	0.0129122	0.160233	0	0	12.6737	55.1253	IL1B;PF4
regulation of monooxygenase activity (GO:0032768)	2021-02-23	0.0129122	0.160233	0	0	12.6737	55.1253	IL1B;SNCA
positive regulation of monooxygenase activity (GO:0032770)	2021-02-23	0.0129122	0.160233	0	0	12.6737	55.1253	CDH3;IL1B
regulation of myeloid cell differentiation (GO:0045637)	1965-03-01	0.0130978	0.160233	0	0	6.46916	28.0458	NR4A3;PRKCQ;PF4
negative regulation of cell migration (GO:0030336)	4/121	0.0134217	0.160233	0	0	4.5891	19.7831	SFRP2;KRT16;SERPINE1;SRGAP3
positive regulation of vascular endothelial growth factor production (GO:0010575)	2021-02-24	0.014017	0.160233	0	0	12.097	51.6238	IL1B;PTGS2
negative regulation of T cell proliferation (GO:0042130)	2021-02-24	0.014017	0.160233	0	0	12.097	51.6238	CD274;LILRB2
negative regulation of endothelial cell apoptotic process (GO:2000352)	2021-02-24	0.014017	0.160233	0	0	12.097	51.6238	SERPINE1;GATA2
negative regulation of macromolecule metabolic process (GO:0010605)	4/124	0.0145681	0.160233	0	0	4.4737	18.9189	MSR1;SFRP2;CD28;LILRB2
regulation of epithelial to mesenchymal transition (GO:0010717)	1968-03-01	0.0147843	0.160233	0	0	6.16965	26.0001	SFRP2;IL1B;PDPN
COPII-coated vesicle budding (GO:0090114)	1968-03-01	0.0147843	0.160233	0	0	6.16965	26.0001	ANKRD28;SAR1A;CD59
heterotypic cell-cell adhesion (GO:0034113)	2021-02-25	0.0151611	0.160233	0	0	11.5705	48.4689	JUP;LILRB2
negative regulation of insulin receptor signaling pathway (GO:0046627)	2021-02-25	0.0151611	0.160233	0	0	11.5705	48.4689	IL1B;PRKCQ
respiratory tube development (GO:0030323)	2021-02-25	0.0151611	0.160233	0	0	11.5705	48.4689	PDPN;CHI3L1
positive regulation of nuclear division (GO:0051785)	2021-02-25	0.0151611	0.160233	0	0	11.5705	48.4689	IL1B;CD28
regulation of interleukin-10 production (GO:0032653)	2021-02-25	0.0151611	0.160233	0	0	11.5705	48.4689	CD274;CD28
positive regulation of calcium ion transmembrane transport (GO:1904427)	2021-02-25	0.0151611	0.160233	0	0	11.5705	48.4689	NPSR1;SNCA
positive regulation of nitric oxide biosynthetic process (GO:0045429)	2021-02-25	0.0151611	0.160233	0	0	11.5705	48.4689	IL1B;PTGS2
positive regulation of nitric oxide metabolic process (GO:1904407)	2021-02-25	0.0151611	0.160233	0	0	11.5705	48.4689	IL1B;PTGS2
negative regulation of angiogenesis (GO:0016525)	1969-03-01	0.0153725	0.160889	0	0	6.07586	25.3678	SERPINE1;STAB1;PF4
positive regulation of protein kinase B signaling (GO:0051897)	4/127	0.0157749	0.163512	0	0	4.36392	18.1074	HGF;CD28;CHI3L1;NRG1
negative regulation of cellular response to insulin stimulus (GO:1900077)	2021-02-26	0.0163441	0.164663	0	0	11.0878	45.614	IL1B;PRKCQ
regulation of histone acetylation (GO:0035065)	2021-02-26	0.0163441	0.164663	0	0	11.0878	45.614	IL1B;SNCA
positive regulation of wound healing (GO:0090303)	2021-02-26	0.0163441	0.164663	0	0	11.0878	45.614	REG3A;SERPINE1
regulation of epithelial cell proliferation (GO:0050678)	1972-03-01	0.0172155	0.171836	0	0	5.81081	23.6032	NR4A1;SFRP2;NR4A3
regulation of extrinsic apoptotic signaling pathway in absence of ligand (GO:2001239)	2021-02-27	0.0175652	0.172139	0	0	10.6438	43.0203	IL1B;PF4
regulation of vascular endothelial growth factor production (GO:0010574)	2021-02-27	0.0175652	0.172139	0	0	10.6438	43.0203	IL1B;PTGS2
positive regulation of inflammatory response (GO:0050729)	1973-03-01	0.017856	0.173412	0	0	5.72751	23.0556	SERPINE1;PLA2G7;SNCA
cellular response to organic substance (GO:0071310)	4/133	0.0183726	0.175031	0	0	4.15968	16.6258	IL1B;NR1H4;IL18R1;IL18BP
positive regulation of defense response (GO:0031349)	1974-03-01	0.0185097	0.175031	0	0	5.64656	22.5267	SERPINE1;PLA2G7;SNCA
nitrogen compound transport (GO:0071705)	1974-03-01	0.0185097	0.175031	0	0	5.64656	22.5267	SLC52A1;SLC7A11;SLC6A20
regulation of defense response to virus by virus (GO:0050690)	2021-02-28	0.0188238	0.176453	0	0	10.2339	40.6554	CD28;AP2B1
negative regulation of extrinsic apoptotic signaling pathway (GO:2001237)	1976-03-01	0.0198567	0.180739	0	0	5.4913	21.5216	IL1B;SERPINE1;PF4
regulation of macrophage derived foam cell differentiation (GO:0010743)	2029-02-01	0.0201193	0.180739	0	0	9.85434	38.4918	MSR1;PF4
lung development (GO:0030324)	2029-02-01	0.0201193	0.180739	0	0	9.85434	38.4918	PDPN;CHI3L1
negative regulation of epithelial cell apoptotic process (GO:1904036)	2029-02-01	0.0201193	0.180739	0	0	9.85434	38.4918	SERPINE1;GATA2
respiratory system development (GO:0060541)	2029-02-01	0.0201193	0.180739	0	0	9.85434	38.4918	PDPN;CHI3L1
extracellular matrix disassembly (GO:0022617)	1978-03-01	0.0212564	0.188002	0	0	5.34432	20.5815	ADAMTS4;MMP7;MMP10
negative regulation of secretion by cell (GO:1903531)	1930-02-01	0.0214511	0.188002	0	0	9.50192	36.5062	IL11;SNCA
positive regulation of reactive oxygen species biosynthetic process (GO:1903428)	1930-02-01	0.0214511	0.188002	0	0	9.50192	36.5062	IL1B;PTGS2
positive regulation of release of sequestered calcium ion into cytosol (GO:0051281)	1931-02-01	0.0228185	0.198373	0	0	9.1738	34.6787	NPSR1;SNCA
positive regulation of calcium ion transport into cytosol (GO:0010524)	1932-02-01	0.0242209	0.207223	0	0	8.86756	32.9921	NPSR1;SNCA
regulation of nitric oxide biosynthetic process (GO:0045428)	1932-02-01	0.0242209	0.207223	0	0	8.86756	32.9921	IL1B;PTGS2
positive regulation of peptidyl-serine phosphorylation (GO:0033138)	1983-03-01	0.0249867	0.212092	0	0	5.00904	18.4804	IL11;SFRP2;SNCA
positive regulation of nucleocytoplasmic transport (GO:0046824)	1933-02-01	0.0256578	0.216086	0	0	8.58108	31.4317	JUP;IL1B
positive regulation of cell migration (GO:0030335)	5/221	0.0263432	0.218242	0	0	3.11279	11.3198	PLAU;HGF;IL1B;PDPN;ZNF268
regulation of peptidyl-tyrosine phosphorylation (GO:0050730)	1985-03-01	0.0265713	0.218242	0	0	4.88637	17.7274	IL11;SFRP2;HGF
regulation of interleukin-8 production (GO:0032677)	1934-02-01	0.0271285	0.218242	0	0	8.3125	29.9846	IL1B;SERPINE1
negative regulation of T cell activation (GO:0050868)	1934-02-01	0.0271285	0.218242	0	0	8.3125	29.9846	CD274;LILRB2
regulation of insulin receptor signaling pathway (GO:0046626)	1934-02-01	0.0271285	0.218242	0	0	8.3125	29.9846	IL1B;PRKCQ
response to peptide (GO:1901652)	1934-02-01	0.0271285	0.218242	0	0	8.3125	29.9846	REG3A;REG1B
regulation of peptidyl-serine phosphorylation (GO:0033135)	1986-03-01	0.0273833	0.218661	0	0	4.82725	17.3676	IL11;SFRP2;SNCA
positive regulation of NIK/NF-kappaB signaling (GO:1901224)	1935-02-01	0.0286324	0.223665	0	0	8.0602	28.6396	CHI3L1;CARD14
regulation of endothelial cell apoptotic process (GO:2000351)	1935-02-01	0.0286324	0.223665	0	0	8.0602	28.6396	SERPINE1;GATA2
protein kinase B signaling (GO:0043491)	1935-02-01	0.0286324	0.223665	0	0	8.0602	28.6396	NR4A1;IL1B
extracellular matrix organization (GO:0030198)	5/229	0.0300698	0.22607	0	0	3.0004	10.5141	ADAMTS4;MMP7;SERPINE1;TGFBI;MMP10
negative regulation of blood coagulation (GO:0030195)	1936-02-01	0.0301691	0.22607	0	0	7.82274	27.3869	PLAU;SERPINE1
positive regulation of response to external stimulus (GO:0032103)	1990-03-01	0.0307627	0.22607	0	0	4.60438	16.0299	SERPINE1;PLA2G7;SNCA
lipid transport (GO:0006869)	1991-03-01	0.0316404	0.22607	0	0	4.55183	15.7189	SLCO1B3;NR1H4;SLCO1B7
sodium-independent organic anion transport (GO:0043252)	1937-02-01	0.0317378	0.22607	0	0	7.59885	26.2179	SLCO1B3;SLCO1B7
activation of protein kinase activity (GO:0032147)	5/233	0.0320516	0.22607	0	0	2.94716	10.1394	IL1B;SAA1;CHI3L1;NRG1;CARD14
chemical homeostasis (GO:0048878)	1938-02-01	0.0333381	0.22607	0	0	7.3874	25.1249	EIF5A2;NR1H4
positive regulation of fat cell differentiation (GO:0045600)	1939-02-01	0.0349694	0.22607	0	0	7.18738	24.1013	SFRP2;PTGS2
clathrin-dependent endocytosis (GO:0072583)	1939-02-01	0.0349694	0.22607	0	0	7.18738	24.1013	AP2B1;SNCA
positive regulation of phagocytosis (GO:0050766)	1939-02-01	0.0349694	0.22607	0	0	7.18738	24.1013	IL1B;GATA2
regulation of protein kinase B signaling (GO:0051896)	4/163	0.0352285	0.22607	0	0	3.3697	11.2747	HGF;CD28;CHI3L1;NRG1
positive regulation of protein modification process (GO:0031401)	4/163	0.0352285	0.22607	0	0	3.3697	11.2747	HGF;IL1B;LILRB2;CARD14
negative regulation of programmed cell death (GO:0043069)	7/408	0.0355051	0.22607	0	0	2.35758	7.86978	HGF;PDPN;CD28;NR1H4;CARD14;ZNF268;SNCA
defense response to bacterium (GO:0042742)	5/241	0.0362562	0.22607	0	0	2.84609	9.44091	GNLY;SERPINE1;STAB1;SEMG1;KRT6A
response to peptide hormone (GO:0043434)	1940-02-01	0.0366311	0.22607	0	0	6.99788	23.141	REG3A;REG1B
positive regulation of epithelial to mesenchymal transition (GO:0010718)	1940-02-01	0.0366311	0.22607	0	0	6.99788	23.141	IL1B;PDPN
positive regulation of cytokine biosynthetic process (GO:0042108)	1940-02-01	0.0366311	0.22607	0	0	6.99788	23.141	IL1B;CD28
positive regulation of mitotic nuclear division (GO:0045840)	1940-02-01	0.0366311	0.22607	0	0	6.99788	23.141	IL1B;CD28
positive regulation of protein phosphorylation (GO:0001934)	7/412	0.0371172	0.22607	0	0	2.33381	7.68683	IL11;SFRP2;HGF;IL1B;CHI3L1;CARD14;SNCA
regulation of phagocytosis (GO:0050764)	1941-02-01	0.0383227	0.22607	0	0	6.8181	22.2387	IL1B;GATA2
regulation of cholesterol metabolic process (GO:0090181)	1941-02-01	0.0383227	0.22607	0	0	6.8181	22.2387	SEC14L2;NR1H4
regulation of interleukin-6 production (GO:0032675)	1942-02-01	0.0400437	0.22607	0	0	6.64732	21.3896	IL1B;LILRB2
positive regulation of interleukin-6 production (GO:0032755)	1943-02-01	0.0417935	0.22607	0	0	6.48486	20.5895	IL1B;LILRB2
regulation of interferon-gamma production (GO:0032649)	1943-02-01	0.0417935	0.22607	0	0	6.48486	20.5895	CD274;IL1B
positive regulation of transport (GO:0051050)	1944-02-01	0.0435715	0.22607	0	0	6.33014	19.8345	NR4A3;SNCA
adherens junction organization (GO:0034332)	1944-02-01	0.0435715	0.22607	0	0	6.33014	19.8345	CDH3;JUP
regulation of steroid biosynthetic process (GO:0050810)	1944-02-01	0.0435715	0.22607	0	0	6.33014	19.8345	SEC14L2;NR1H4
positive regulation of interleukin-8 production (GO:0032757)	1944-02-01	0.0435715	0.22607	0	0	6.33014	19.8345	IL1B;SERPINE1
regulation of response to wounding (GO:1903034)	2021-01-06	0.0444587	0.22607	0	0	26.4587	82.3709	PLAU
regulation of fat cell proliferation (GO:0070344)	2021-01-06	0.0444587	0.22607	0	0	26.4587	82.3709	GATA2
regulation of endothelial cell development (GO:1901550)	2021-01-06	0.0444587	0.22607	0	0	26.4587	82.3709	IL1B
positive regulation of histone phosphorylation (GO:0033129)	2021-01-06	0.0444587	0.22607	0	0	26.4587	82.3709	IL1B
negative regulation of transforming growth factor beta production (GO:0071635)	2021-01-06	0.0444587	0.22607	0	0	26.4587	82.3709	CDH3
negative regulation of keratinocyte differentiation (GO:0045617)	2021-01-06	0.0444587	0.22607	0	0	26.4587	82.3709	REG3A
regulation of transforming growth factor beta2 production (GO:0032909)	2021-01-06	0.0444587	0.22607	0	0	26.4587	82.3709	CDH3
positive regulation of T-helper 17 type immune response (GO:2000318)	2021-01-06	0.0444587	0.22607	0	0	26.4587	82.3709	PRKCQ
positive regulation of icosanoid secretion (GO:0032305)	2021-01-06	0.0444587	0.22607	0	0	26.4587	82.3709	IL1B
positive regulation of cholesterol storage (GO:0010886)	2021-01-06	0.0444587	0.22607	0	0	26.4587	82.3709	MSR1
heparan sulfate proteoglycan biosynthetic process, enzymatic modification (GO:0015015)	2021-01-06	0.0444587	0.22607	0	0	26.4587	82.3709	HS6ST2
activation of transmembrane receptor protein tyrosine kinase activity (GO:0007171)	2021-01-06	0.0444587	0.22607	0	0	26.4587	82.3709	NRG1
regulation of T cell tolerance induction (GO:0002664)	2021-01-06	0.0444587	0.22607	0	0	26.4587	82.3709	LILRB2
cellular triglyceride homeostasis (GO:0035356)	2021-01-06	0.0444587	0.22607	0	0	26.4587	82.3709	NR1H4
cellular response to monoamine stimulus (GO:0071868)	2021-01-06	0.0444587	0.22607	0	0	26.4587	82.3709	NR4A3
regulation of interleukin-10 secretion (GO:2001179)	2021-01-06	0.0444587	0.22607	0	0	26.4587	82.3709	CD274
regulation of adiponectin secretion (GO:0070163)	2021-01-06	0.0444587	0.22607	0	0	26.4587	82.3709	IL1B
aggrephagy (GO:0035973)	2021-01-06	0.0444587	0.22607	0	0	26.4587	82.3709	WDFY3
bundle of His cell-Purkinje myocyte adhesion involved in cell communication (GO:0086073)	2021-01-06	0.0444587	0.22607	0	0	26.4587	82.3709	JUP
regulation of inositol phosphate biosynthetic process (GO:0010919)	2021-01-06	0.0444587	0.22607	0	0	26.4587	82.3709	SNCA
negative regulation of neural precursor cell proliferation (GO:2000178)	2021-01-06	0.0444587	0.22607	0	0	26.4587	82.3709	GATA2
regulation of biosynthetic process (GO:0009889)	2021-01-06	0.0444587	0.22607	0	0	26.4587	82.3709	SNCA
response to catecholamine (GO:0071869)	2021-01-06	0.0444587	0.22607	0	0	26.4587	82.3709	NR4A3
immune response-inhibiting cell surface receptor signaling pathway (GO:0002767)	2021-01-06	0.0444587	0.22607	0	0	26.4587	82.3709	LILRB2
positive regulation of myeloid leukocyte cytokine production involved in immune response (GO:0061081)	2021-01-06	0.0444587	0.22607	0	0	26.4587	82.3709	NR4A3
phospholipase C-activating G-protein coupled acetylcholine receptor signaling pathway (GO:0007207)	2021-01-06	0.0444587	0.22607	0	0	26.4587	82.3709	GNA15
cellular response to lipid (GO:0071396)	4/178	0.046161	0.22607	0	0	3.07686	9.46326	CD274;SERPINE1;NR1H4;LILRB2
regulation of cellular component movement (GO:0051270)	1946-02-01	0.0472104	0.22607	0	0	6.04179	18.4465	PDPN;NRG1
negative regulation of autophagy (GO:0010507)	1946-02-01	0.0472104	0.22607	0	0	6.04179	18.4465	HGF;SNCA
negative regulation of response to external stimulus (GO:0032102)	3/107	0.0474343	0.22607	0	0	3.84843	11.7316	SERPINE1;NR1H4;SAA1
fatty acid biosynthetic process (GO:0006633)	1947-02-01	0.0490702	0.22607	0	0	5.90723	17.8074	ABHD2;ELOVL7
endocytosis (GO:0006897)	5/263	0.0495082	0.22607	0	0	2.60048	7.81606	MSR1;STAB1;SAA1;APOL1;FCGR1B
negative regulation of cellular process (GO:0048523)	8/534	0.0499316	0.22607	0	0	2.05515	6.15948	NR4A1;SFRP2;IL1B;PDPN;TGFBI;ZNF268;CD33;PF4
amino acid transport (GO:0006865)	1948-02-01	0.0509562	0.22607	0	0	5.77852	17.2014	SLC7A11;SLC6A20
positive regulation of insulin-like growth factor receptor signaling pathway (GO:0043568)	2021-01-07	0.0516752	0.22607	0	0	22.0478	65.3226	CDH3
cardiac muscle cell-cardiac muscle cell adhesion (GO:0086042)	2021-01-07	0.0516752	0.22607	0	0	22.0478	65.3226	JUP
regulation of entry of bacterium into host cell (GO:2000535)	2021-01-07	0.0516752	0.22607	0	0	22.0478	65.3226	KRT6A
positive regulation of inositol phosphate biosynthetic process (GO:0060732)	2021-01-07	0.0516752	0.22607	0	0	22.0478	65.3226	SNCA
regulation of monocyte chemotactic protein-1 production (GO:0071637)	2021-01-07	0.0516752	0.22607	0	0	22.0478	65.3226	IL1B
regulation of dendritic cell differentiation (GO:2001198)	2021-01-07	0.0516752	0.22607	0	0	22.0478	65.3226	LILRB2
flavin-containing compound metabolic process (GO:0042726)	2021-01-07	0.0516752	0.22607	0	0	22.0478	65.3226	SLC52A1
fatty acid elongation, unsaturated fatty acid (GO:0019368)	2021-01-07	0.0516752	0.22607	0	0	22.0478	65.3226	ELOVL7
thiamine-containing compound metabolic process (GO:0042723)	2021-01-07	0.0516752	0.22607	0	0	22.0478	65.3226	ACPP
pri-miRNA transcription from RNA polymerase II promoter (GO:0061614)	2021-01-07	0.0516752	0.22607	0	0	22.0478	65.3226	FOSL1
positive regulation of extracellular matrix disassembly (GO:0090091)	2021-01-07	0.0516752	0.22607	0	0	22.0478	65.3226	PDPN
regulation of low-density lipoprotein particle clearance (GO:0010988)	2021-01-07	0.0516752	0.22607	0	0	22.0478	65.3226	NR1H4
riboflavin metabolic process (GO:0006771)	2021-01-07	0.0516752	0.22607	0	0	22.0478	65.3226	SLC52A1
nucleoside diphosphate metabolic process (GO:0009132)	2021-01-07	0.0516752	0.22607	0	0	22.0478	65.3226	AK8
negative regulation of transporter activity (GO:0032410)	2021-01-07	0.0516752	0.22607	0	0	22.0478	65.3226	SNCA
negative regulation of epidermal cell differentiation (GO:0045605)	2021-01-07	0.0516752	0.22607	0	0	22.0478	65.3226	REG3A
leukocyte aggregation (GO:0070486)	2021-01-07	0.0516752	0.22607	0	0	22.0478	65.3226	IL1B
hyaluronan biosynthetic process (GO:0030213)	2021-01-07	0.0516752	0.22607	0	0	22.0478	65.3226	IL1B
cellular response to leptin stimulus (GO:0044320)	2021-01-07	0.0516752	0.22607	0	0	22.0478	65.3226	NR4A3
fatty acid elongation, monounsaturated fatty acid (GO:0034625)	2021-01-07	0.0516752	0.22607	0	0	22.0478	65.3226	ELOVL7
negative regulation of synapse organization (GO:1905809)	2021-01-07	0.0516752	0.22607	0	0	22.0478	65.3226	LILRB2
lymphatic endothelial cell differentiation (GO:0060836)	2021-01-07	0.0516752	0.22607	0	0	22.0478	65.3226	PDPN
regulation of calcidiol 1-monooxygenase activity (GO:0060558)	2021-01-07	0.0516752	0.22607	0	0	22.0478	65.3226	IL1B
regulation of T-helper 17 type immune response (GO:2000316)	2021-01-07	0.0516752	0.22607	0	0	22.0478	65.3226	PRKCQ
chitin metabolic process (GO:0006030)	2021-01-07	0.0516752	0.22607	0	0	22.0478	65.3226	CHI3L1
negative regulation of calcium ion import (GO:0090281)	2021-01-07	0.0516752	0.22607	0	0	22.0478	65.3226	SEMG1
fatty acid elongation, saturated fatty acid (GO:0019367)	2021-01-07	0.0516752	0.22607	0	0	22.0478	65.3226	ELOVL7
fatty acid elongation, polyunsaturated fatty acid (GO:0034626)	2021-01-07	0.0516752	0.22607	0	0	22.0478	65.3226	ELOVL7
negative regulation of cell adhesion mediated by integrin (GO:0033629)	2021-01-07	0.0516752	0.22607	0	0	22.0478	65.3226	SERPINE1
positive regulation of phospholipid biosynthetic process (GO:0071073)	2021-01-07	0.0516752	0.22607	0	0	22.0478	65.3226	NR1H4
excitatory chemical synaptic transmission (GO:0098976)	2021-01-07	0.0516752	0.22607	0	0	22.0478	65.3226	GRIN2D
chitin catabolic process (GO:0006032)	2021-01-07	0.0516752	0.22607	0	0	22.0478	65.3226	CHI3L1
regulation of protein heterodimerization activity (GO:0043497)	2021-01-07	0.0516752	0.22607	0	0	22.0478	65.3226	NRG1
T-helper 1 type immune response (GO:0042088)	2021-01-07	0.0516752	0.22607	0	0	22.0478	65.3226	IL18BP
calcitonin family receptor signaling pathway (GO:0097646)	2021-01-07	0.0516752	0.22607	0	0	22.0478	65.3226	CALCRL
positive regulation of CD4-positive, alpha-beta T cell activation (GO:2000516)	2021-01-07	0.0516752	0.22607	0	0	22.0478	65.3226	PRKCQ
negative regulation of nitrogen compound metabolic process (GO:0051172)	2021-01-07	0.0516752	0.22607	0	0	22.0478	65.3226	LILRB2
microglial cell activation (GO:0001774)	2021-01-07	0.0516752	0.22607	0	0	22.0478	65.3226	SNCA
regulation of release of sequestered calcium ion into cytosol (GO:0051279)	1949-02-01	0.052868	0.22607	0	0	5.65529	16.6263	NPSR1;SNCA
regulation of transcription from RNA polymerase II promoter (GO:0006357)	17/1478	0.0540786	0.22607	0	0	1.59672	4.65814	IL11;JUP;HGF;SERPINE1;NR1H4;GRHL3;GATA2;GRHL1;ARNTL2;FOSL1;NR4A1;SFRP2;NR4A3;ZNF268;MDFI;SNCA;PF4
receptor internalization (GO:0031623)	1950-02-01	0.0548051	0.22607	0	0	5.53719	16.0799	CALCRL;SNCA
wound healing (GO:0042060)	1950-02-01	0.0548051	0.22607	0	0	5.53719	16.0799	NRG1;KRT6A
response to organonitrogen compound (GO:0010243)	1951-02-01	0.0567669	0.22607	0	0	5.42391	15.5601	KYNU;NR1H4
carboxylic acid transport (GO:0046942)	1951-02-01	0.0567669	0.22607	0	0	5.42391	15.5601	SLC7A11;SLC6A20
cellular response to oxygen-containing compound (GO:1901701)	5/274	0.0570766	0.22607	0	0	2.49274	7.13762	CD274;NR4A3;SERPINE1;NR1H4;LILRB2
negative regulation of cell proliferation (GO:0008285)	6/363	0.0576285	0.22607	0	0	2.25929	6.44741	SFRP2;IL1B;PDPN;GATA2;ZNF268;CD33
positive regulation of macromolecule metabolic process (GO:0010604)	5/276	0.0585205	0.22607	0	0	2.47409	7.02241	CDH3;IL1B;CD28;SNCA;PF4
positive regulation of mitotic cell cycle (GO:0045931)	1952-02-01	0.058753	0.22607	0	0	5.31517	15.0654	IL1B;CD28
regulation of cell-matrix adhesion (GO:0001952)	1952-02-01	0.058753	0.22607	0	0	5.31517	15.0654	JUP;PLAU
positive regulation of macrophage differentiation (GO:0045651)	2021-01-08	0.0588376	0.22607	0	0	18.8971	53.5351	PF4
regulation of brown fat cell differentiation (GO:0090335)	2021-01-08	0.0588376	0.22607	0	0	18.8971	53.5351	PTGS2
mast cell activation involved in immune response (GO:0002279)	2021-01-08	0.0588376	0.22607	0	0	18.8971	53.5351	NR4A3
defense response to protozoan (GO:0042832)	2021-01-08	0.0588376	0.22607	0	0	18.8971	53.5351	PF4
regulation of chaperone-mediated autophagy (GO:1904714)	2021-01-08	0.0588376	0.22607	0	0	18.8971	53.5351	SNCA
nucleoside diphosphate phosphorylation (GO:0006165)	2021-01-08	0.0588376	0.22607	0	0	18.8971	53.5351	AK8
response to epinephrine (GO:0071871)	2021-01-08	0.0588376	0.22607	0	0	18.8971	53.5351	SNCA
regulation of dopamine uptake involved in synaptic transmission (GO:0051584)	2021-01-08	0.0588376	0.22607	0	0	18.8971	53.5351	SNCA
response to magnesium ion (GO:0032026)	2021-01-08	0.0588376	0.22607	0	0	18.8971	53.5351	SNCA
ventricular trabecula myocardium morphogenesis (GO:0003222)	2021-01-08	0.0588376	0.22607	0	0	18.8971	53.5351	NRG1
negative regulation of exocytosis (GO:0045920)	2021-01-08	0.0588376	0.22607	0	0	18.8971	53.5351	SNCA
positive regulation of behavior (GO:0048520)	2021-01-08	0.0588376	0.22607	0	0	18.8971	53.5351	NR4A3
regulation of sensory perception (GO:0051931)	2021-01-08	0.0588376	0.22607	0	0	18.8971	53.5351	ACPP
regulation of MHC class II biosynthetic process (GO:0045346)	2021-01-08	0.0588376	0.22607	0	0	18.8971	53.5351	PF4
positive regulation of transforming growth factor beta production (GO:0071636)	2021-01-08	0.0588376	0.22607	0	0	18.8971	53.5351	PTGS2
negative regulation of activated T cell proliferation (GO:0046007)	2021-01-08	0.0588376	0.22607	0	0	18.8971	53.5351	CD274
negative regulation of monooxygenase activity (GO:0032769)	2021-01-08	0.0588376	0.22607	0	0	18.8971	53.5351	SNCA
desmosome organization (GO:0002934)	2021-01-08	0.0588376	0.22607	0	0	18.8971	53.5351	JUP
regulation of T cell mediated immunity (GO:0002709)	2021-01-08	0.0588376	0.22607	0	0	18.8971	53.5351	IL1B
mast cell degranulation (GO:0043303)	2021-01-08	0.0588376	0.22607	0	0	18.8971	53.5351	NR4A3
nucleotide phosphorylation (GO:0046939)	2021-01-08	0.0588376	0.22607	0	0	18.8971	53.5351	AK8
benzene-containing compound metabolic process (GO:0042537)	2021-01-08	0.0588376	0.22607	0	0	18.8971	53.5351	KYNU
regulation of long term synaptic depression (GO:1900452)	2021-01-08	0.0588376	0.22607	0	0	18.8971	53.5351	LILRB2
positive regulation of cAMP-mediated signaling (GO:0043950)	2021-01-08	0.0588376	0.22607	0	0	18.8971	53.5351	PF4
bundle of His cell to Purkinje myocyte communication (GO:0086069)	2021-01-08	0.0588376	0.22607	0	0	18.8971	53.5351	JUP
regulation of striated muscle cell differentiation (GO:0051153)	2021-01-08	0.0588376	0.22607	0	0	18.8971	53.5351	NRG1
dimeric G-protein coupled receptor signaling pathway (GO:0038042)	2021-01-08	0.0588376	0.22607	0	0	18.8971	53.5351	CALCRL
response to leptin (GO:0044321)	2021-01-08	0.0588376	0.22607	0	0	18.8971	53.5351	NR4A3
kynurenine metabolic process (GO:0070189)	2021-01-08	0.0588376	0.22607	0	0	18.8971	53.5351	KYNU
cellular response to epinephrine stimulus (GO:0071872)	2021-01-08	0.0588376	0.22607	0	0	18.8971	53.5351	SNCA
positive regulation of regulatory T cell differentiation (GO:0045591)	2021-01-08	0.0588376	0.22607	0	0	18.8971	53.5351	LILRB2
activation of MAPK activity (GO:0000187)	3/117	0.0589293	0.22607	0	0	3.50907	9.93564	IL1B;SAA1;NRG1
MAPK cascade (GO:0000165)	5/278	0.0599853	0.229103	0	0	2.45572	6.90955	HGF;IL1B;NRG1;RASAL2;GRIN2D
calcium ion transport (GO:0006816)	3/118	0.0601448	0.229103	0	0	3.47838	9.77772	CALCRL;GRIN3A;TRPV2
positive regulation of DNA biosynthetic process (GO:2000573)	1955-02-01	0.0648523	0.230065	0	0	5.01355	13.7153	HGF;PRKCQ
nucleoside triphosphate biosynthetic process (GO:0009142)	2021-01-09	0.0659462	0.230065	0	0	16.5342	44.955	AK8
glycine transport (GO:0015816)	2021-01-09	0.0659462	0.230065	0	0	16.5342	44.955	SLC6A20
megakaryocyte differentiation (GO:0030219)	2021-01-09	0.0659462	0.230065	0	0	16.5342	44.955	IL11
positive regulation of hemostasis (GO:1900048)	2021-01-09	0.0659462	0.230065	0	0	16.5342	44.955	SERPINE1
regulation of bile acid biosynthetic process (GO:0070857)	2021-01-09	0.0659462	0.230065	0	0	16.5342	44.955	NR1H4
negative regulation of lymphocyte apoptotic process (GO:0070229)	2021-01-09	0.0659462	0.230065	0	0	16.5342	44.955	PRKCQ
regulation of interleukin-1 secretion (GO:0050704)	2021-01-09	0.0659462	0.230065	0	0	16.5342	44.955	SAA1
negative regulation of T cell apoptotic process (GO:0070233)	2021-01-09	0.0659462	0.230065	0	0	16.5342	44.955	PRKCQ
positive regulation of coagulation (GO:0050820)	2021-01-09	0.0659462	0.230065	0	0	16.5342	44.955	SERPINE1
endothelial cell chemotaxis (GO:0035767)	2021-01-09	0.0659462	0.230065	0	0	16.5342	44.955	NR4A1
regulation of interferon-gamma secretion (GO:1902713)	2021-01-09	0.0659462	0.230065	0	0	16.5342	44.955	NR1H4
indolalkylamine catabolic process (GO:0046218)	2021-01-09	0.0659462	0.230065	0	0	16.5342	44.955	KYNU
regulation of hair cycle (GO:0042634)	2021-01-09	0.0659462	0.230065	0	0	16.5342	44.955	CDH3
regulation of flagellated sperm motility (GO:1901317)	2021-01-09	0.0659462	0.230065	0	0	16.5342	44.955	SEMG1
regulation of homotypic cell-cell adhesion (GO:0034110)	2021-01-09	0.0659462	0.230065	0	0	16.5342	44.955	PRKCQ
proline transport (GO:0015824)	2021-01-09	0.0659462	0.230065	0	0	16.5342	44.955	SLC6A20
regulation of sensory perception of pain (GO:0051930)	2021-01-09	0.0659462	0.230065	0	0	16.5342	44.955	ACPP
mast cell mediated immunity (GO:0002448)	2021-01-09	0.0659462	0.230065	0	0	16.5342	44.955	NR4A3
nicotinamide nucleotide biosynthetic process (GO:0019359)	2021-01-09	0.0659462	0.230065	0	0	16.5342	44.955	KYNU
negative regulation of microtubule polymerization (GO:0031115)	2021-01-09	0.0659462	0.230065	0	0	16.5342	44.955	SNCA
nucleoside phosphate biosynthetic process (GO:1901293)	2021-01-09	0.0659462	0.230065	0	0	16.5342	44.955	AK8
negative regulation of fibrinolysis (GO:0051918)	2021-01-09	0.0659462	0.230065	0	0	16.5342	44.955	SERPINE1
cytoskeletal anchoring at plasma membrane (GO:0007016)	2021-01-09	0.0659462	0.230065	0	0	16.5342	44.955	JUP
negative regulation of peptidyl-lysine acetylation (GO:2000757)	2021-01-09	0.0659462	0.230065	0	0	16.5342	44.955	SNCA
response to vitamin (GO:0033273)	2021-01-09	0.0659462	0.230065	0	0	16.5342	44.955	KYNU
positive regulation of multicellular organismal process (GO:0051240)	4/202	0.0671471	0.230104	0	0	2.70061	7.294	IL1B;SERPINE1;PDPN;LILRB2
platelet degranulation (GO:0002576)	3/124	0.0676824	0.230104	0	0	3.30489	8.89984	HGF;SERPINE1;PF4
dephosphorylation (GO:0016311)	3/124	0.0676824	0.230104	0	0	3.30489	8.89984	DUSP4;MTMR3;ACPP
organic anion transport (GO:0015711)	3/124	0.0676824	0.230104	0	0	3.30489	8.89984	SLCO1B3;SLC52A1;SLCO1B7
negative regulation of multicellular organismal process (GO:0051241)	3/125	0.0689787	0.230104	0	0	3.27764	8.76426	REG3A;SFRP2;IL1B
receptor metabolic process (GO:0043112)	1958-02-01	0.0711536	0.230104	0	0	4.74425	12.5386	CALCRL;SNCA
positive regulation of NF-kappaB transcription factor activity (GO:0051092)	3/128	0.0729351	0.230104	0	0	3.19849	8.37423	IL1B;PRKCQ;CARD14
low-density lipoprotein particle receptor catabolic process (GO:0032802)	2021-01-10	0.0730014	0.230104	0	0	14.6963	38.4643	AP2B1
dorsal/ventral axis specification (GO:0009950)	2021-01-10	0.0730014	0.230104	0	0	14.6963	38.4643	MDFI
glucosamine-containing compound catabolic process (GO:1901072)	2021-01-10	0.0730014	0.230104	0	0	14.6963	38.4643	CHI3L1
negative regulation of oxidative stress-induced neuron death (GO:1903204)	2021-01-10	0.0730014	0.230104	0	0	14.6963	38.4643	NR4A3
macrophage chemotaxis (GO:0048246)	2021-01-10	0.0730014	0.230104	0	0	14.6963	38.4643	SAA1
leukotriene D4 biosynthetic process (GO:1901750)	2021-01-10	0.0730014	0.230104	0	0	14.6963	38.4643	GGTA1P
leukotriene D4 metabolic process (GO:1901748)	2021-01-10	0.0730014	0.230104	0	0	14.6963	38.4643	GGTA1P
positive regulation of receptor recycling (GO:0001921)	2021-01-10	0.0730014	0.230104	0	0	14.6963	38.4643	SNCA
regulation of platelet-derived growth factor receptor signaling pathway (GO:0010640)	2021-01-10	0.0730014	0.230104	0	0	14.6963	38.4643	SNCA
regulation of phospholipase activity (GO:0010517)	2021-01-10	0.0730014	0.230104	0	0	14.6963	38.4643	SNCA
negative regulation of embryonic development (GO:0045992)	2021-01-10	0.0730014	0.230104	0	0	14.6963	38.4643	SFRP2
regulation of actin filament-based movement (GO:1903115)	2021-01-10	0.0730014	0.230104	0	0	14.6963	38.4643	PDPN
regulation of DNA-templated transcription, initiation (GO:2000142)	2021-01-10	0.0730014	0.230104	0	0	14.6963	38.4643	FOSL1
regulation of transforming growth factor beta production (GO:0071634)	2021-01-10	0.0730014	0.230104	0	0	14.6963	38.4643	PTGS2
tryptophan metabolic process (GO:0006568)	2021-01-10	0.0730014	0.230104	0	0	14.6963	38.4643	KYNU
dicarboxylic acid biosynthetic process (GO:0043650)	2021-01-10	0.0730014	0.230104	0	0	14.6963	38.4643	KYNU
positive regulation of T cell apoptotic process (GO:0070234)	2021-01-10	0.0730014	0.230104	0	0	14.6963	38.4643	CD274
medium-chain fatty acid metabolic process (GO:0051791)	2021-01-10	0.0730014	0.230104	0	0	14.6963	38.4643	ABHD2
macrophage migration (GO:1905517)	2021-01-10	0.0730014	0.230104	0	0	14.6963	38.4643	SAA1
regulation of histone phosphorylation (GO:0033127)	2021-01-10	0.0730014	0.230104	0	0	14.6963	38.4643	IL1B
tryptophan catabolic process (GO:0006569)	2021-01-10	0.0730014	0.230104	0	0	14.6963	38.4643	KYNU
regulation of phospholipid metabolic process (GO:1903725)	2021-01-10	0.0730014	0.230104	0	0	14.6963	38.4643	MTMR3
regulation of plasminogen activation (GO:0010755)	2021-01-10	0.0730014	0.230104	0	0	14.6963	38.4643	SERPINE1
regulation of T cell apoptotic process (GO:0070232)	2021-01-10	0.0730014	0.230104	0	0	14.6963	38.4643	PRKCQ
negative regulation of glucose transport (GO:0010829)	2021-01-10	0.0730014	0.230104	0	0	14.6963	38.4643	IL1B
positive regulation of circadian rhythm (GO:0042753)	2021-01-10	0.0730014	0.230104	0	0	14.6963	38.4643	ARNTL2
cell morphogenesis (GO:0000902)	1959-02-01	0.0732968	0.230361	0	0	4.66078	12.1797	CDH3;PDPN
negative regulation of apoptotic process (GO:0043066)	7/485	0.0752489	0.235809	0	0	1.96997	5.09622	HGF;PDPN;CD28;NR1H4;CARD14;ZNF268;SNCA
replicative senescence (GO:0090399)	2021-01-11	0.0800038	0.237587	0	0	13.226	33.4047	SERPINE1
positive regulation of heterotypic cell-cell adhesion (GO:0034116)	2021-01-11	0.0800038	0.237587	0	0	13.226	33.4047	IL1B
drug transmembrane transport (GO:0006855)	2021-01-11	0.0800038	0.237587	0	0	13.226	33.4047	SLC47A1
regulation of feeding behavior (GO:0060259)	2021-01-11	0.0800038	0.237587	0	0	13.226	33.4047	NR4A3
regulation of lamellipodium morphogenesis (GO:2000392)	2021-01-11	0.0800038	0.237587	0	0	13.226	33.4047	PDPN
positive regulation of extracellular matrix organization (GO:1903055)	2021-01-11	0.0800038	0.237587	0	0	13.226	33.4047	PDPN
immune response-regulating cell surface receptor signaling pathway (GO:0002768)	2021-01-11	0.0800038	0.237587	0	0	13.226	33.4047	LILRB2
regulation of synaptic vesicle cycle (GO:0098693)	2021-01-11	0.0800038	0.237587	0	0	13.226	33.4047	SNCA
low-density lipoprotein particle remodeling (GO:0034374)	2021-01-11	0.0800038	0.237587	0	0	13.226	33.4047	PLA2G7
positive regulation of fatty acid oxidation (GO:0046321)	2021-01-11	0.0800038	0.237587	0	0	13.226	33.4047	NR4A3
cyclooxygenase pathway (GO:0019371)	2021-01-11	0.0800038	0.237587	0	0	13.226	33.4047	PTGS2
regulation of ventricular cardiac muscle cell action potential (GO:0098911)	2021-01-11	0.0800038	0.237587	0	0	13.226	33.4047	JUP
somite development (GO:0061053)	2021-01-11	0.0800038	0.237587	0	0	13.226	33.4047	SFRP2
low-density lipoprotein receptor particle metabolic process (GO:0032799)	2021-01-11	0.0800038	0.237587	0	0	13.226	33.4047	AP2B1
epithelial cell-cell adhesion (GO:0090136)	2021-01-11	0.0800038	0.237587	0	0	13.226	33.4047	JUP
regulation of serine-type endopeptidase activity (GO:1900003)	2021-01-11	0.0800038	0.237587	0	0	13.226	33.4047	SEMG1
phosphatidylinositol dephosphorylation (GO:0046856)	2021-01-11	0.0800038	0.237587	0	0	13.226	33.4047	MTMR3
negative regulation of histone acetylation (GO:0035067)	2021-01-11	0.0800038	0.237587	0	0	13.226	33.4047	SNCA
hepatocyte growth factor receptor signaling pathway (GO:0048012)	2021-01-11	0.0800038	0.237587	0	0	13.226	33.4047	HGF
positive regulation of sequence-specific DNA binding transcription factor activity (GO:0051091)	4/215	0.0802645	0.237706	0	0	2.53255	6.38817	JUP;IL1B;PRKCQ;CARD14
vesicle coating (GO:0006901)	1963-02-01	0.082072	0.241073	0	0	4.35427	10.8864	ANKRD28;CD59
COPII vesicle coating (GO:0048208)	1963-02-01	0.082072	0.241073	0	0	4.35427	10.8864	ANKRD28;CD59
vesicle targeting, rough ER to cis-Golgi (GO:0048207)	1963-02-01	0.082072	0.241073	0	0	4.35427	10.8864	ANKRD28;CD59
cellular response to organic cyclic compound (GO:0071407)	3/135	0.0825499	0.241817	0	0	3.02779	7.55239	NR4A3;JUP;IL1B
positive regulation of cell adhesion (GO:0045785)	1964-02-01	0.0843143	0.242212	0	0	4.28383	10.5948	SFRP2;SAA1
negative regulation of cell adhesion (GO:0007162)	1965-02-01	0.0865751	0.242212	0	0	4.21562	10.3145	SERPINE1;TGFBI
negative regulation of blood vessel morphogenesis (GO:2000181)	1965-02-01	0.0865751	0.242212	0	0	4.21562	10.3145	STAB1;PF4
cargo loading into COPII-coated vesicle (GO:0090110)	2021-01-12	0.0869536	0.242212	0	0	12.023	29.3648	SAR1A
positive regulation of interleukin-1 production (GO:0032732)	2021-01-12	0.0869536	0.242212	0	0	12.023	29.3648	SAA1
negative regulation of histone modification (GO:0031057)	2021-01-12	0.0869536	0.242212	0	0	12.023	29.3648	SNCA
fatty acid elongation (GO:0030497)	2021-01-12	0.0869536	0.242212	0	0	12.023	29.3648	ELOVL7
negative regulation of metabolic process (GO:0009892)	2021-01-12	0.0869536	0.242212	0	0	12.023	29.3648	IL1B
response to interleukin-6 (GO:0070741)	2021-01-12	0.0869536	0.242212	0	0	12.023	29.3648	CHI3L1
negative regulation of oxidoreductase activity (GO:0051354)	2021-01-12	0.0869536	0.242212	0	0	12.023	29.3648	SNCA
regulation of cholesterol storage (GO:0010885)	2021-01-12	0.0869536	0.242212	0	0	12.023	29.3648	MSR1
histone arginine methylation (GO:0034969)	2021-01-12	0.0869536	0.242212	0	0	12.023	29.3648	NR1H4
regulation of cholesterol homeostasis (GO:2000188)	2021-01-12	0.0869536	0.242212	0	0	12.023	29.3648	NR1H4
cellular response to fatty acid (GO:0071398)	2021-01-12	0.0869536	0.242212	0	0	12.023	29.3648	NR1H4
regulation of hormone secretion (GO:0046883)	2021-01-12	0.0869536	0.242212	0	0	12.023	29.3648	IL11
plasminogen activation (GO:0031639)	2021-01-12	0.0869536	0.242212	0	0	12.023	29.3648	PLAU
positive regulation of vascular endothelial growth factor receptor signaling pathway (GO:0030949)	2021-01-12	0.0869536	0.242212	0	0	12.023	29.3648	IL1B
regulation of establishment of endothelial barrier (GO:1903140)	2021-01-12	0.0869536	0.242212	0	0	12.023	29.3648	IL1B
positive regulation of granulocyte macrophage colony-stimulating factor production (GO:0032725)	2021-01-12	0.0869536	0.242212	0	0	12.023	29.3648	IL1B
response to lipid (GO:0033993)	3/140	0.0897343	0.247363	0	0	2.91655	7.03152	NR1H4;SNCA;PF4
negative regulation of cysteine-type endopeptidase activity involved in apoptotic process (GO:0043154)	1968-02-01	0.093465	0.247363	0	0	4.02339	9.53611	HGF;SNCA
response to interferon-gamma (GO:0034341)	1968-02-01	0.093465	0.247363	0	0	4.02339	9.53611	KYNU;SNCA
response to iron ion (GO:0010039)	2021-01-13	0.0938512	0.247363	0	0	11.0206	26.0751	SNCA
negative regulation of hemostasis (GO:1900047)	2021-01-13	0.0938512	0.247363	0	0	11.0206	26.0751	SERPINE1
prostanoid biosynthetic process (GO:0046457)	2021-01-13	0.0938512	0.247363	0	0	11.0206	26.0751	PTGS2
glycerolipid catabolic process (GO:0046503)	2021-01-13	0.0938512	0.247363	0	0	11.0206	26.0751	ABHD2
positive regulation of cellular carbohydrate metabolic process (GO:0010676)	2021-01-13	0.0938512	0.247363	0	0	11.0206	26.0751	SNCA
very long-chain fatty acid biosynthetic process (GO:0042761)	2021-01-13	0.0938512	0.247363	0	0	11.0206	26.0751	ELOVL7
regulation of fibrinolysis (GO:0051917)	2021-01-13	0.0938512	0.247363	0	0	11.0206	26.0751	SERPINE1
regulation of cytolysis (GO:0042268)	2021-01-13	0.0938512	0.247363	0	0	11.0206	26.0751	PF4
positive regulation of interleukin-17 production (GO:0032740)	2021-01-13	0.0938512	0.247363	0	0	11.0206	26.0751	PRKCQ
regulation of fatty acid oxidation (GO:0046320)	2021-01-13	0.0938512	0.247363	0	0	11.0206	26.0751	NR4A3
regulation of granulocyte macrophage colony-stimulating factor production (GO:0032645)	2021-01-13	0.0938512	0.247363	0	0	11.0206	26.0751	IL1B
regulation of macrophage differentiation (GO:0045649)	2021-01-13	0.0938512	0.247363	0	0	11.0206	26.0751	PF4
regulation of cAMP metabolic process (GO:0030814)	2021-01-13	0.0938512	0.247363	0	0	11.0206	26.0751	PF4
catecholamine biosynthetic process (GO:0042423)	2021-01-13	0.0938512	0.247363	0	0	11.0206	26.0751	SNCA
cardiocyte differentiation (GO:0035051)	2021-01-13	0.0938512	0.247363	0	0	11.0206	26.0751	NRG1
phospholipase C-activating dopamine receptor signaling pathway (GO:0060158)	2021-01-13	0.0938512	0.247363	0	0	11.0206	26.0751	GNA15
response to fatty acid (GO:0070542)	2021-01-13	0.0938512	0.247363	0	0	11.0206	26.0751	NR1H4
negative regulation of interleukin-10 production (GO:0032693)	2021-01-13	0.0938512	0.247363	0	0	11.0206	26.0751	CD274
regulation of synaptic vesicle transport (GO:1902803)	2021-01-13	0.0938512	0.247363	0	0	11.0206	26.0751	SNCA
response to organic cyclic compound (GO:0014070)	1969-02-01	0.0957962	0.251874	0	0	3.96314	9.29567	KYNU;IL1B
branching involved in blood vessel morphogenesis (GO:0001569)	2021-01-14	0.100697	0.252453	0	0	10.1723	23.3519	SFRP2
positive regulation of cell adhesion mediated by integrin (GO:0033630)	2021-01-14	0.100697	0.252453	0	0	10.1723	23.3519	SFRP2
adaptive immune response based on somatic recombination of immune receptors built from immunoglobulin superfamily domains (GO:0002460)	2021-01-14	0.100697	0.252453	0	0	10.1723	23.3519	IL18BP
epiboly involved in wound healing (GO:0090505)	2021-01-14	0.100697	0.252453	0	0	10.1723	23.3519	PDPN
regulation of lipase activity (GO:0060191)	2021-01-14	0.100697	0.252453	0	0	10.1723	23.3519	SNCA
stem cell development (GO:0048864)	2021-01-14	0.100697	0.252453	0	0	10.1723	23.3519	NRG1
cellular response to nitrogen compound (GO:1901699)	2021-01-14	0.100697	0.252453	0	0	10.1723	23.3519	NR1H4
regulation of extracellular matrix disassembly (GO:0010715)	2021-01-14	0.100697	0.252453	0	0	10.1723	23.3519	PDPN
regulation of secretion (GO:0051046)	2021-01-14	0.100697	0.252453	0	0	10.1723	23.3519	NRG1
negative regulation of smooth muscle cell migration (GO:0014912)	2021-01-14	0.100697	0.252453	0	0	10.1723	23.3519	SERPINE1
nucleoside triphosphate metabolic process (GO:0009141)	2021-01-14	0.100697	0.252453	0	0	10.1723	23.3519	AK8
positive regulation of purine nucleotide metabolic process (GO:1900544)	2021-01-14	0.100697	0.252453	0	0	10.1723	23.3519	PF4
positive regulation of muscle hypertrophy (GO:0014742)	2021-01-14	0.100697	0.252453	0	0	10.1723	23.3519	NR4A3
negative regulation of secretion (GO:0051048)	2021-01-14	0.100697	0.252453	0	0	10.1723	23.3519	NRG1
cardiac left ventricle morphogenesis (GO:0003214)	2021-01-14	0.100697	0.252453	0	0	10.1723	23.3519	SFRP2
regulation of neural precursor cell proliferation (GO:2000177)	2021-01-14	0.100697	0.252453	0	0	10.1723	23.3519	GATA2
cell migration involved in sprouting angiogenesis (GO:0002042)	2021-01-14	0.100697	0.252453	0	0	10.1723	23.3519	NR4A1
response to ethanol (GO:0045471)	2021-01-14	0.100697	0.252453	0	0	10.1723	23.3519	GRIN3A
regulated exocytosis (GO:0045055)	3/148	0.10175	0.252453	0	0	2.75452	6.29472	HGF;SERPINE1;PF4
negative regulation of cysteine-type endopeptidase activity (GO:2000117)	1972-02-01	0.102888	0.252453	0	0	3.79271	8.62508	HGF;SNCA
cell-cell junction organization (GO:0045216)	1972-02-01	0.102888	0.252453	0	0	3.79271	8.62508	CDH3;JUP
regulation of fat cell differentiation (GO:0045598)	1972-02-01	0.102888	0.252453	0	0	3.79271	8.62508	SFRP2;GATA2
canonical Wnt signaling pathway (GO:0060070)	1973-02-01	0.105283	0.252453	0	0	3.73911	8.41712	CDH3;SFRP2
positive regulation of cytokine secretion (GO:0050715)	1973-02-01	0.105283	0.252453	0	0	3.73911	8.41712	CD274;SAA1
positive regulation of peptidyl-lysine acetylation (GO:2000758)	2021-01-15	0.107492	0.252453	0	0	9.44524	21.0661	IL1B
neural crest cell differentiation (GO:0014033)	2021-01-15	0.107492	0.252453	0	0	9.44524	21.0661	NRG1
NAD biosynthesis via nicotinamide riboside salvage pathway (GO:0034356)	2021-01-15	0.107492	0.252453	0	0	9.44524	21.0661	PTGS2
mesenchymal cell development (GO:0014031)	2021-01-15	0.107492	0.252453	0	0	9.44524	21.0661	NRG1
heparan sulfate proteoglycan biosynthetic process (GO:0015012)	2021-01-15	0.107492	0.252453	0	0	9.44524	21.0661	HS6ST2
selective autophagy (GO:0061912)	2021-01-15	0.107492	0.252453	0	0	9.44524	21.0661	WDFY3
positive regulation of membrane protein ectodomain proteolysis (GO:0051044)	2021-01-15	0.107492	0.252453	0	0	9.44524	21.0661	IL1B
positive regulation of response to wounding (GO:1903036)	2021-01-15	0.107492	0.252453	0	0	9.44524	21.0661	REG3A
negative regulation of platelet-derived growth factor receptor signaling pathway (GO:0010642)	2021-01-15	0.107492	0.252453	0	0	9.44524	21.0661	SNCA
positive regulation of NF-kappaB import into nucleus (GO:0042346)	2021-01-15	0.107492	0.252453	0	0	9.44524	21.0661	IL1B
positive regulation of protein import (GO:1904591)	2021-01-15	0.107492	0.252453	0	0	9.44524	21.0661	JUP
lipoxygenase pathway (GO:0019372)	2021-01-15	0.107492	0.252453	0	0	9.44524	21.0661	PTGS2
regulation of tumor necrosis factor secretion (GO:1904467)	2021-01-15	0.107492	0.252453	0	0	9.44524	21.0661	NR1H4
cardiac muscle cell differentiation (GO:0055007)	2021-01-15	0.107492	0.252453	0	0	9.44524	21.0661	NRG1
negative regulation of coagulation (GO:0050819)	2021-01-15	0.107492	0.252453	0	0	9.44524	21.0661	SERPINE1
negative regulation of protein processing (GO:0010955)	2021-01-15	0.107492	0.252453	0	0	9.44524	21.0661	SERPINE1
regulation of lymphocyte proliferation (GO:0050670)	2021-01-15	0.107492	0.252453	0	0	9.44524	21.0661	LST1
toll-like receptor 4 signaling pathway (GO:0034142)	2021-01-15	0.107492	0.252453	0	0	9.44524	21.0661	NR1H4
positive regulation of protein export from nucleus (GO:0046827)	2021-01-15	0.107492	0.252453	0	0	9.44524	21.0661	IL1B
cytoplasmic sequestering of protein (GO:0051220)	2021-01-15	0.107492	0.252453	0	0	9.44524	21.0661	MDFI
regulation of peptide secretion (GO:0002791)	2021-01-15	0.107492	0.252453	0	0	9.44524	21.0661	SAA1
endoderm development (GO:0007492)	2021-01-15	0.107492	0.252453	0	0	9.44524	21.0661	DUSP4
negative regulation of lipid catabolic process (GO:0050995)	2021-01-15	0.107492	0.252453	0	0	9.44524	21.0661	IL1B
negative regulation of release of cytochrome c from mitochondria (GO:0090201)	2021-01-15	0.107492	0.252453	0	0	9.44524	21.0661	HGF
cellular sodium ion homeostasis (GO:0006883)	2021-01-15	0.107492	0.252453	0	0	9.44524	21.0661	TMPRSS3
positive regulation of intracellular protein transport (GO:0090316)	3/152	0.107988	0.253067	0	0	2.68003	5.96504	JUP;IL1B;NRG1
response to interleukin-1 (GO:0070555)	1976-02-01	0.112558	0.255488	0	0	3.58698	7.83499	CHI3L1;SNCA
peptidyl-threonine dephosphorylation (GO:0035970)	2021-01-16	0.114235	0.255488	0	0	8.81511	19.1244	DUSP4
lipopolysaccharide-mediated signaling pathway (GO:0031663)	2021-01-16	0.114235	0.255488	0	0	8.81511	19.1244	IL1B
regulation of steroid metabolic process (GO:0019218)	2021-01-16	0.114235	0.255488	0	0	8.81511	19.1244	NR1H4
positive regulation of cyclic nucleotide metabolic process (GO:0030801)	2021-01-16	0.114235	0.255488	0	0	8.81511	19.1244	PF4
establishment of skin barrier (GO:0061436)	2021-01-16	0.114235	0.255488	0	0	8.81511	19.1244	KRT16
regulation of dopamine secretion (GO:0014059)	2021-01-16	0.114235	0.255488	0	0	8.81511	19.1244	SNCA
regulation of protein homodimerization activity (GO:0043496)	2021-01-16	0.114235	0.255488	0	0	8.81511	19.1244	NRG1
negative regulation of response to wounding (GO:1903035)	2021-01-16	0.114235	0.255488	0	0	8.81511	19.1244	SERPINE1
positive regulation of cell migration involved in sprouting angiogenesis (GO:0090050)	2021-01-16	0.114235	0.255488	0	0	8.81511	19.1244	PTGS2
G-protein coupled acetylcholine receptor signaling pathway (GO:0007213)	2021-01-16	0.114235	0.255488	0	0	8.81511	19.1244	GNA15
cytoplasmic sequestering of transcription factor (GO:0042994)	2021-01-16	0.114235	0.255488	0	0	8.81511	19.1244	MDFI
regulation of reactive oxygen species biosynthetic process (GO:1903426)	2021-01-16	0.114235	0.255488	0	0	8.81511	19.1244	SNCA
regulation of water loss via skin (GO:0033561)	2021-01-16	0.114235	0.255488	0	0	8.81511	19.1244	KRT16
negative regulation of steroid biosynthetic process (GO:0010894)	2021-01-16	0.114235	0.255488	0	0	8.81511	19.1244	NR1H4
regulation of energy homeostasis (GO:2000505)	2021-01-16	0.114235	0.255488	0	0	8.81511	19.1244	NR4A3
positive regulation of cardiac muscle hypertrophy (GO:0010613)	2021-01-16	0.114235	0.255488	0	0	8.81511	19.1244	NR4A3
positive regulation of immune system process (GO:0002684)	2021-01-16	0.114235	0.255488	0	0	8.81511	19.1244	LILRB2
myoblast differentiation (GO:0045445)	2021-01-16	0.114235	0.255488	0	0	8.81511	19.1244	NRG1
mesenchyme development (GO:0060485)	2021-01-16	0.114235	0.255488	0	0	8.81511	19.1244	SFRP2
regulation of intrinsic apoptotic signaling pathway in response to DNA damage (GO:1902229)	2021-01-16	0.114235	0.255488	0	0	8.81511	19.1244	SFRP2
positive regulation of DNA-templated transcription, initiation (GO:2000144)	2021-01-16	0.114235	0.255488	0	0	8.81511	19.1244	FOSL1
water-soluble vitamin metabolic process (GO:0006767)	1977-02-01	0.115011	0.256692	0	0	3.53897	7.65382	TCN1;SLC52A1
negative regulation of cell communication (GO:0010648)	1978-02-01	0.117479	0.260721	0	0	3.49223	7.4786	IL11;IL1B
negative regulation of inflammatory response (GO:0050728)	1978-02-01	0.117479	0.260721	0	0	3.49223	7.4786	NR1H4;SAA1
cation transport (GO:0006812)	1979-02-01	0.119959	0.260721	0	0	3.4467	7.30909	SLC47A1;SLC6A20
cell-cell junction assembly (GO:0007043)	1979-02-01	0.119959	0.260721	0	0	3.4467	7.30909	CDH3;JUP
transcription initiation from RNA polymerase II promoter (GO:0006367)	3/160	0.120893	0.260721	0	0	2.54243	5.37179	NR4A1;NR4A3;NR1H4
regulation of receptor recycling (GO:0001919)	2021-01-17	0.120928	0.260721	0	0	8.26375	17.4577	SNCA
positive regulation of G-protein coupled receptor protein signaling pathway (GO:0045745)	2021-01-17	0.120928	0.260721	0	0	8.26375	17.4577	ACPP
regulation of insulin-like growth factor receptor signaling pathway (GO:0043567)	2021-01-17	0.120928	0.260721	0	0	8.26375	17.4577	CDH3
regulation of lipid catabolic process (GO:0050994)	2021-01-17	0.120928	0.260721	0	0	8.26375	17.4577	IL1B
positive regulation of fatty acid metabolic process (GO:0045923)	2021-01-17	0.120928	0.260721	0	0	8.26375	17.4577	NR4A3
macrophage activation (GO:0042116)	2021-01-17	0.120928	0.260721	0	0	8.26375	17.4577	SNCA
positive regulation of striated muscle cell differentiation (GO:0051155)	2021-01-17	0.120928	0.260721	0	0	8.26375	17.4577	NRG1
gastrulation (GO:0007369)	2021-01-17	0.120928	0.260721	0	0	8.26375	17.4577	NR4A3
regulation of lamellipodium organization (GO:1902743)	2021-01-17	0.120928	0.260721	0	0	8.26375	17.4577	PDPN
positive regulation of telomere capping (GO:1904355)	2021-01-17	0.120928	0.260721	0	0	8.26375	17.4577	PRKCQ
detection of mechanical stimulus (GO:0050982)	2021-01-17	0.120928	0.260721	0	0	8.26375	17.4577	JUP
cellular monovalent inorganic cation homeostasis (GO:0030004)	2021-01-17	0.120928	0.260721	0	0	8.26375	17.4577	TMPRSS3
ERBB signaling pathway (GO:0038127)	1980-02-01	0.122453	0.261913	0	0	3.40234	7.14502	NRG1;FAM83A
NIK/NF-kappaB signaling (GO:0038061)	1980-02-01	0.122453	0.261913	0	0	3.40234	7.14502	CHI3L1;CARD14
negative regulation of MAPK cascade (GO:0043409)	1980-02-01	0.122453	0.261913	0	0	3.40234	7.14502	DUSP4;IL1B
negative regulation of defense response (GO:0031348)	1980-02-01	0.122453	0.261913	0	0	3.40234	7.14502	NR1H4;SAA1
inflammatory response (GO:0006954)	4/252	0.123824	0.263956	0	0	2.15065	4.49248	KRT16;IL1B;CHI3L1;PF4
glucan catabolic process (GO:0009251)	2021-01-18	0.127571	0.263956	0	0	7.77725	16.014	GYG2
long-chain fatty-acyl-CoA biosynthetic process (GO:0035338)	2021-01-18	0.127571	0.263956	0	0	7.77725	16.014	ELOVL7
membrane protein ectodomain proteolysis (GO:0006509)	2021-01-18	0.127571	0.263956	0	0	7.77725	16.014	PRKCQ
heart trabecula morphogenesis (GO:0061384)	2021-01-18	0.127571	0.263956	0	0	7.77725	16.014	NRG1
negative regulation of osteoclast differentiation (GO:0045671)	2021-01-18	0.127571	0.263956	0	0	7.77725	16.014	LILRB3
positive regulation of p38MAPK cascade (GO:1900745)	2021-01-18	0.127571	0.263956	0	0	7.77725	16.014	IL1B
glucan biosynthetic process (GO:0009250)	2021-01-18	0.127571	0.263956	0	0	7.77725	16.014	GYG2
glycogen catabolic process (GO:0005980)	2021-01-18	0.127571	0.263956	0	0	7.77725	16.014	GYG2
positive regulation of lipid catabolic process (GO:0050996)	2021-01-18	0.127571	0.263956	0	0	7.77725	16.014	IL1B
glycogen biosynthetic process (GO:0005978)	2021-01-18	0.127571	0.263956	0	0	7.77725	16.014	GYG2
regulation of cAMP-mediated signaling (GO:0043949)	2021-01-18	0.127571	0.263956	0	0	7.77725	16.014	PF4
leukotriene biosynthetic process (GO:0019370)	2021-01-18	0.127571	0.263956	0	0	7.77725	16.014	GGTA1P
blood vessel endothelial cell migration (GO:0043534)	2021-01-18	0.127571	0.263956	0	0	7.77725	16.014	NR4A1
regulation of epithelial cell differentiation (GO:0030856)	2021-01-18	0.127571	0.263956	0	0	7.77725	16.014	KIAA1109
regulation of dephosphorylation (GO:0035303)	2021-01-18	0.127571	0.263956	0	0	7.77725	16.014	MTMR3
prostaglandin biosynthetic process (GO:0001516)	2021-01-18	0.127571	0.263956	0	0	7.77725	16.014	PTGS2
negative regulation of signaling (GO:0023057)	1983-02-01	0.130008	0.268485	0	0	3.27583	6.68321	IL11;IL1B
regulation of mitotic nuclear division (GO:0007088)	1984-02-01	0.132551	0.270333	0	0	3.23572	6.53871	IL1B;CD28
striated muscle cell differentiation (GO:0051146)	2021-01-19	0.134163	0.270333	0	0	7.34481	14.7535	NRG1
negative regulation of lymphocyte activation (GO:0051250)	2021-01-19	0.134163	0.270333	0	0	7.34481	14.7535	LST1
positive regulation of blood coagulation (GO:0030194)	2021-01-19	0.134163	0.270333	0	0	7.34481	14.7535	SERPINE1
regulation of platelet activation (GO:0010543)	2021-01-19	0.134163	0.270333	0	0	7.34481	14.7535	PRKCQ
cellular polysaccharide catabolic process (GO:0044247)	2021-01-19	0.134163	0.270333	0	0	7.34481	14.7535	GYG2
calcium ion transport into cytosol (GO:0060402)	2021-01-19	0.134163	0.270333	0	0	7.34481	14.7535	GRIN2D
regulation of long-term synaptic potentiation (GO:1900271)	2021-01-19	0.134163	0.270333	0	0	7.34481	14.7535	LILRB2
regulation of heterotypic cell-cell adhesion (GO:0034114)	2021-01-19	0.134163	0.270333	0	0	7.34481	14.7535	IL1B
excitatory postsynaptic potential (GO:0060079)	2021-01-19	0.134163	0.270333	0	0	7.34481	14.7535	GRIN2D
drug transport (GO:0015893)	2021-01-19	0.134163	0.270333	0	0	7.34481	14.7535	SLC47A1
negative regulation of lipid metabolic process (GO:0045833)	2021-01-19	0.134163	0.270333	0	0	7.34481	14.7535	IL1B
positive regulation of lipid storage (GO:0010884)	2021-01-19	0.134163	0.270333	0	0	7.34481	14.7535	MSR1
calcium ion transmembrane transport (GO:0070588)	1986-02-01	0.137669	0.276287	0	0	3.15836	6.26271	TRPV2;GRIN2D
organic substance transport (GO:0071702)	1987-02-01	0.140245	0.276287	0	0	3.12104	6.13087	SLC47A1;SLCO1B3
regulation of vacuole organization (GO:0044088)	2021-01-20	0.140707	0.276287	0	0	6.95789	13.645	MTMR3
aromatic amino acid family catabolic process (GO:0009074)	2021-01-20	0.140707	0.276287	0	0	6.95789	13.645	KYNU
negative regulation of macromolecule biosynthetic process (GO:0010558)	2021-01-20	0.140707	0.276287	0	0	6.95789	13.645	PF4
regulation of regulatory T cell differentiation (GO:0045589)	2021-01-20	0.140707	0.276287	0	0	6.95789	13.645	LILRB2
steroid hormone mediated signaling pathway (GO:0043401)	2021-01-20	0.140707	0.276287	0	0	6.95789	13.645	ABHD2
wound healing, spreading of cells (GO:0044319)	2021-01-20	0.140707	0.276287	0	0	6.95789	13.645	PDPN
dorsal/ventral pattern formation (GO:0009953)	2021-01-20	0.140707	0.276287	0	0	6.95789	13.645	MDFI
response to progesterone (GO:0032570)	2021-01-20	0.140707	0.276287	0	0	6.95789	13.645	ABHD2
heparan sulfate proteoglycan metabolic process (GO:0030201)	2021-01-20	0.140707	0.276287	0	0	6.95789	13.645	HS6ST2
dopamine metabolic process (GO:0042417)	2021-01-20	0.140707	0.276287	0	0	6.95789	13.645	SNCA
negative regulation of plasma membrane bounded cell projection assembly (GO:0120033)	2021-01-20	0.140707	0.276287	0	0	6.95789	13.645	RAP1GAP
cellular response to steroid hormone stimulus (GO:0071383)	2021-01-20	0.140707	0.276287	0	0	6.95789	13.645	ABHD2
divalent metal ion transport (GO:0070838)	1988-02-01	0.142831	0.279948	0	0	3.08459	6.00291	CALCRL;GRIN3A
cobalamin metabolic process (GO:0009235)	2021-01-21	0.147201	0.281352	0	0	6.60967	12.6638	TCN1
hyaluronan metabolic process (GO:0030212)	2021-01-21	0.147201	0.281352	0	0	6.60967	12.6638	IL1B
positive regulation of cellular component movement (GO:0051272)	2021-01-21	0.147201	0.281352	0	0	6.60967	12.6638	PDPN
regulation of interleukin-17 production (GO:0032660)	2021-01-21	0.147201	0.281352	0	0	6.60967	12.6638	PRKCQ
sterol transport (GO:0015918)	2021-01-21	0.147201	0.281352	0	0	6.60967	12.6638	MSR1
tetrapyrrole metabolic process (GO:0033013)	2021-01-21	0.147201	0.281352	0	0	6.60967	12.6638	TCN1
positive regulation of T cell mediated immunity (GO:0002711)	2021-01-21	0.147201	0.281352	0	0	6.60967	12.6638	IL1B
long-term synaptic potentiation (GO:0060291)	2021-01-21	0.147201	0.281352	0	0	6.60967	12.6638	GRIN2D
cellular response to copper ion (GO:0071280)	2021-01-21	0.147201	0.281352	0	0	6.60967	12.6638	SNCA
positive regulation of lipid metabolic process (GO:0045834)	2021-01-21	0.147201	0.281352	0	0	6.60967	12.6638	IL1B
regulation of cardiac muscle hypertrophy (GO:0010611)	2021-01-21	0.147201	0.281352	0	0	6.60967	12.6638	NR4A3
positive regulation of histone acetylation (GO:0035066)	2021-01-21	0.147201	0.281352	0	0	6.60967	12.6638	IL1B
negative regulation of G-protein coupled receptor protein signaling pathway (GO:0045744)	2021-01-21	0.147201	0.281352	0	0	6.60967	12.6638	SNCA
negative regulation of cell cycle arrest (GO:0071157)	2021-01-21	0.147201	0.281352	0	0	6.60967	12.6638	ZNF268
positive regulation of MAP kinase activity (GO:0043406)	3/177	0.150041	0.286274	0	0	2.29205	4.34767	IL1B;SAA1;NRG1
regulation of vascular endothelial growth factor receptor signaling pathway (GO:0030947)	2021-01-22	0.153646	0.287553	0	0	6.2946	11.7904	IL1B
regulation of calcium ion import (GO:0090279)	2021-01-22	0.153646	0.287553	0	0	6.2946	11.7904	SEMG1
regulation of membrane protein ectodomain proteolysis (GO:0051043)	2021-01-22	0.153646	0.287553	0	0	6.2946	11.7904	IL1B
negative regulation of protein polymerization (GO:0032272)	2021-01-22	0.153646	0.287553	0	0	6.2946	11.7904	SNCA
regulation of catecholamine secretion (GO:0050433)	2021-01-22	0.153646	0.287553	0	0	6.2946	11.7904	SNCA
regulation of ERBB signaling pathway (GO:1901184)	2021-01-22	0.153646	0.287553	0	0	6.2946	11.7904	NRG1
activation of phospholipase C activity (GO:0007202)	2021-01-22	0.153646	0.287553	0	0	6.2946	11.7904	GNA15
regulation of DNA biosynthetic process (GO:2000278)	2021-01-22	0.153646	0.287553	0	0	6.2946	11.7904	HGF
negative regulation of myeloid cell differentiation (GO:0045638)	2021-01-22	0.153646	0.287553	0	0	6.2946	11.7904	PF4
regulation of insulin secretion involved in cellular response to glucose stimulus (GO:0061178)	2021-01-22	0.153646	0.287553	0	0	6.2946	11.7904	NR1H4
digestive system development (GO:0055123)	2021-01-22	0.153646	0.287553	0	0	6.2946	11.7904	GATA2
positive regulation of intracellular signal transduction (GO:1902533)	6/479	0.15507	0.289715	0	0	1.69506	3.15939	IL11;HGF;CD28;CHI3L1;NRG1;PF4
regulation of cysteine-type endopeptidase activity involved in apoptotic process (GO:0043281)	1993-02-01	0.155907	0.290775	0	0	2.91437	5.41635	HGF;SNCA
phospholipid dephosphorylation (GO:0046839)	2021-01-23	0.160043	0.295422	0	0	6.00818	11.0089	MTMR3
regulation of telomere capping (GO:1904353)	2021-01-23	0.160043	0.295422	0	0	6.00818	11.0089	PRKCQ
cell-cell adhesion mediated by cadherin (GO:0044331)	2021-01-23	0.160043	0.295422	0	0	6.00818	11.0089	CDH3
vitamin transport (GO:0051180)	2021-01-23	0.160043	0.295422	0	0	6.00818	11.0089	SLC52A1
negative regulation of transcription factor import into nucleus (GO:0042992)	2021-01-23	0.160043	0.295422	0	0	6.00818	11.0089	MDFI
NAD metabolic process (GO:0019674)	2021-01-23	0.160043	0.295422	0	0	6.00818	11.0089	KYNU
DNA-templated transcription, initiation (GO:0006352)	3/186	0.166306	0.302215	0	0	2.17833	3.90777	NR4A1;NR4A3;NR1H4
positive regulation of dephosphorylation (GO:0035306)	2021-01-24	0.166392	0.302215	0	0	5.74667	10.3061	LILRB2
positive regulation of neutrophil chemotaxis (GO:0090023)	2021-01-24	0.166392	0.302215	0	0	5.74667	10.3061	PF4
receptor catabolic process (GO:0032801)	2021-01-24	0.166392	0.302215	0	0	5.74667	10.3061	AP2B1
positive regulation of endopeptidase activity (GO:0010950)	2021-01-24	0.166392	0.302215	0	0	5.74667	10.3061	SEMG1
mammary gland development (GO:0030879)	2021-01-24	0.166392	0.302215	0	0	5.74667	10.3061	NRG1
regulation of cardiac muscle cell action potential (GO:0098901)	2021-01-24	0.166392	0.302215	0	0	5.74667	10.3061	JUP
negative regulation of intrinsic apoptotic signaling pathway in response to DNA damage (GO:1902230)	2021-01-24	0.166392	0.302215	0	0	5.74667	10.3061	SFRP2
organic cation transport (GO:0015695)	2021-01-24	0.166392	0.302215	0	0	5.74667	10.3061	SLC47A1
cellular response to organonitrogen compound (GO:0071417)	1997-02-01	0.166527	0.302215	0	0	2.7911	5.00332	JUP;NR1H4
regulation of insulin secretion (GO:0050796)	1998-02-01	0.169201	0.304686	0	0	2.76188	4.90695	IL1B;NR1H4
response to molecule of bacterial origin (GO:0002237)	1998-02-01	0.169201	0.304686	0	0	2.76188	4.90695	SNCA;PF4
glycosaminoglycan biosynthetic process (GO:0006024)	1999-02-01	0.171883	0.304686	0	0	2.73327	4.81313	IL1B;HS6ST2
cellular response to vascular endothelial growth factor stimulus (GO:0035924)	2021-01-25	0.172693	0.304686	0	0	5.50694	9.6715	NR4A1
negative regulation of wound healing (GO:0061045)	2021-01-25	0.172693	0.304686	0	0	5.50694	9.6715	SERPINE1
response to copper ion (GO:0046688)	2021-01-25	0.172693	0.304686	0	0	5.50694	9.6715	SNCA
long-chain fatty-acyl-CoA metabolic process (GO:0035336)	2021-01-25	0.172693	0.304686	0	0	5.50694	9.6715	ELOVL7
positive regulation of neutrophil migration (GO:1902624)	2021-01-25	0.172693	0.304686	0	0	5.50694	9.6715	PF4
neutral amino acid transport (GO:0015804)	2021-01-25	0.172693	0.304686	0	0	5.50694	9.6715	SLC6A20
negative regulation of epithelial to mesenchymal transition (GO:0010719)	2021-01-25	0.172693	0.304686	0	0	5.50694	9.6715	SFRP2
prostaglandin metabolic process (GO:0006693)	2021-01-25	0.172693	0.304686	0	0	5.50694	9.6715	PTGS2
peptidyl-tyrosine dephosphorylation (GO:0035335)	2021-01-25	0.172693	0.304686	0	0	5.50694	9.6715	DUSP4
response to alcohol (GO:0097305)	2021-01-25	0.172693	0.304686	0	0	5.50694	9.6715	GRIN3A
L-amino acid transport (GO:0015807)	2021-01-25	0.172693	0.304686	0	0	5.50694	9.6715	SLC6A20
positive regulation of peptidyl-threonine phosphorylation (GO:0010800)	2021-01-25	0.172693	0.304686	0	0	5.50694	9.6715	CHI3L1
positive regulation of glucose transport (GO:0010828)	2021-01-25	0.172693	0.304686	0	0	5.50694	9.6715	NR4A3
regulation of protein import into nucleus (GO:0042306)	2021-01-25	0.172693	0.304686	0	0	5.50694	9.6715	JUP
regulation of lipid metabolic process (GO:0019216)	2/100	0.174572	0.307498	0	0	2.70525	4.72178	IL1B;GRHL1
proteolysis (GO:0006508)	4/291	0.178291	0.311137	0	0	1.8547	3.19813	PCSK1;MMP7;PLAU;TMPRSS3
sodium ion homeostasis (GO:0055078)	2021-01-26	0.178947	0.311137	0	0	5.2864	9.09612	TMPRSS3
regulation of cardiac muscle cell contraction (GO:0086004)	2021-01-26	0.178947	0.311137	0	0	5.2864	9.09612	JUP
regulation of p38MAPK cascade (GO:1900744)	2021-01-26	0.178947	0.311137	0	0	5.2864	9.09612	IL1B
regulation of NF-kappaB import into nucleus (GO:0042345)	2021-01-26	0.178947	0.311137	0	0	5.2864	9.09612	IL1B
positive regulation of granulocyte chemotaxis (GO:0071624)	2021-01-26	0.178947	0.311137	0	0	5.2864	9.09612	PF4
response to ketone (GO:1901654)	2021-01-26	0.178947	0.311137	0	0	5.2864	9.09612	ABHD2
positive regulation of cAMP metabolic process (GO:0030816)	2021-01-26	0.178947	0.311137	0	0	5.2864	9.09612	PF4
negative regulation of cell-matrix adhesion (GO:0001953)	2021-01-27	0.185154	0.317829	0	0	5.08282	8.57251	SERPINE1
negative regulation of peptidyl-tyrosine phosphorylation (GO:0050732)	2021-01-27	0.185154	0.317829	0	0	5.08282	8.57251	SFRP2
negative regulation of synaptic transmission (GO:0050805)	2021-01-27	0.185154	0.317829	0	0	5.08282	8.57251	IL1B
negative regulation of microtubule polymerization or depolymerization (GO:0031111)	2021-01-27	0.185154	0.317829	0	0	5.08282	8.57251	SNCA
negative regulation of small GTPase mediated signal transduction (GO:0051058)	2021-01-27	0.185154	0.317829	0	0	5.08282	8.57251	RASAL2
regulation of protein transport (GO:0051223)	2021-01-27	0.185154	0.317829	0	0	5.08282	8.57251	SAA1
cargo loading into vesicle (GO:0035459)	2021-01-27	0.185154	0.317829	0	0	5.08282	8.57251	SAR1A
negative regulation of myeloid leukocyte differentiation (GO:0002762)	2021-01-27	0.185154	0.317829	0	0	5.08282	8.57251	LILRB3
positive regulation of cellular catabolic process (GO:0031331)	2/106	0.190841	0.323256	0	0	2.5484	4.22096	IL1B;SNCA
cellular response to alcohol (GO:0097306)	2021-01-28	0.191315	0.323256	0	0	4.89432	8.0944	JUP
acute inflammatory response (GO:0002526)	2021-01-28	0.191315	0.323256	0	0	4.89432	8.0944	SAA1
triglyceride homeostasis (GO:0070328)	2021-01-28	0.191315	0.323256	0	0	4.89432	8.0944	NR1H4
negative regulation of response to DNA damage stimulus (GO:2001021)	2021-01-28	0.191315	0.323256	0	0	4.89432	8.0944	SFRP2
positive regulation of phosphate metabolic process (GO:0045937)	2021-01-28	0.191315	0.323256	0	0	4.89432	8.0944	SNCA
positive regulation of sprouting angiogenesis (GO:1903672)	2021-01-28	0.191315	0.323256	0	0	4.89432	8.0944	PTGS2
dopamine receptor signaling pathway (GO:0007212)	2021-01-28	0.191315	0.323256	0	0	4.89432	8.0944	GNA15
regulation of cell morphogenesis (GO:0022604)	2021-01-28	0.191315	0.323256	0	0	4.89432	8.0944	PDPN
primary neural tube formation (GO:0014020)	2021-01-28	0.191315	0.323256	0	0	4.89432	8.0944	GRHL3
regulation of protein secretion (GO:0050708)	2/107	0.193572	0.324929	0	0	2.524	4.14467	IL1B;SAA1
positive regulation of cell cycle process (GO:0090068)	2/107	0.193572	0.324929	0	0	2.524	4.14467	IL1B;CD28
regulation of cell growth (GO:0001558)	3/201	0.194476	0.324929	0	0	2.01177	3.29417	KIAA1109;SFRP2;PRKCQ
regulation of protein activation cascade (GO:2000257)	2/108	0.196309	0.324929	0	0	2.50006	4.07027	CFI;CD59
very long-chain fatty acid metabolic process (GO:0000038)	2021-01-29	0.197429	0.324929	0	0	4.71929	7.65646	ELOVL7
regulation of keratinocyte differentiation (GO:0045616)	2021-01-29	0.197429	0.324929	0	0	4.71929	7.65646	REG3A
synaptic vesicle endocytosis (GO:0048488)	2021-01-29	0.197429	0.324929	0	0	4.71929	7.65646	SNCA
tube closure (GO:0060606)	2021-01-29	0.197429	0.324929	0	0	4.71929	7.65646	GRHL3
synaptic vesicle recycling (GO:0036465)	2021-01-29	0.197429	0.324929	0	0	4.71929	7.65646	SNCA
positive regulation of histone modification (GO:0031058)	2021-01-29	0.197429	0.324929	0	0	4.71929	7.65646	IL1B
regulation of activated T cell proliferation (GO:0046006)	2021-01-29	0.197429	0.324929	0	0	4.71929	7.65646	CD274
negative regulation of Notch signaling pathway (GO:0045746)	2021-01-29	0.197429	0.324929	0	0	4.71929	7.65646	GATA2
amino acid transmembrane transport (GO:0003333)	2021-01-29	0.197429	0.324929	0	0	4.71929	7.65646	SLC7A11
regulation of neutrophil chemotaxis (GO:0090022)	2021-01-29	0.197429	0.324929	0	0	4.71929	7.65646	PF4
regulation of cellular biosynthetic process (GO:0031326)	2021-01-29	0.197429	0.324929	0	0	4.71929	7.65646	NR1H4
positive regulation of interleukin-1 secretion (GO:0050716)	2021-01-29	0.197429	0.324929	0	0	4.71929	7.65646	SAA1
lysosome localization (GO:0032418)	2021-01-29	0.197429	0.324929	0	0	4.71929	7.65646	NR4A3
regulation of complement activation (GO:0030449)	2/109	0.19905	0.326104	0	0	2.47657	3.99768	CFI;CD59
Wnt signaling pathway (GO:0016055)	2/109	0.19905	0.326104	0	0	2.47657	3.99768	CDH3;SFRP2
regulation of Wnt signaling pathway (GO:0030111)	2/109	0.19905	0.326104	0	0	2.47657	3.99768	SFRP2;MDFI
cellular response to peptide hormone stimulus (GO:0071375)	2/110	0.201797	0.328398	0	0	2.45352	3.92684	NR4A1;NR4A3
regulation of cell migration involved in sprouting angiogenesis (GO:0090049)	2021-01-30	0.203497	0.328398	0	0	4.55632	7.25414	PTGS2
positive regulation of phospholipase C activity (GO:0010863)	2021-01-30	0.203497	0.328398	0	0	4.55632	7.25414	GNA15
connective tissue development (GO:0061448)	2021-01-30	0.203497	0.328398	0	0	4.55632	7.25414	CHI3L1
acylglycerol catabolic process (GO:0046464)	2021-01-30	0.203497	0.328398	0	0	4.55632	7.25414	ABHD2
cellular response to drug (GO:0035690)	2021-01-30	0.203497	0.328398	0	0	4.55632	7.25414	IL1B
regulation of leukocyte chemotaxis (GO:0002688)	2021-01-30	0.203497	0.328398	0	0	4.55632	7.25414	PF4
regulation of blood coagulation (GO:0030193)	2021-01-30	0.203497	0.328398	0	0	4.55632	7.25414	SERPINE1
activation of protein kinase B activity (GO:0032148)	2021-01-30	0.203497	0.328398	0	0	4.55632	7.25414	NRG1
fatty-acyl-CoA biosynthetic process (GO:0046949)	2021-01-30	0.203497	0.328398	0	0	4.55632	7.25414	ELOVL7
positive regulation of phosphorylation (GO:0042327)	3/208	0.208009	0.332519	0	0	1.94239	3.04988	HGF;IL1B;CARD14
negative regulation of blood vessel endothelial cell migration (GO:0043537)	2021-01-31	0.20952	0.332519	0	0	4.40422	6.88352	JUP
negative regulation of tumor necrosis factor superfamily cytokine production (GO:1903556)	2021-01-31	0.20952	0.332519	0	0	4.40422	6.88352	CD274
nucleobase-containing small molecule interconversion (GO:0015949)	2021-01-31	0.20952	0.332519	0	0	4.40422	6.88352	AK8
positive regulation of protein dephosphorylation (GO:0035307)	2021-01-31	0.20952	0.332519	0	0	4.40422	6.88352	LILRB2
regulation of cytokine secretion (GO:0050707)	2021-01-31	0.20952	0.332519	0	0	4.40422	6.88352	SAA1
regulation of protein export from nucleus (GO:0046825)	2021-01-31	0.20952	0.332519	0	0	4.40422	6.88352	IL1B
negative regulation of extrinsic apoptotic signaling pathway via death domain receptors (GO:1902042)	2021-01-31	0.20952	0.332519	0	0	4.40422	6.88352	SERPINE1
protein destabilization (GO:0031648)	2021-01-31	0.20952	0.332519	0	0	4.40422	6.88352	SNCA
positive regulation of viral genome replication (GO:0045070)	2021-01-31	0.20952	0.332519	0	0	4.40422	6.88352	CD28
positive regulation of developmental process (GO:0051094)	2/113	0.210061	0.332519	0	0	2.38684	3.72433	LILRB2;ZNF268
positive regulation of canonical Wnt signaling pathway (GO:0090263)	2/113	0.210061	0.332519	0	0	2.38684	3.72433	SFRP2;JUP
regulation of humoral immune response (GO:0002920)	2/113	0.210061	0.332519	0	0	2.38684	3.72433	CFI;CD59
regulation of immune effector process (GO:0002697)	2/114	0.212824	0.336333	0	0	2.36541	3.65998	CFI;CD59
negative regulation of fat cell differentiation (GO:0045599)	1932-01-01	0.215497	0.336333	0	0	4.26194	6.54125	GATA2
positive regulation of telomere maintenance via telomerase (GO:0032212)	1932-01-01	0.215497	0.336333	0	0	4.26194	6.54125	PRKCQ
positive regulation of T cell differentiation (GO:0045582)	1932-01-01	0.215497	0.336333	0	0	4.26194	6.54125	LILRB2
positive regulation of transcription factor import into nucleus (GO:0042993)	1932-01-01	0.215497	0.336333	0	0	4.26194	6.54125	IL1B
positive regulation of telomere maintenance (GO:0032206)	1932-01-01	0.215497	0.336333	0	0	4.26194	6.54125	PRKCQ
aminoglycan catabolic process (GO:0006026)	1932-01-01	0.215497	0.336333	0	0	4.26194	6.54125	CHI3L1
positive regulation of myeloid leukocyte differentiation (GO:0002763)	1932-01-01	0.215497	0.336333	0	0	4.26194	6.54125	PF4
positive regulation of tumor necrosis factor superfamily cytokine production (GO:1903557)	1932-01-01	0.215497	0.336333	0	0	4.26194	6.54125	PF4
epithelium development (GO:0060429)	2/115	0.21559	0.336333	0	0	2.34436	3.59714	KRT16;KRT6A
positive regulation of peptidyl-tyrosine phosphorylation (GO:0050731)	2/116	0.218359	0.339546	0	0	2.32368	3.53574	IL11;HGF
glycogen metabolic process (GO:0005977)	1933-01-01	0.22143	0.339546	0	0	4.12854	6.2244	GYG2
positive regulation of cell-cell adhesion (GO:0022409)	1933-01-01	0.22143	0.339546	0	0	4.12854	6.2244	IL1B
chemical synaptic transmission, postsynaptic (GO:0099565)	1933-01-01	0.22143	0.339546	0	0	4.12854	6.2244	GRIN2D
negative regulation of mitochondrion organization (GO:0010823)	1933-01-01	0.22143	0.339546	0	0	4.12854	6.2244	HGF
neural tube closure (GO:0001843)	1933-01-01	0.22143	0.339546	0	0	4.12854	6.2244	GRHL3
regulation of cell-substrate adhesion (GO:0010810)	1933-01-01	0.22143	0.339546	0	0	4.12854	6.2244	PDPN
negative regulation of multi-organism process (GO:0043901)	1933-01-01	0.22143	0.339546	0	0	4.12854	6.2244	KRT6A
positive regulation of cell-matrix adhesion (GO:0001954)	1933-01-01	0.22143	0.339546	0	0	4.12854	6.2244	JUP
regulation of autophagosome assembly (GO:2000785)	1933-01-01	0.22143	0.339546	0	0	4.12854	6.2244	MTMR3
cellular response to glucose starvation (GO:0042149)	1933-01-01	0.22143	0.339546	0	0	4.12854	6.2244	MTMR3
regulation of postsynaptic membrane potential (GO:0060078)	1933-01-01	0.22143	0.339546	0	0	4.12854	6.2244	GRIN2D
positive regulation of leukocyte migration (GO:0002687)	1934-01-01	0.227317	0.344653	0	0	4.00323	5.93042	PF4
negative regulation of DNA binding (GO:0043392)	1934-01-01	0.227317	0.344653	0	0	4.00323	5.93042	MDFI
ventricular cardiac muscle tissue morphogenesis (GO:0055010)	1934-01-01	0.227317	0.344653	0	0	4.00323	5.93042	NRG1
regulation of alcohol biosynthetic process (GO:1902930)	1934-01-01	0.227317	0.344653	0	0	4.00323	5.93042	SEC14L2
negative regulation of endothelial cell migration (GO:0010596)	1934-01-01	0.227317	0.344653	0	0	4.00323	5.93042	JUP
positive regulation of muscle cell differentiation (GO:0051149)	1934-01-01	0.227317	0.344653	0	0	4.00323	5.93042	NRG1
positive regulation of chemokine production (GO:0032722)	1934-01-01	0.227317	0.344653	0	0	4.00323	5.93042	IL1B
positive regulation of telomere maintenance via telomere lengthening (GO:1904358)	1934-01-01	0.227317	0.344653	0	0	4.00323	5.93042	PRKCQ
regulation of acute inflammatory response (GO:0002673)	2/121	0.23225	0.347165	0	0	2.22548	3.24907	CFI;CD59
regulation of cell differentiation (GO:0045595)	2/121	0.23225	0.347165	0	0	2.22548	3.24907	KIAA1109;ZNF268
regulation of heart rate by cardiac conduction (GO:0086091)	1935-01-01	0.233161	0.347165	0	0	3.88529	5.65709	JUP
antibacterial humoral response (GO:0019731)	1935-01-01	0.233161	0.347165	0	0	3.88529	5.65709	SEMG1
regulation of microtubule polymerization (GO:0031113)	1935-01-01	0.233161	0.347165	0	0	3.88529	5.65709	SNCA
regulation of synapse assembly (GO:0051963)	1935-01-01	0.233161	0.347165	0	0	3.88529	5.65709	SNCA
endothelial cell migration (GO:0043542)	1935-01-01	0.233161	0.347165	0	0	3.88529	5.65709	NR4A1
membrane protein proteolysis (GO:0033619)	1935-01-01	0.233161	0.347165	0	0	3.88529	5.65709	PRKCQ
carboxylic acid transmembrane transport (GO:1905039)	1935-01-01	0.233161	0.347165	0	0	3.88529	5.65709	SLC7A11
positive regulation of telomerase activity (GO:0051973)	1935-01-01	0.233161	0.347165	0	0	3.88529	5.65709	PRKCQ
negative regulation of tumor necrosis factor production (GO:0032720)	1935-01-01	0.233161	0.347165	0	0	3.88529	5.65709	NR1H4
neural crest cell development (GO:0014032)	1935-01-01	0.233161	0.347165	0	0	3.88529	5.65709	NRG1
positive regulation of osteoblast differentiation (GO:0045669)	1935-01-01	0.233161	0.347165	0	0	3.88529	5.65709	HGF
regulation of receptor-mediated endocytosis (GO:0048259)	1936-01-01	0.238961	0.350476	0	0	3.7741	5.40245	SERPINE1
epithelial cell migration (GO:0010631)	1936-01-01	0.238961	0.350476	0	0	3.7741	5.40245	KRT16
regulation of cell morphogenesis involved in differentiation (GO:0010769)	1936-01-01	0.238961	0.350476	0	0	3.7741	5.40245	PDPN
acylglycerol metabolic process (GO:0006639)	1936-01-01	0.238961	0.350476	0	0	3.7741	5.40245	ABHD2
regulation of nitric-oxide synthase activity (GO:0050999)	1936-01-01	0.238961	0.350476	0	0	3.7741	5.40245	IL1B
positive regulation of signaling (GO:0023056)	1936-01-01	0.238961	0.350476	0	0	3.7741	5.40245	SNCA
endoderm formation (GO:0001706)	1936-01-01	0.238961	0.350476	0	0	3.7741	5.40245	DUSP4
calcium ion transmembrane import into cytosol (GO:0097553)	1936-01-01	0.238961	0.350476	0	0	3.7741	5.40245	GRIN2D
cardiac muscle tissue development (GO:0048738)	1936-01-01	0.238961	0.350476	0	0	3.7741	5.40245	NRG1
vesicle-mediated transport in synapse (GO:0099003)	1936-01-01	0.238961	0.350476	0	0	3.7741	5.40245	SNCA
zymogen activation (GO:0031638)	1936-01-01	0.238961	0.350476	0	0	3.7741	5.40245	PLAU
protein dephosphorylation (GO:0006470)	2/125	0.243403	0.354577	0	0	2.15267	3.0418	DUSP4;MTMR3
G-protein coupled receptor signaling pathway, coupled to cyclic nucleotide second messenger (GO:0007187)	2/125	0.243403	0.354577	0	0	2.15267	3.0418	GNA15;CALCRL
regulation of peptidyl-threonine phosphorylation (GO:0010799)	1937-01-01	0.244717	0.354577	0	0	3.66907	5.16478	CHI3L1
regulation of osteoclast differentiation (GO:0045670)	1937-01-01	0.244717	0.354577	0	0	3.66907	5.16478	LILRB3
epithelial to mesenchymal transition (GO:0001837)	1937-01-01	0.244717	0.354577	0	0	3.66907	5.16478	HGF
regulation of regulated secretory pathway (GO:1903305)	1937-01-01	0.244717	0.354577	0	0	3.66907	5.16478	SYTL3
negative regulation of Ras protein signal transduction (GO:0046580)	1937-01-01	0.244717	0.354577	0	0	3.66907	5.16478	RASAL2
positive regulation of smooth muscle cell proliferation (GO:0048661)	1937-01-01	0.244717	0.354577	0	0	3.66907	5.16478	NR4A3
response to steroid hormone (GO:0048545)	1937-01-01	0.244717	0.354577	0	0	3.66907	5.16478	ABHD2
cytoskeleton organization (GO:0007010)	2/126	0.246195	0.35624	0	0	2.1352	2.99276	JUP;KRT16
non-canonical Wnt signaling pathway (GO:0035567)	2/127	0.248989	0.359799	0	0	2.11801	2.94477	SFRP2;AP2B1
T cell differentiation (GO:0030217)	1938-01-01	0.25043	0.359951	0	0	3.56973	4.94256	CD28
positive regulation of neuron death (GO:1901216)	1938-01-01	0.25043	0.359951	0	0	3.56973	4.94256	SNCA
regulation of cellular amide metabolic process (GO:0034248)	1938-01-01	0.25043	0.359951	0	0	3.56973	4.94256	NR1H4
retina homeostasis (GO:0001895)	1938-01-01	0.25043	0.359951	0	0	3.56973	4.94256	CDH3
regulation of protein processing (GO:0070613)	2/128	0.251783	0.361415	0	0	2.1011	2.89781	CFI;CD59
negative regulation of protein catabolic process (GO:0042177)	1939-01-01	0.2561	0.365663	0	0	3.47561	4.73444	SNCA
regulation of extrinsic apoptotic signaling pathway via death domain receptors (GO:1902041)	1939-01-01	0.2561	0.365663	0	0	3.47561	4.73444	SERPINE1
alpha-amino acid catabolic process (GO:1901606)	1939-01-01	0.2561	0.365663	0	0	3.47561	4.73444	KYNU
ERBB2 signaling pathway (GO:0038128)	1939-01-01	0.2561	0.365663	0	0	3.47561	4.73444	NRG1
regulation of gene expression (GO:0010468)	10/1037	0.258012	0.367906	0	0	1.2998	1.7609	MSR1;CDH3;SFRP2;IL1B;CD28;PRKCQ;ZNF544;ZNF268;ARNTL2;PF4
negative regulation of ERK1 and ERK2 cascade (GO:0070373)	1940-01-01	0.261727	0.36978	0	0	3.38632	4.5392	DUSP4
regulation of cellular localization (GO:0060341)	1940-01-01	0.261727	0.36978	0	0	3.38632	4.5392	NR1H4
regulation of release of cytochrome c from mitochondria (GO:0090199)	1940-01-01	0.261727	0.36978	0	0	3.38632	4.5392	HGF
negative regulation of catabolic process (GO:0009895)	1940-01-01	0.261727	0.36978	0	0	3.38632	4.5392	IL1B
regulation of protein dephosphorylation (GO:0035304)	1940-01-01	0.261727	0.36978	0	0	3.38632	4.5392	LILRB2
regulation of cholesterol biosynthetic process (GO:0045540)	1940-01-01	0.261727	0.36978	0	0	3.38632	4.5392	SEC14L2
negative regulation of cytokine secretion (GO:0050710)	1940-01-01	0.261727	0.36978	0	0	3.38632	4.5392	NR1H4
positive regulation of cytosolic calcium ion concentration (GO:0007204)	2/133	0.265766	0.374724	0	0	2.02039	2.6773	GNA15;SAA1
mesenchymal cell differentiation (GO:0048762)	1941-01-01	0.267313	0.374724	0	0	3.3015	4.35579	HGF
peptide transport (GO:0015833)	1941-01-01	0.267313	0.374724	0	0	3.3015	4.35579	CALCRL
calcium-dependent cell-cell adhesion via plasma membrane cell adhesion molecules (GO:0016339)	1941-01-01	0.267313	0.374724	0	0	3.3015	4.35579	CDH3
positive regulation of receptor-mediated endocytosis (GO:0048260)	1941-01-01	0.267313	0.374724	0	0	3.3015	4.35579	SERPINE1
regulation of substrate adhesion-dependent cell spreading (GO:1900024)	1941-01-01	0.267313	0.374724	0	0	3.3015	4.35579	PDPN
adenylate cyclase-modulating G-protein coupled receptor signaling pathway (GO:0007188)	2/134	0.268563	0.375988	0	0	2.00498	2.63589	GNA15;CALCRL
Fc receptor mediated stimulatory signaling pathway (GO:0002431)	2/135	0.27136	0.379411	0	0	1.98981	2.59532	NR4A3;FCGR2A
regulation of telomerase activity (GO:0051972)	1942-01-01	0.272856	0.380024	0	0	3.22081	4.18323	PRKCQ
positive regulation of protein localization to nucleus (GO:1900182)	1942-01-01	0.272856	0.380024	0	0	3.22081	4.18323	JUP
negative regulation of protein secretion (GO:0050709)	1942-01-01	0.272856	0.380024	0	0	3.22081	4.18323	IL1B
regulation of apoptotic process (GO:0042981)	8/815	0.274361	0.381628	0	0	1.32006	1.70724	SFRP2;HGF;PDPN;CD28;NR1H4;CARD14;ZNF268;SNCA
regulation of cytosolic calcium ion concentration (GO:0051480)	2/137	0.276954	0.38323	0	0	1.96013	2.51662	GNA15;SAA1
positive regulation of interferon-gamma production (GO:0032729)	1943-01-01	0.278357	0.38323	0	0	3.14397	4.02066	IL1B
cardiac ventricle morphogenesis (GO:0003208)	1943-01-01	0.278357	0.38323	0	0	3.14397	4.02066	SFRP2
negative regulation of ERBB signaling pathway (GO:1901185)	1943-01-01	0.278357	0.38323	0	0	3.14397	4.02066	NRG1
negative regulation of protein metabolic process (GO:0051248)	1943-01-01	0.278357	0.38323	0	0	3.14397	4.02066	LILRB2
branching morphogenesis of an epithelial tube (GO:0048754)	1943-01-01	0.278357	0.38323	0	0	3.14397	4.02066	SFRP2
digestive tract development (GO:0048565)	1943-01-01	0.278357	0.38323	0	0	3.14397	4.02066	GATA2
regulation of multicellular organismal development (GO:2000026)	1943-01-01	0.278357	0.38323	0	0	3.14397	4.02066	KIAA1109
cellular response to growth factor stimulus (GO:0071363)	2/139	0.282545	0.384849	0	0	1.93132	2.44103	NR4A1;HGF
sprouting angiogenesis (GO:0002040)	1944-01-01	0.283817	0.384849	0	0	3.0707	3.86731	NR4A1
cholesterol transport (GO:0030301)	1944-01-01	0.283817	0.384849	0	0	3.0707	3.86731	MSR1
lymphocyte chemotaxis (GO:0048247)	1944-01-01	0.283817	0.384849	0	0	3.0707	3.86731	SAA1
amide biosynthetic process (GO:0043604)	1944-01-01	0.283817	0.384849	0	0	3.0707	3.86731	PCSK1
positive regulation of viral life cycle (GO:1903902)	1944-01-01	0.283817	0.384849	0	0	3.0707	3.86731	CD28
carboxylic acid biosynthetic process (GO:0046394)	1944-01-01	0.283817	0.384849	0	0	3.0707	3.86731	IL1B
negative regulation of immune system process (GO:0002683)	1944-01-01	0.283817	0.384849	0	0	3.0707	3.86731	LILRB2
regulation of T cell activation (GO:0050863)	1944-01-01	0.283817	0.384849	0	0	3.0707	3.86731	PRKCQ
positive regulation of intracellular transport (GO:0032388)	1944-01-01	0.283817	0.384849	0	0	3.0707	3.86731	CDH3
regulation of smooth muscle cell proliferation (GO:0048660)	1944-01-01	0.283817	0.384849	0	0	3.0707	3.86731	NR4A3
myeloid cell differentiation (GO:0030099)	1944-01-01	0.283817	0.384849	0	0	3.0707	3.86731	IL11
regulation of cellular component organization (GO:0051128)	2/140	0.285339	0.385942	0	0	1.91723	2.40435	KIAA1109;PRKCQ
positive regulation of Wnt signaling pathway (GO:0030177)	2/140	0.285339	0.385942	0	0	1.91723	2.40435	SFRP2;JUP
regulation of ERK1 and ERK2 cascade (GO:0070372)	3/247	0.286415	0.386912	0	0	1.62868	2.03636	DUSP4;IL1B;CHI3L1
positive regulation of blood vessel endothelial cell migration (GO:0043536)	1945-01-01	0.289236	0.390234	0	0	3.00076	3.72247	PTGS2
positive regulation of macromolecule biosynthetic process (GO:0010557)	2/142	0.290925	0.391531	0	0	1.88965	2.33313	HGF;CD28
cell-cell adhesion via plasma-membrane adhesion molecules (GO:0098742)	2/142	0.290925	0.391531	0	0	1.88965	2.33313	REG3A;CDH3
cartilage development (GO:0051216)	1946-01-01	0.294615	0.394557	0	0	2.93393	3.58551	CHI3L1
icosanoid metabolic process (GO:0006690)	1946-01-01	0.294615	0.394557	0	0	2.93393	3.58551	PTGS2
aminoglycan biosynthetic process (GO:0006023)	1946-01-01	0.294615	0.394557	0	0	2.93393	3.58551	HS6ST2
regulation of immune response (GO:0050776)	3/251	0.294637	0.394557	0	0	1.60209	1.95777	PILRA;LILRB2;CD33
negative regulation of I-kappaB kinase/NF-kappaB signaling (GO:0043124)	1947-01-01	0.299953	0.399196	0	0	2.87	3.45585	NR1H4
negative regulation of cellular biosynthetic process (GO:0031327)	1947-01-01	0.299953	0.399196	0	0	2.87	3.45585	NR1H4
heterophilic cell-cell adhesion via plasma membrane cell adhesion molecules (GO:0007157)	1947-01-01	0.299953	0.399196	0	0	2.87	3.45585	REG3A
positive regulation of tumor necrosis factor production (GO:0032760)	1947-01-01	0.299953	0.399196	0	0	2.87	3.45585	PF4
regulation of organelle assembly (GO:1902115)	1947-01-01	0.299953	0.399196	0	0	2.87	3.45585	MTMR3
skeletal system development (GO:0001501)	2/146	0.302079	0.40153	0	0	1.83678	2.19875	ADAMTS4;CHI3L1
cellular protein metabolic process (GO:0044267)	5/484	0.302851	0.40206	0	0	1.38488	1.65426	SEMG1;SAA1;TGFBI;APOL1;SNCA
regulation of cell cycle arrest (GO:0071156)	1948-01-01	0.305251	0.403755	0	0	2.80879	3.33298	ZNF268
positive regulation of chemotaxis (GO:0050921)	1948-01-01	0.305251	0.403755	0	0	2.80879	3.33298	PF4
cellular response to mechanical stimulus (GO:0071260)	1948-01-01	0.305251	0.403755	0	0	2.80879	3.33298	IL1B
positive regulation of programmed cell death (GO:0043068)	3/257	0.306997	0.405568	0	0	1.56376	1.84667	SFRP2;ZNF268;SNCA
protein heterooligomerization (GO:0051291)	1949-01-01	0.310509	0.408704	0	0	2.75014	3.21641	SEMG1
regulation of reactive oxygen species metabolic process (GO:2000377)	1949-01-01	0.310509	0.408704	0	0	2.75014	3.21641	SNCA
lipid homeostasis (GO:0055088)	1949-01-01	0.310509	0.408704	0	0	2.75014	3.21641	NR1H4
negative regulation of cell differentiation (GO:0045596)	2/150	0.313204	0.411749	0	0	1.78678	2.07427	SFRP2;GATA2
regulation of protein phosphorylation (GO:0001932)	3/261	0.31525	0.413552	0	0	1.5392	1.77684	HGF;IL1B;CARD14
regulation of ion transport (GO:0043269)	1950-01-01	0.315727	0.413552	0	0	2.69388	3.10571	SNCA
regulation of blood vessel endothelial cell migration (GO:0043535)	1950-01-01	0.315727	0.413552	0	0	2.69388	3.10571	JUP
regulation of telomere maintenance via telomerase (GO:0032210)	1951-01-01	0.320906	0.41881	0	0	2.63987	3.00049	PRKCQ
regulation of exocytosis (GO:0017157)	1951-01-01	0.320906	0.41881	0	0	2.63987	3.00049	SNCA
arachidonic acid metabolic process (GO:0019369)	1951-01-01	0.320906	0.41881	0	0	2.63987	3.00049	PTGS2
positive regulation of proteolysis (GO:0045862)	1952-01-01	0.326046	0.421942	0	0	2.58797	2.90038	IL1B
B cell differentiation (GO:0030183)	1952-01-01	0.326046	0.421942	0	0	2.58797	2.90038	IL11
positive regulation of cell-substrate adhesion (GO:0010811)	1952-01-01	0.326046	0.421942	0	0	2.58797	2.90038	JUP
chemokine-mediated signaling pathway (GO:0070098)	1952-01-01	0.326046	0.421942	0	0	2.58797	2.90038	PF4
positive regulation of ossification (GO:0045778)	1952-01-01	0.326046	0.421942	0	0	2.58797	2.90038	HGF
regulation of DNA binding (GO:0051101)	1952-01-01	0.326046	0.421942	0	0	2.58797	2.90038	MDFI
regulation of calcium ion transport (GO:0051924)	1952-01-01	0.326046	0.421942	0	0	2.58797	2.90038	LILRB2
positive regulation of phosphatidylinositol 3-kinase signaling (GO:0014068)	1953-01-01	0.331148	0.426496	0	0	2.53808	2.80506	HGF
neutrophil chemotaxis (GO:0030593)	1953-01-01	0.331148	0.426496	0	0	2.53808	2.80506	SAA1
regulation of calcium ion-dependent exocytosis (GO:0017158)	1953-01-01	0.331148	0.426496	0	0	2.53808	2.80506	SYTL3
positive regulation of protein import into nucleus (GO:0042307)	1953-01-01	0.331148	0.426496	0	0	2.53808	2.80506	JUP
axon guidance (GO:0007411)	2/158	0.335334	0.431372	0	0	1.69446	1.85141	PRKCQ;RAP1GAP
sensory perception (GO:0007600)	1954-01-01	0.336211	0.431471	0	0	2.49006	2.71421	TRPV2
negative regulation of supramolecular fiber organization (GO:1902904)	1954-01-01	0.336211	0.431471	0	0	2.49006	2.71421	SNCA
regulation of secretion by cell (GO:1903530)	1956-01-01	0.346224	0.442215	0	0	2.39927	2.54484	SAA1
anion transport (GO:0006820)	1956-01-01	0.346224	0.442215	0	0	2.39927	2.54484	SLCO1B3
granulocyte chemotaxis (GO:0071621)	1956-01-01	0.346224	0.442215	0	0	2.39927	2.54484	SAA1
negative regulation of cellular catabolic process (GO:0031330)	1956-01-01	0.346224	0.442215	0	0	2.39927	2.54484	HGF
transmembrane receptor protein tyrosine kinase signaling pathway (GO:0007169)	4/396	0.350425	0.445371	0	0	1.35062	1.41627	HGF;NRG1;PILRA;AP2B1
positive regulation of cell death (GO:0010942)	1957-01-01	0.351174	0.445371	0	0	2.35631	2.46582	SNCA
chloride transmembrane transport (GO:1902476)	1957-01-01	0.351174	0.445371	0	0	2.35631	2.46582	APOL1
cellular respiration (GO:0045333)	1957-01-01	0.351174	0.445371	0	0	2.35631	2.46582	NR4A3
epidermal growth factor receptor signaling pathway (GO:0007173)	1957-01-01	0.351174	0.445371	0	0	2.35631	2.46582	FAM83A
protein homotetramerization (GO:0051289)	1957-01-01	0.351174	0.445371	0	0	2.35631	2.46582	ACPP
neutrophil migration (GO:1990266)	1958-01-01	0.356086	0.450013	0	0	2.31485	2.39028	SAA1
sterol homeostasis (GO:0055092)	1958-01-01	0.356086	0.450013	0	0	2.31485	2.39028	NR1H4
cholesterol homeostasis (GO:0042632)	1958-01-01	0.356086	0.450013	0	0	2.31485	2.39028	NR1H4
keratinocyte differentiation (GO:0030216)	1959-01-01	0.360962	0.454576	0	0	2.27483	2.31801	KRT16
regulation of protein metabolic process (GO:0051246)	1959-01-01	0.360962	0.454576	0	0	2.27483	2.31801	LILRB2
cell junction assembly (GO:0034329)	1959-01-01	0.360962	0.454576	0	0	2.27483	2.31801	CDH3
muscle organ development (GO:0007517)	1960-01-01	0.365801	0.459596	0	0	2.23616	2.24883	MRAS
membrane lipid biosynthetic process (GO:0046467)	1960-01-01	0.365801	0.459596	0	0	2.23616	2.24883	ELOVL7
glycosaminoglycan metabolic process (GO:0030203)	1961-01-01	0.370604	0.463469	0	0	2.19878	2.18256	HS6ST2
regulation of cellular ketone metabolic process (GO:0010565)	1961-01-01	0.370604	0.463469	0	0	2.19878	2.18256	NR1H4
regulation of tumor necrosis factor production (GO:0032680)	1961-01-01	0.370604	0.463469	0	0	2.19878	2.18256	PF4
positive regulation of cellular amide metabolic process (GO:0034250)	1961-01-01	0.370604	0.463469	0	0	2.19878	2.18256	CD28
positive regulation of hydrolase activity (GO:0051345)	2/172	0.373527	0.466185	0	0	1.55381	1.53014	DOCK9;RAP1GAP
negative regulation of peptidase activity (GO:0010466)	1962-01-01	0.37537	0.466185	0	0	2.16262	2.11903	SERPINE1
positive regulation of catabolic process (GO:0009896)	1962-01-01	0.37537	0.466185	0	0	2.16262	2.11903	IL1B
regulation of actin filament-based process (GO:0032970)	1962-01-01	0.37537	0.466185	0	0	2.16262	2.11903	GRHL3
negative regulation of intrinsic apoptotic signaling pathway (GO:2001243)	1962-01-01	0.37537	0.466185	0	0	2.16262	2.11903	SFRP2
cellular protein catabolic process (GO:0044257)	1962-01-01	0.37537	0.466185	0	0	2.16262	2.11903	AP2B1
negative regulation of Wnt signaling pathway (GO:0030178)	2/174	0.378915	0.469506	0	0	1.53559	1.4902	SFRP2;MDFI
peptide biosynthetic process (GO:0043043)	2/174	0.378915	0.469506	0	0	1.53559	1.4902	PCSK1;GGTA1P
regulation of viral genome replication (GO:0045069)	1963-01-01	0.380101	0.470435	0	0	2.12763	2.0581	CD28
glycerophospholipid metabolic process (GO:0006650)	1964-01-01	0.384796	0.474068	0	0	2.09376	1.99963	PLA2G7
inorganic anion transmembrane transport (GO:0098661)	1964-01-01	0.384796	0.474068	0	0	2.09376	1.99963	APOL1
homophilic cell adhesion via plasma membrane adhesion molecules (GO:0007156)	1964-01-01	0.384796	0.474068	0	0	2.09376	1.99963	CDH3
cellular response to decreased oxygen levels (GO:0036294)	1964-01-01	0.384796	0.474068	0	0	2.09376	1.99963	PTGS2
regulation of cell division (GO:0051302)	1965-01-01	0.389455	0.477626	0	0	2.06094	1.94348	SFRP2
negative regulation of apoptotic signaling pathway (GO:2001234)	1965-01-01	0.389455	0.477626	0	0	2.06094	1.94348	HGF
defense response to Gram-positive bacterium (GO:0050830)	1965-01-01	0.389455	0.477626	0	0	2.06094	1.94348	KRT6A
fatty acid catabolic process (GO:0009062)	1965-01-01	0.389455	0.477626	0	0	2.06094	1.94348	ABHD2
sphingolipid biosynthetic process (GO:0030148)	1966-01-01	0.39408	0.4822	0	0	2.02913	1.88953	ELOVL7
negative regulation of epithelial cell proliferation (GO:0050680)	1966-01-01	0.39408	0.4822	0	0	2.02913	1.88953	SFRP2
organonitrogen compound biosynthetic process (GO:1901566)	2/181	0.397618	0.485063	0	0	1.47501	1.36035	PCSK1;ELOVL7
epidermal cell differentiation (GO:0009913)	1967-01-01	0.39867	0.485063	0	0	1.99828	1.83766	KRT16
negative regulation of protein serine/threonine kinase activity (GO:0071901)	1967-01-01	0.39867	0.485063	0	0	1.99828	1.83766	IL1B
positive regulation of synaptic transmission (GO:0050806)	1967-01-01	0.39867	0.485063	0	0	1.99828	1.83766	GRIN2D
positive regulation of endothelial cell proliferation (GO:0001938)	1967-01-01	0.39867	0.485063	0	0	1.99828	1.83766	NR4A1
Fc-epsilon receptor signaling pathway (GO:0038095)	2/182	0.400269	0.48646	0	0	1.46674	1.34297	NR4A3;PRKCQ
phosphate-containing compound metabolic process (GO:0006796)	2/183	0.402915	0.48895	0	0	1.45856	1.32588	DUSP4;ACPP
regulation of endopeptidase activity (GO:0052548)	1968-01-01	0.403225	0.48895	0	0	1.96836	1.78778	SERPINE1
regulation of endocytosis (GO:0030100)	1969-01-01	0.407746	0.493322	0	0	1.93931	1.73978	SNCA
regulation of osteoblast differentiation (GO:0045667)	1969-01-01	0.407746	0.493322	0	0	1.93931	1.73978	HGF
positive regulation of apoptotic process (GO:0043065)	3/307	0.409642	0.49506	0	0	1.30323	1.1631	SFRP2;ZNF268;SNCA
regulation of Notch signaling pathway (GO:0008593)	1970-01-01	0.412233	0.497078	0	0	1.91111	1.69356	GATA2
interferon-gamma-mediated signaling pathway (GO:0060333)	1970-01-01	0.412233	0.497078	0	0	1.91111	1.69356	FCGR1B
regulation of GTPase activity (GO:0043087)	2/188	0.416061	0.499653	0	0	1.41899	1.24435	DOCK9;RAP1GAP
negative regulation of transcription, DNA-templated (GO:0045892)	7/813	0.416376	0.499653	0	0	1.14851	1.00629	SFRP2;NR4A3;NR1H4;NRG1;ZNF268;MDFI;SNCA
organelle membrane fusion (GO:0090174)	1971-01-01	0.416686	0.499653	0	0	1.88371	1.64904	SYTL3
defense response to Gram-negative bacterium (GO:0050829)	1971-01-01	0.416686	0.499653	0	0	1.88371	1.64904	SERPINE1
positive regulation of growth (GO:0045927)	1971-01-01	0.416686	0.499653	0	0	1.88371	1.64904	SFRP2
protein complex assembly (GO:0006461)	2/189	0.418673	0.501477	0	0	1.41133	1.2288	ANKRD28;CD59
response to metal ion (GO:0010038)	1972-01-01	0.421106	0.50216	0	0	1.85709	1.60614	SNCA
Rho protein signal transduction (GO:0007266)	1972-01-01	0.421106	0.50216	0	0	1.85709	1.60614	PDPN
regulation of neuron death (GO:1901214)	1972-01-01	0.421106	0.50216	0	0	1.85709	1.60614	SNCA
negative regulation of cell cycle (GO:0045786)	1972-01-01	0.421106	0.50216	0	0	1.85709	1.60614	NR4A1
negative regulation of transcription from RNA polymerase II promoter (GO:0000122)	5/565	0.42384	0.504599	0	0	1.17961	1.01258	NR4A3;NR1H4;ZNF268;MDFI;SNCA
B cell activation (GO:0042113)	1973-01-01	0.425492	0.504599	0	0	1.8312	1.56478	IL11
lymphocyte differentiation (GO:0030098)	1973-01-01	0.425492	0.504599	0	0	1.8312	1.56478	IL11
regulation of peptide hormone secretion (GO:0090276)	1973-01-01	0.425492	0.504599	0	0	1.8312	1.56478	IL1B
chloride transport (GO:0006821)	1973-01-01	0.425492	0.504599	0	0	1.8312	1.56478	APOL1
positive regulation of GTPase activity (GO:0043547)	2/192	0.426473	0.505207	0	0	1.38884	1.18358	DOCK9;RAP1GAP
regulation of G-protein coupled receptor protein signaling pathway (GO:0008277)	1974-01-01	0.429846	0.508643	0	0	1.80603	1.52488	RGS4
cellular response to tumor necrosis factor (GO:0071356)	2/194	0.431643	0.509283	0	0	1.37423	1.15457	CHI3L1;CARD14
antigen processing and presentation of exogenous peptide antigen via MHC class I, TAP-dependent (GO:0002479)	1975-01-01	0.434167	0.509283	0	0	1.78153	1.48638	FCGR1B
gland development (GO:0048732)	1975-01-01	0.434167	0.509283	0	0	1.78153	1.48638	NRG1
negative regulation of cellular amide metabolic process (GO:0034249)	1975-01-01	0.434167	0.509283	0	0	1.78153	1.48638	SNCA
C-terminal protein lipidation (GO:0006501)	1975-01-01	0.434167	0.509283	0	0	1.78153	1.48638	ART3
cAMP-mediated signaling (GO:0019933)	1975-01-01	0.434167	0.509283	0	0	1.78153	1.48638	CALCRL
regulation of actin cytoskeleton organization (GO:0032956)	1975-01-01	0.434167	0.509283	0	0	1.78153	1.48638	GRHL3
regulation of defense response (GO:0031347)	1975-01-01	0.434167	0.509283	0	0	1.78153	1.48638	PTGS2
regulation of hematopoietic stem cell differentiation (GO:1902036)	1976-01-01	0.438455	0.51264	0	0	1.75769	1.44921	GATA2
nucleic acid-templated transcription (GO:0097659)	1976-01-01	0.438455	0.51264	0	0	1.75769	1.44921	GATA2
positive regulation of JNK cascade (GO:0046330)	1976-01-01	0.438455	0.51264	0	0	1.75769	1.44921	IL1B
regulation of hematopoietic progenitor cell differentiation (GO:1901532)	1977-01-01	0.44271	0.517055	0	0	1.73447	1.41332	GATA2
adenylate cyclase-activating G-protein coupled receptor signaling pathway (GO:0007189)	1978-01-01	0.446934	0.519736	0	0	1.71186	1.37864	CALCRL
antigen processing and presentation of exogenous peptide antigen via MHC class I (GO:0042590)	1978-01-01	0.446934	0.519736	0	0	1.71186	1.37864	FCGR1B
sensory perception of mechanical stimulus (GO:0050954)	1978-01-01	0.446934	0.519736	0	0	1.71186	1.37864	TMPRSS3
positive regulation of translation (GO:0045727)	1978-01-01	0.446934	0.519736	0	0	1.71186	1.37864	CD28
regulation of endothelial cell proliferation (GO:0001936)	1979-01-01	0.451126	0.523481	0	0	1.68983	1.34512	NR4A1
activation of cysteine-type endopeptidase activity involved in apoptotic process (GO:0006919)	1979-01-01	0.451126	0.523481	0	0	1.68983	1.34512	SNCA
regulation of MAPK cascade (GO:0043408)	2/203	0.4546	0.524919	0	0	1.3121	1.03438	IL11;IL1B
positive regulation of stress-activated MAPK cascade (GO:0032874)	1980-01-01	0.455287	0.524919	0	0	1.66835	1.31271	IL1B
regulation of phosphatidylinositol 3-kinase signaling (GO:0014066)	1980-01-01	0.455287	0.524919	0	0	1.66835	1.31271	HGF
regulation of hydrolase activity (GO:0051336)	1980-01-01	0.455287	0.524919	0	0	1.66835	1.31271	RAP1GAP
regulation of protein serine/threonine kinase activity (GO:0071900)	1980-01-01	0.455287	0.524919	0	0	1.66835	1.31271	SNCA
cellular response to hormone stimulus (GO:0032870)	1980-01-01	0.455287	0.524919	0	0	1.66835	1.31271	NR4A3
regulation of I-kappaB kinase/NF-kappaB signaling (GO:0043122)	2/204	0.457118	0.526302	0	0	1.30554	1.02199	IL1B;NR1H4
sensory perception of sound (GO:0007605)	1981-01-01	0.459416	0.526302	0	0	1.64742	1.28136	TMPRSS3
positive regulation of protein targeting to mitochondrion (GO:1903955)	1981-01-01	0.459416	0.526302	0	0	1.64742	1.28136	NRG1
positive regulation of protein catabolic process (GO:0045732)	1981-01-01	0.459416	0.526302	0	0	1.64742	1.28136	IL1B
negative regulation of cell death (GO:0060548)	1981-01-01	0.459416	0.526302	0	0	1.64742	1.28136	SNCA
negative regulation of cell cycle process (GO:0010948)	1981-01-01	0.459416	0.526302	0	0	1.64742	1.28136	ZNF268
positive regulation of signal transduction (GO:0009967)	2/206	0.462135	0.52652	0	0	1.2926	0.99776	CDH3;IL1B
positive regulation of protein secretion (GO:0050714)	1982-01-01	0.463514	0.52652	0	0	1.627	1.25103	SAA1
modulation of chemical synaptic transmission (GO:0050804)	1982-01-01	0.463514	0.52652	0	0	1.627	1.25103	IL1B
positive regulation of DNA metabolic process (GO:0051054)	1982-01-01	0.463514	0.52652	0	0	1.627	1.25103	HGF
positive regulation of cell cycle (GO:0045787)	1982-01-01	0.463514	0.52652	0	0	1.627	1.25103	ZNF268
ephrin receptor signaling pathway (GO:0048013)	1982-01-01	0.463514	0.52652	0	0	1.627	1.25103	AP2B1
C-terminal protein amino acid modification (GO:0018410)	1982-01-01	0.463514	0.52652	0	0	1.627	1.25103	ART3
negative regulation of binding (GO:0051100)	1982-01-01	0.463514	0.52652	0	0	1.627	1.25103	MDFI
negative regulation of neuron death (GO:1901215)	1983-01-01	0.467581	0.530023	0	0	1.60707	1.22167	SNCA
negative regulation of endopeptidase activity (GO:0010951)	1983-01-01	0.467581	0.530023	0	0	1.60707	1.22167	SERPINE1
regulation of canonical Wnt signaling pathway (GO:0060828)	2/213	0.479479	0.542506	0	0	1.24928	0.918288	SFRP2;JUP
toll-like receptor signaling pathway (GO:0002224)	1986-01-01	0.479599	0.542506	0	0	1.55012	1.13903	NR1H4
regulation of MAP kinase activity (GO:0043405)	1987-01-01	0.483545	0.546396	0	0	1.53202	1.11318	IL1B
regulation of cell cycle (GO:0051726)	2/215	0.484372	0.546757	0	0	1.23742	0.897009	NR4A1;ZNF268
T cell activation (GO:0042110)	1988-01-01	0.487462	0.547379	0	0	1.51433	1.08811	CD28
regulation of stem cell differentiation (GO:2000736)	1988-01-01	0.487462	0.547379	0	0	1.51433	1.08811	GATA2
regulation of protein targeting to mitochondrion (GO:1903214)	1988-01-01	0.487462	0.547379	0	0	1.51433	1.08811	NRG1
positive regulation of protein complex assembly (GO:0031334)	1988-01-01	0.487462	0.547379	0	0	1.51433	1.08811	FOSL1
Wnt signaling pathway, planar cell polarity pathway (GO:0060071)	1988-01-01	0.487462	0.547379	0	0	1.51433	1.08811	AP2B1
regulation of establishment of planar polarity (GO:0090175)	1989-01-01	0.491348	0.551169	0	0	1.49705	1.0638	AP2B1
protein tetramerization (GO:0051262)	1990-01-01	0.495206	0.553768	0	0	1.48015	1.04022	ACPP
regulation of Ras protein signal transduction (GO:0046578)	1990-01-01	0.495206	0.553768	0	0	1.48015	1.04022	RASAL2
regulation of JNK cascade (GO:0046328)	1990-01-01	0.495206	0.553768	0	0	1.48015	1.04022	IL1B
viral process (GO:0016032)	2/220	0.49648	0.554617	0	0	1.20873	0.846367	CD28;AP2B1
positive regulation of cellular protein metabolic process (GO:0032270)	1991-01-01	0.499034	0.555743	0	0	1.46363	1.01734	CD28
cellular response to acid chemical (GO:0071229)	1991-01-01	0.499034	0.555743	0	0	1.46363	1.01734	NR1H4
phospholipase C-activating G-protein coupled receptor signaling pathway (GO:0007200)	1991-01-01	0.499034	0.555743	0	0	1.46363	1.01734	GNA15
transcription from RNA polymerase II promoter (GO:0006366)	4/485	0.500055	0.556305	0	0	1.09568	0.759344	FOSL1;NR4A1;NR4A3;NR1H4
negative regulation of gene expression (GO:0010629)	5/618	0.501465	0.557298	0	0	1.07466	0.741754	MSR1;SFRP2;CD28;NRG1;MDFI
positive regulation of cellular metabolic process (GO:0031325)	1992-01-01	0.502834	0.558011	0	0	1.44747	0.995131	SNCA
Ras protein signal transduction (GO:0007265)	2/223	0.503659	0.558011	0	0	1.19214	0.817637	MRAS;PDPN
axonogenesis (GO:0007409)	2/223	0.503659	0.558011	0	0	1.19214	0.817637	PRKCQ;RAP1GAP
cellular response to fibroblast growth factor stimulus (GO:0044344)	1994-01-01	0.510347	0.563683	0	0	1.4162	0.952627	NR4A1
vesicle fusion (GO:0006906)	1994-01-01	0.510347	0.563683	0	0	1.4162	0.952627	SYTL3
skin development (GO:0043588)	1994-01-01	0.510347	0.563683	0	0	1.4162	0.952627	KRT16
interleukin-1-mediated signaling pathway (GO:0070498)	1995-01-01	0.514062	0.566624	0	0	1.40106	0.932285	IL1B
regulation of cytoskeleton organization (GO:0051493)	1995-01-01	0.514062	0.566624	0	0	1.40106	0.932285	GRHL3
cellular metal ion homeostasis (GO:0006875)	1996-01-01	0.517748	0.570105	0	0	1.38625	0.912519	TMPRSS3
antigen processing and presentation of exogenous peptide antigen via MHC class II (GO:0019886)	1997-01-01	0.521407	0.572379	0	0	1.37174	0.893309	AP2B1
response to tumor necrosis factor (GO:0034612)	1997-01-01	0.521407	0.572379	0	0	1.37174	0.893309	CHI3L1
antigen processing and presentation of exogenous peptide antigen (GO:0002478)	1997-01-01	0.521407	0.572379	0	0	1.37174	0.893309	AP2B1
phosphatidylinositol biosynthetic process (GO:0006661)	1998-01-01	0.525038	0.57461	0	0	1.35753	0.874634	MTMR3
positive regulation of cell growth (GO:0030307)	1998-01-01	0.525038	0.57461	0	0	1.35753	0.874634	SFRP2
antigen processing and presentation of peptide antigen via MHC class II (GO:0002495)	1998-01-01	0.525038	0.57461	0	0	1.35753	0.874634	AP2B1
positive regulation of gene expression (GO:0010628)	6/771	0.528333	0.577381	0	0	1.03227	0.658615	SEC14L2;CDH3;IL1B;CD28;ARNTL2;PF4
small GTPase mediated signal transduction (GO:0007264)	1999-01-01	0.528641	0.577381	0	0	1.34361	0.856475	MRAS
cellular response to metal ion (GO:0071248)	1/100	0.532218	0.580699	0	0	1.32997	0.838813	SNCA
plasma membrane invagination (GO:0099024)	1/103	0.542786	0.591631	0	0	1.29065	0.788641	MSR1
peptide metabolic process (GO:0006518)	1/104	0.546256	0.593613	0	0	1.27806	0.772801	PCSK1
positive regulation of lymphocyte activation (GO:0051251)	1/104	0.546256	0.593613	0	0	1.27806	0.772801	PRKCQ
phagocytosis, engulfment (GO:0006911)	1/104	0.546256	0.593613	0	0	1.27806	0.772801	MSR1
regulation of transcription, DNA-templated (GO:0006355)	12/1598	0.551321	0.598514	0	0	0.994112	0.591931	SEC14L2;FOSL1;SFRP2;IL1B;PRKCQ;NRG1;GRHL3;ZNF544;GRHL1;ZNF268;MDFI;ARNTL2
fatty acid metabolic process (GO:0006631)	1/106	0.553117	0.599257	0	0	1.25359	0.742356	PTGS2
positive regulation of cellular component organization (GO:0051130)	1/106	0.553117	0.599257	0	0	1.25359	0.742356	SNCA
regulation of response to external stimulus (GO:0032101)	1/107	0.556509	0.601722	0	0	1.2417	0.727724	PTGS2
cellular response to starvation (GO:0009267)	1/107	0.556509	0.601722	0	0	1.2417	0.727724	MTMR3
monocarboxylic acid metabolic process (GO:0032787)	1/108	0.559876	0.604755	0	0	1.23003	0.713468	KYNU
circulatory system development (GO:0072359)	1/109	0.563217	0.606541	0	0	1.21858	0.699576	GATA2
regulation of cell motility (GO:2000145)	1/109	0.563217	0.606541	0	0	1.21858	0.699576	NRG1
positive regulation of cysteine-type endopeptidase activity involved in apoptotic process (GO:0043280)	1/109	0.563217	0.606541	0	0	1.21858	0.699576	SNCA
macroautophagy (GO:0016236)	1/110	0.566532	0.608289	0	0	1.20734	0.686036	MTMR3
negative regulation of cytokine production (GO:0001818)	1/110	0.566532	0.608289	0	0	1.20734	0.686036	CD274
positive regulation of establishment of protein localization to mitochondrion (GO:1903749)	1/110	0.566532	0.608289	0	0	1.20734	0.686036	NRG1
regulation of protein binding (GO:0043393)	1/111	0.569823	0.611213	0	0	1.1963	0.672836	NRG1
phosphatidylinositol metabolic process (GO:0046488)	1/112	0.573089	0.614105	0	0	1.18547	0.659965	MTMR3
negative regulation of cell growth (GO:0030308)	1/115	0.58274	0.623208	0	0	1.15409	0.623227	SFRP2
cellular response to oxidative stress (GO:0034599)	1/115	0.58274	0.623208	0	0	1.15409	0.623227	SNCA
regulation of macroautophagy (GO:0016241)	1/116	0.585908	0.624737	0	0	1.144	0.611573	MTMR3
cellular response to interferon-gamma (GO:0071346)	1/116	0.585908	0.624737	0	0	1.144	0.611573	FCGR1B
sphingolipid metabolic process (GO:0006665)	1/116	0.585908	0.624737	0	0	1.144	0.611573	ELOVL7
protein localization to cell periphery (GO:1990778)	1/117	0.589053	0.627469	0	0	1.13408	0.6002	JUP
plasma membrane bounded cell projection organization (GO:0120036)	1/118	0.592174	0.630171	0	0	1.12433	0.589099	PDPN
brain development (GO:0007420)	1/119	0.595271	0.632843	0	0	1.11475	0.578261	GRIN2D
enzyme linked receptor protein signaling pathway (GO:0007167)	1/120	0.598345	0.634858	0	0	1.10532	0.56768	PILRA
negative regulation of growth (GO:0045926)	1/120	0.598345	0.634858	0	0	1.10532	0.56768	SFRP2
sulfur compound biosynthetic process (GO:0044272)	1/122	0.604424	0.640677	0	0	1.08694	0.547253	GGTA1P
tumor necrosis factor-mediated signaling pathway (GO:0033209)	1/123	0.607429	0.64323	0	0	1.07798	0.537394	CARD14
vesicle organization (GO:0016050)	1/127	0.619223	0.654434	0	0	1.04354	0.50016	SYTL3
protein lipidation (GO:0006497)	1/127	0.619223	0.654434	0	0	1.04354	0.50016	ART3
positive regulation of mitochondrion organization (GO:0010822)	1/128	0.622117	0.656848	0	0	1.03528	0.491371	NRG1
regulation of macromolecule metabolic process (GO:0060255)	1/129	0.624988	0.659234	0	0	1.02714	0.482777	MTMR3
protein localization to plasma membrane (GO:0072659)	1/130	0.627838	0.661592	0	0	1.01912	0.474374	JUP
cellular response to hypoxia (GO:0071456)	1/132	0.633473	0.666878	0	0	1.00346	0.458118	PTGS2
Fc-gamma receptor signaling pathway involved in phagocytosis (GO:0038096)	1/133	0.636258	0.669158	0	0	0.995808	0.450255	FCGR2A
Fc-gamma receptor signaling pathway (GO:0038094)	1/134	0.639023	0.67141	0	0	0.988271	0.442562	FCGR2A
phagocytosis (GO:0006909)	1/135	0.641767	0.673636	0	0	0.980846	0.435035	MSR1
positive regulation of MAPK cascade (GO:0043410)	2/289	0.64422	0.675554	0	0	0.914903	0.402297	IL11;CHI3L1
muscle contraction (GO:0006936)	1/137	0.647192	0.677353	0	0	0.966324	0.420459	DYSF
positive regulation of transferase activity (GO:0051347)	1/137	0.647192	0.677353	0	0	0.966324	0.420459	PRKCQ
regulation of primary metabolic process (GO:0080090)	1/139	0.652536	0.682283	0	0	0.952222	0.406493	GRHL1
negative regulation of nucleic acid-templated transcription (GO:1903507)	3/444	0.654934	0.683058	0	0	0.892076	0.377545	SFRP2;NRG1;MDFI
regulation of small GTPase mediated signal transduction (GO:0051056)	1/140	0.655178	0.683058	0	0	0.945324	0.399729	SRGAP3
inorganic cation transmembrane transport (GO:0098662)	1/140	0.655178	0.683058	0	0	0.945324	0.399729	TRPV2
cellular protein complex assembly (GO:0043623)	1/144	0.665547	0.693197	0	0	0.918695	0.374044	NRG1
peptidyl-serine phosphorylation (GO:0018105)	1/145	0.66809	0.695175	0	0	0.912269	0.367947	PRKCQ
negative regulation of canonical Wnt signaling pathway (GO:0090090)	1/148	0.675606	0.702317	0	0	0.893515	0.350388	SFRP2
regulation of nucleic acid-templated transcription (GO:1903506)	4/607	0.676467	0.702535	0	0	0.868492	0.339468	PRKCQ;ZNF544;ZNF268;ARNTL2
heart development (GO:0007507)	1/149	0.678073	0.703525	0	0	0.887432	0.344768	GATA2
cellular response to interleukin-1 (GO:0071347)	1/150	0.680522	0.705387	0	0	0.881432	0.339259	IL1B
spermatogenesis (GO:0007283)	1/153	0.687758	0.712202	0	0	0.863904	0.323375	EIF5A2
male gamete generation (GO:0048232)	1/154	0.690133	0.713977	0	0	0.858214	0.318286	EIF5A2
protein localization to membrane (GO:0072657)	1/160	0.704014	0.727639	0	0	0.825577	0.289741	JUP
regulation of cellular macromolecule biosynthetic process (GO:2000112)	4/631	0.705646	0.72857	0	0	0.834207	0.290839	PRKCQ;ZNF544;ZNF268;ARNTL2
negative regulation of intracellular signal transduction (GO:1902532)	1/161	0.706267	0.72857	0	0	0.820375	0.285295	NR1H4
positive regulation of I-kappaB kinase/NF-kappaB signaling (GO:0043123)	1/163	0.710722	0.731765	0	0	0.810165	0.276651	IL1B
T cell receptor signaling pathway (GO:0050852)	1/163	0.710722	0.731765	0	0	0.810165	0.276651	PRKCQ
glycerophospholipid biosynthetic process (GO:0046474)	1/164	0.712924	0.733332	0	0	0.805153	0.272449	MTMR3
regulation of mitotic cell cycle (GO:0007346)	1/165	0.715109	0.734878	0	0	0.800203	0.268325	ZNF268
peptidyl-serine modification (GO:0018209)	1/170	0.72579	0.745145	0	0	0.776331	0.24881	PRKCQ
positive regulation of protein kinase activity (GO:0045860)	1/172	0.72995	0.748703	0	0	0.767173	0.24149	SNCA
positive regulation of nucleic acid-templated transcription (GO:1903508)	3/502	0.73428	0.752428	0	0	0.786032	0.242778	SEC14L2;IL1B;ARNTL2
negative regulation of protein phosphorylation (GO:0001933)	1/178	0.742059	0.759676	0	0	0.740942	0.221043	SFRP2
ER to Golgi vesicle-mediated transport (GO:0006888)	1/180	0.745974	0.762685	0	0	0.732588	0.214696	CD59
negative regulation of cellular macromolecule biosynthetic process (GO:2000113)	3/512	0.746413	0.762685	0	0	0.770191	0.225263	SFRP2;NRG1;MDFI
Fc receptor signaling pathway (GO:0038093)	1/183	0.751736	0.767397	0	0	0.720403	0.205582	PRKCQ
transcription, DNA-templated (GO:0006351)	2/356	0.753044	0.768005	0	0	0.739203	0.209661	FOSL1;GATA2
protein homooligomerization (GO:0051260)	1/190	0.764681	0.779136	0	0	0.693474	0.186057	ACPP
positive regulation of ERK1 and ERK2 cascade (GO:0070374)	1/201	0.783681	0.797741	0	0	0.654967	0.15965	CHI3L1
regulation of autophagy (GO:0010506)	1/203	0.786968	0.800331	0	0	0.648416	0.15534	HGF
regulation of translation (GO:0006417)	1/213	0.802673	0.815534	0	0	0.617516	0.135734	CD28
central nervous system development (GO:0007417)	1/217	0.808629	0.820039	0	0	0.605957	0.128715	GRIN2D
protein oligomerization (GO:0051259)	1/217	0.808629	0.820039	0	0	0.605957	0.128715	SEMG1
apoptotic process (GO:0006915)	1/231	0.8281	0.838996	0	0	0.568667	0.107263	IL1B
regulation of signal transduction (GO:0009966)	1/233	0.830716	0.840468	0	0	0.563707	0.104549	RGS4
regulation of intracellular signal transduction (GO:1902531)	2/422	0.831112	0.840468	0	0	0.620933	0.114867	IL1B;SRGAP3
antigen receptor-mediated signaling pathway (GO:0050851)	1/257	0.859187	0.868045	0	0	0.510234	0.0774375	PRKCQ
Golgi vesicle transport (GO:0048193)	1/271	0.873542	0.881721	0	0	0.483432	0.0653595	CD59
chemical synaptic transmission (GO:0007268)	1/289	0.889882	0.897374	0	0	0.452801	0.0528268	GRIN2D
protein transport (GO:0015031)	1/326	0.917172	0.92403	0	0	0.400492	0.0346265	CALCRL
post-translational protein modification (GO:0043687)	1/357	0.934782	0.940891	0	0	0.365037	0.024619	APOL1
cellular macromolecule biosynthetic process (GO:0034645)	1/367	0.939626	0.944885	0	0	0.354882	0.0220996	GATA2
transmembrane transport (GO:0055085)	1/378	0.944543	0.948944	0	0	0.344332	0.0196456	SLC47A1
vesicle-mediated transport (GO:0016192)	1/410	0.956697	0.959702	0	0	0.31687	0.0140273	SYTL3
gene expression (GO:0010467)	1/411	0.957031	0.959702	0	0	0.316081	0.0138821	GATA2
nervous system development (GO:0007399)	1/455	0.969442	0.971244	0	0	0.284802	0.00883884	NRG1
protein phosphorylation (GO:0006468)	1/470	0.972799	0.973702	0	0	0.27548	0.00759726	PRKCQ
cellular protein modification process (GO:0006464)	3/1001	0.982945	0.982945	0	0	0.382881	0.00658631	DUSP4;MTMR3;APOL1
