# Supplementary material for: Dysregulation of alternative splicing is associated with the pathogenesis of ulcerative colitis
Source: Biomed Eng Online. 2021 Nov 27;20:121. doi: 10.1186/s12938-021-00959-4 (PMC8627048; doi:10.1186/s12938-021-00959-4)
Supplement: Supplementary file 8 — Additional file 8: Table S7. Gene list of significant AS events for KEGG and GO analysis (GSE137344). [file 12938_2021_959_MOESM8_ESM.xlsx]

## Sheet: A3SS
SARS
SDF4
CSDE1
ANP32E
KRTCAP2
LMNA
SNORA14B
TOMM20
RCAN3
C10orf118
OAT
ANKRD26
ITGB1
ANK3
NA
KMT2A
CLMP
MSANTD2
FAM118B
TRIM22
MS4A1
FTH1
RPS6KB2
CLNS1A
IRAK4
RP11-977G19.5
SMARCC2
PHB2
WDR20
ELK2AP
AL928768.3
AL901608.1
IGHA1
IGHEP1
IGHG1
IGHG3
IGHD
hsa-mir-4538
IGHJ1
IGHJ2
IGHJ6
AL122127.1
hsa-mir-4539
IGHJ5
AL122127.4
AL122127.3
AL122127.2
IGHJ3
hsa-mir-4537
IGHJ1P
IGHJ3P
IGHJ4
IGHJ2P
IGHD7-27
IGHM
AL122127.5
IGHD1-26
IGHD6-25
IGHD1-20
IGHD4-17
IGHD4-23
IGHD3-22
IGHD2-15
IGHD6-19
IGHD5-18
IGHD3-16
IGHD2-21
IGHD5-24
IGHD3-3
IGHD5-5
IGHD5-12
IGHD6-13
IGHD3-10
IGHD2-8
IGHD3-9
IGHD4-11
IGHD4-4
IGHD1-14
IGHD1-7
IGHD6-6
IGHD2-2
IGHD1-1
IGHV6-1
IGHVII-1-1
AB019441.29
ADAM6
IGHV1-2
IGHV1-3
IGHVIII-2-1
IGHGP
IGHV4-4
IGHV2-5
IGHVIII-5-1
IGHVIII-5-2
IGHV3-6
IGHV3-7
IGHV1-8
IGHV3-9
IGHV2-10
IGHV3-11
PSME1
BAZ1A
PSEN1
EIF2B2
DUT
TPM1
SNORD18A
SNORD16
RPL4
RSL1D1
RPS15A
RP11-1035H13.3
METTL9
ITFG3
FUS
ALDH3A2
EIF1
NUP88
DDX42
RAB37
BIRC5
ENOSF1
ZNF700
ZNF763
DDA1
COPE
GATAD2A
CD22
HCST
C19orf33
SIRT2
HDGFRP2
CEACAM1
IL4I1
NUP62
SIGLEC11
RPS9
TIMM44
SLC35F5
OLA1
GIGYF2
CCDC88A
EIF2S2
AP000295.9
IFNAR2
U2AF1
AP1B1
RBFOX2
MPST
PCNP
MUC13
SEC62
BOD1L1
UBA6
PCGF3
AFF1
KIF3A
LARS
SQSTM1
QRSL1
NELFE
MIR1236
HLA-DRA
ECI2
HSP90AB1
SMAP1
NDUFA5
RARRES2
PRKAG2
C7orf26
ZDHHC4
NSUN5P1
TRIM73
POR
PMS2P1
UBR5
CHCHD7
RPL30
SNORD24
RPL7A
REXO4
ARRDC1
CAAP1
CBWD7
MORF4L2
IDH3G
PQBP1

## Sheet: A5SS
UBE4B
SRM
TNFRSF18
BCAS2
CSDE1
UBE2J2
AURKAIP1
APH1A
ILF2
TPM3
FCRLA
RP11-267N12.3
RGS5
ATF3
SRP9
ID3
NUDC
PTP4A2
TMEM54
ECHDC2
SERBP1
SFXN4
CAMK1D
RAB18
RUFY2
RP11-429G19.3
ENTPD1
PGAM1
FXYD6
FXYD6-FXYD2
SRPR
NAP1L4
CARS
RCN1
EIF3M
CAPRIN1
TMEM138
RN7SL23P
RP11-286N22.8
SDHAF2
NA
SNHG1
STIP1
PRDX5
CCDC88B
SNX15
CTD-3074O7.11
DPP3
FAM86C1
IL18BP
RPS3
FAM216A
HVCN1
PPP1CC
RPLP0
CLIP1
ARL6IP4
RP11-197N18.2
SCARB1
SFSWAP
LDHB
CMAS
FOXM1
TUBA1C
HNRNPA1
RP11-968A15.8
SUOX
MYL6B
OS9
CCT2
TBC1D15
M6PR
ANKRD10
EXOSC8
TSC22D1
HSP90AA1
TOX4
PSME1
CHMP4A
AL136419.6
TM9SF1
MDP1
NEDD8-MDP1
FAM177A1
PPP2R3C
C14orf166
RTN1
ATP6V1D
SYNJ2BP-COX16
SYNJ2BP
TMED10
CALM1
EVL
WASH3P
GREM1
KATNBL1
MIR3942
DPH6
ZSCAN29
SEMA6D
CTD-3185P2.1
SNAPC5
PKM
COMMD4
MRPL46
RP11-97O12.7
BFAR
ATXN2L
SLX1B
SULT1A4
SLX1B-SULT1A4
SNX29P2
BBS2
DYNC1LI2
FAM65A
STUB1
MSLN
CRK
CDRT4
TVP23C
TVP23C-CDRT4
TMEM11
POLDIP2
SNORD4B
SNORD42A
RPL23A
VMO1
NME1-NME2
NME2
RPAIN
CLDN7
RP1-4G17.5
AC139149.1
ACTG1
SNORD118
TMEM107
SLC25A35
AFG3L2
ATP5A1
ICAM4
ICAM1
FARSA
CALR
PIK3R2
ABHD17A
YJEFN3
NDUFA13
CTC-260F20.3
PLEKHJ1
MIR1227
ZNF529
ECH1
RPS16
RNU6-195P
ADCK4
NOSIP
RFX2
CLPP
RABL2A
LIMS2
DHRS9
SSFA2
CTLA4
AAMP
AP1S3
PTMA
THAP4
MPV17
RTN4
ANXA4
ZNF638
SPR
STAMBP
HTRA2
SUCLG1
SIRPG
XRN2
HM13-IT1
HM13
EIF2S2
RP4-785G19.5
AHCY
C20orf24
TGIF2-C20orf24
ZHX3
PCK1
MRGBP
APP
DYRK1A
ADARB1
DERL3
DDX17
SNORD83B
RPL3
TFG
POLQ
IQCB1
MBD4
TM4SF1
MRPS25
SERP1
OXSR1
SHISA5
UQCRC1
IMPDH2
SSUH2
MTMR14
RPUSD3
CLDND1
LARP7
MAD2L1
MAEA
IRF2
FIP1L1
UBA6-AS1
COPS4
PLAC8
SNX2
SKP1
IK
ZMAT2
GNPDA1
RP11-43F13.1
TSPAN17
LMAN2
TMED9
SNORD72
RPL37
CCNC
TCP1
DDAH2
CLIC1
HSP90AB1
SSR1
SNHG5
ZNHIT1
NDUFA5
C7orf49
C7orf73
LINC00996
FTSJ2
TRA2A
2021-09-07
POLM
PPIA
RAC1
C7orf26
PON2
ASNS
GATS
COX6C
PABPC1
EIF3H
FAM86B1
TATDN1
BOP1
CLU
LYPLA1
SLC31A2
ODF2
SET
TOR1A
SLC2A6
INPP5E
PTGDS
PSIP1
CLTA
FBXO10
RP11-613M10.8
TOMM5
RP11-613M10.9
FAM120AOS
ZMAT1
MORF4L2
RPL10
ARHGEF9

## Sheet: AFE
LRRC69
NBPF20
FAM13A
RBM5
RBM6
TMEM5
RBM14
RBM14-RBM4
SNORD86
SNORD110
NA
SNORD56
NOP56
IVNS1ABP
TRIM16
RP11-385D13.1
PHTF1
AC009065.2
RNPS1
CNTRL
RAPGEF4
ADAMTS6
PNKP
LYST-AS1
MIR1537
RNU5E-2P
LYST
DDX42
DTX2
RAB3IP
CLU
AC090044.2
AC087430.1
RPL23AP39
RPL21P17
AC026882.1
SNORA43
AC024158.1
BHLHE40
AC090955.5
AC091069.1
AC024162.2
LINC00312
OR7E122P
AC034187.3
AC034187.5
AC034187.4
hsa-mir-548ba
SRGAP3-AS1
SRGAP3-AS2
SRGAP3-AS3
SRGAP3-AS4
PGAM1P4
DUSP5P2
JAGN1
RNU6-670P
snoU13
RNU6-814P
GHRLOS
LINC00852
MIR378B
AC090841.1
AC018495.3
NUP210P2
MARK2P14
ACTG1P12
AC026166.1
AC091492.2
RNU6-377P
CRIP1P1
AC034198.7
VN1R20P
RNA5SP124
RPS3AP53
RNU6-454P
RN7SL4P
MIR563
AC090945.1
AC090953.1
MIR3714
AC090960.1
AC140076.1
AC132807.1
RAD23BP1
RNU4-85P
MIR3135A
AC107622.1
VENTXP7
AC023798.1
HMGB1P5
RANP7
SALL4P5
RPL24P7
Y_RNA
AC020626.1
RPL15
RPL31P20
THRB-AS1
EIF3KP2
RNA5SP125
CFL1P7
CRIP1P2
TAF9BP1
AC092798.2
OXSM
RPEP2
HMGB3P12
AC114877.3
RPS20P15
AC099535.4
RNU1-96P
AC137675.1
AC098614.2
AC093142.2
AC097361.1
MESTP4
RPS12P5
AC137674.1
AC116035.1
RP11-1024P17.1
RNA5SP127
AC115283.1
AC099540.1
THRAP3P1
ZNF587P1
SNORA25
RPL21P40
AC097639.8
AC097639.1
KRT18P15
AC104306.1
AC104306.2
SUGT1P2
AC139452.2
SEC13P1
SUMO2P10
RN7SL296P
RNU7-110P
COX6CP10
SDAD1P3
MIR128-2
AC104308.2
RN7SKP227
PRADC1P1
RNU6-1301P
UBE2D3P2
AC097359.2
TCEA1P2
RNA5SP129
RPL21P135
MIR26A1
PPP2R2DP1
MYD88
SLC22A13
RP11-134J21.1
AC116038.1
RNU6-1227P
CCR8
HNRNPA1P21
EEF1A1P24
SNORA6
AC099332.1
NFU1P1
RNU4-56P
RN7SL411P
SNORA64
ZNF619
RP11-761N21.2
AC099537.1
RPL36P20
RP11-626A1.1
RNU4-78P
SALL4P6
EIF4BP4
RP11-219I21.1
RP11-70C1.1
HNRNPA1P22
RP11-136C24.1
RP11-136C24.2
RN7SL517P
RNU6-367P
MIR138-1
RP4-555D20.2
TMEM42
MIR564
RPL12P44
AC099539.1
RN7SL145P
CXCR6
NRBF2P2
TRNT1
LRRN1
SETMAR
ARL8B
LMCD1
THUMPD3
SETD5
BRPF1
CPNE9
OGG1
IL17RE
ARPC4
TTLL3
ARPC4-TTLL3
PRRT3-AS1
CRELD1
EMC3-AS1
VHL
BRK1
TATDN2
SLC6A1
TSEN2
MKRN2
HDAC11
FGD5P1
TMEM43
AC093495.4
LSM3
SLC6A6
CCDC174
SH3BP5-AS1
CAPN7
EAF1
BTD
OXNAD1
LINC00690
AC144521.1
RAB5A
SGOL1-AS1
RP11-669C19.1
ZNF385D-AS1
NR1D2
AC099048.1
OSBPL10-AS1
ZNF860
GPD1L
CCR4
PDCD6IP
AC123023.1
FECHP1
C3orf35
VILL
SLC22A14
ACVR2B
EXOG
TTC21A
WDR48
DSTNP4
SLC25A38
MOBP
EIF1B
ENTPD3
ZNF620
ZNF621
VIPR1
SS18L2
NKTR
ZBTB47
HHATL-AS1
CCDC13-AS1
ZNF662
FAM198A
ABHD5
ZKSCAN7
ZNF660
ZNF197
ZNF502
ZNF501
RP11-272D20.2
TGM4
CLEC3B
EXOSC7
CCR9
CCR5
AC090044.1
CNTN6
CNTN4
ITPR1
AC027119.1
AC069277.2
AC018832.1
CAV3
IL17RC
MTMR14
FANCD2
IRAK2
HRH1
SLC6A11
SYN2
FANCD2P2
PPARG
CAND2
LINC00620
TPRXL
NR2C2
FGD5
C3orf20
GALNT15
PLCL2
KCNH8
AC097635.5
KAT2B
UBE2E1
UBE2E2
RARB
LRRC3B
AC098973.2
LINC00693
ZCWPW2
TGFBR2
CMTM8
STT3B
FBXL2
TRIM71
CNOT10
CRTAP
STAC
ARPP21
GOLGA4
MLH1
DLEC1
CTDSPL
OXSR1
XYLB
SNORA62
RPSA
RPL14
MYRIP
CTNNB1
TRAK1
KLHL40
ACKR2
SNRK
ZNF35
KIF15
TCAIM
TOPAZ1
SACM1L
LARS2
LIMD1
CCR3
CCR2
AC026167.1
EDEM1
GRM7
ATG7
FBLN2
ZNF385D-AS2
CMTM7
RBMS3
CMC1
RP11-761N21.1
AC018359.1
ITGA9
KRBOX1
AC133680.1
HLA-A
HLA-W
HCG9
DDX39BP2
HLA-J
ETF1P1
PPP1R11
ZNRD1
TRIM31-AS1
TRIM40
DOCK11
TRPM6
TIMM10B
DNHD1
TICAM1
CTSB
RN7SL470P
ASPRV1
PCBP1-AS1
AC005351.1
SH3RF2
SNRNP48
DHX9
GPR125
GIMAP1
GIMAP2
AC092574.2
ABCA11P
ZNF721
DTNB
RP11-27M24.2
EMP2
HIPK1
ERF
BPTF
MIR1296
JMJD1C
C6orf89
PI16
MTF2
COBLL1
CARD8
SBNO2
EPN2
KDM2A
USP33
ZSWIM8
WAPAL
TNRC6B
FRMD4B
AP002954.3
PHLDB1
KANK1
UBXN4
RN7SL381P
GSE1
FLT1
SYNE2
ANKRD28
RPRD2
HNRNPA3P14
RP5-837I24.1
RP5-837I24.6
ST13P20
LPHN2
ZCCHC11
SYNE1
UBR4
MIR3173
DICER1
KIAA0754
MACF1
NDUFA9P1
RBFOX2
FAM21C
MIR4789
NAALADL2
RNU4-91P
RNU6-1317P
RAD54B
FSBP
RN7SL364P
MIR320E
PRKD2
LETMD1
GANC
RP11-164J13.1
CAPN3
EDRF1
GAPVD1
MIR4796
ZBTB20
TIAM2
KCNMB3
LRRFIP1P1
U3
RNU1-34P
FILIP1
TNRC6A
GNAS
FRYL
C11orf54
ACAD9
FAM156B
ZC3H7A
GPR132
AC009506.2
BAZ2B
HMOX2
HNRNPK
RNU6-482P
APC
CTC-554D6.1
RP11-420L9.2
RP1-140K8.1
RP1-140K8.3
TDGF1P4
RP3-406P24.1
C6ORF50
RP3-400B16.2
RNA5SP202
RP11-274H24.1
RP4-529N6.1
PSMC1P11
RP11-428J1.2
PPP1R3G
PKMP5
AL157775.1
MIR5683
CNN3P1
RP11-556O15.1
RP11-405O10.2
RP11-288G3.3
RP3-336K20__B.2
PIP5K1P1
HULC
RP11-314C16.1
RP3-486D24.1
RNU6ATAC21P
TFAP2A-AS1
MIR5689
RP11-360O19.1
GCNT6
TMEM14C
RP11-637O19.2
PRKRIRP5
SNORA67
RP3-413H6.2
RP11-456H18.2
EDN1
SUMO2P12
RPL15P3
AL354680.1
RNU1-11P
GFOD1-AS1
RPS4XP7
RN7SKP204
RNU7-91P
AL023583.1
MRPL35P1
RP3-380E11.2
RNU7-133P
RNU6-793P
RN7SL332P
RNU6-522P
ARPC3P5
RP11-401E14.2
RP1-13D10.5
MIR4639
RP1-13D10.2
MRPL42P2
RNU6-1114P
RP1-151F17.1
RP1-273P12.1
SUMO2P13
FAM8A1
RNU6-190P
AL023807.1
RP3-525L6.2
MIR548A1
RP11-254A17.1
RPL5P20
RNA5SP205
KRT18P38
ID4
AL136303.1
E2F3-IT1
RP1-135L22.1
RP3-322L4.2
RN7SKP240
RP11-524C21.2
HDGFL1
RP11-108N13.1
RP11-439H9.1
RP4-810F7.1
RP1-59B16.1
SNORD46
KAAG1
RNU6-391P
KRT8P43
RP3-369A17.4
GMNN
RP1-245M18.2
PPIAP29
RP3-425P12.4
RP11-191A15.1
RP11-191A15.2
RNY5P5
AL590084.1
RP11-191A15.4
RP3-522P13.1
RNU6-987P
AL160037.1
HIST1H2BA
HIST1H2APS1
HIST1H1PS2
HIST1H4A
HIST1H3A
HIST1H3C
U91328.2
HFE
HIST1H4C
HIST1H1E
LARP1P1
HIST1H1PS1
HIST1H2BE
HIST1H4E
RP1-34B20.4
HIST1H2BF
HIST1H2AE
HIST1H3E
HIST1H2APS3
HIST1H4F
HIST1H2BH
HIST1H2BI
CTA-14H9.5
ABT1
RP11-457M11.5
RP11-239L20.3
TRNAI2
LINC00240
VN1R11P
HIST1H4I
HIST1H2AG
HIST1H2AH
MIR3143
RP11-209A2.1
PRSS16
VN1R10P
MCFD2P1
HNRNPA1P1
RNU6-471P
TRNAI6
HIST1H3H
HIST1H4PS1
HIST1H2BM
HIST1H2AI
HIST1H4J
HIST1H2BN
HIST1H2AL
HIST1H2BO
OR2W6P
RPLP2P1
OR2B6
OR2W4P
IQCB2P
OR2W2P
OR2B7P
OR1F12
ZSCAN12P1
RP1-265C24.5
ZSCAN16
RP1-265C24.8
AL022393.7
ZNF192P2
NKAPL
RP5-874C20.3
RNU2-45P
COX11P1
GPX5
RPSAP2
AL662890.1
RPL13P
HCG14
RNU6-930P
C6orf100
RN7SL471P
HCG16
HCG15
OR2J1
OR2J3
XXbac-BCX196D17.5
OR2J2
OR2J4P
OR2H4P
OR2B4P
OR14J1
OR12D2
OR12D1
OR10C1
LINC01015
OR2I1P
RPL13AP
SNORD32B
OR2H5P
TMEM183AP1
HCG9P5
HLA-V
HLA-G
HLA-H
HLA-T
DDX39BP1
HLA-K
HLA-U
TRIM15
TRIM26BP
HLA-N
RPP21
MICC
TMPOP1
SUCLA2P1
RANP1
XXbac-BPG249D20.9
PRR3
MIR877
PTMAP1
AL662800.2
C6orf136
TUBB
RN7SL353P
RN7SKP186
MIR4640
RN7SL175P
GTF2H4
MUC21
HCG22
RNU6-1133P
POLR2LP
HCG27
XXbac-BPG299F13.15
RPL3P2
RNU6-283P
FGFR3P1
ZDHHC20P2
LINC01149
XXbac-BPG16N22.5
RPL15P4
MCCD1
DDX39B-AS1
LTA
TNF
AIF1
SNORA38
C6orf47-AS1
LY6G5B
MEGT1
LY6G6F
LY6G6D
SAPCD1
RIPK1
RP11-420L9.4
FAM50B
C6orf201
RP3-400B16.4
RP3-400B16.1
RP3-380B8.4
LY86
RP1-80N2.2
RP3-429O6.1
RP11-69L16.4
RIOK1
DSP
RP11-203H2.1
RP1-290I10.7
PAK1IP1
ELOVL2-AS1
SMIM13
RP3-510L9.1
RP11-716O23.1
RP11-716O23.2
TMEM170B
SIRT5
RNF182
CD83
RP3-448I9.1
MYLIP
STMND1
RBM24
RNF144B
RP11-239H6.2
SOX4
HNRNPA1P58
NRSN1
MRS2
ACOT13
RP3-425P12.5
SLC17A4
TRIM38
HIST1H2BD
HIST1H2AC
BTN3A3
BTN3A2
BTN3A1
BTN2A2
BTN2A3P
HCG11
HMGN4
BTN1A1
ZNF391
ZNF192P1
ZKSCAN8
ZSCAN9
PGBD1
ZKSCAN3
RP5-1186N24.3
XXbac-BPG13B8.10
OR2H1
OR2H2
MOG
HLA-F
HLA-P
HLA-L
TRIM39-RPP21
TRIM39
HLA-E
MRPS18B
ATAT1
HCG20
DDR1
DPCR1
VARS2
MUC22
TCF19
PSORS1C1
USP8P1
HCP5
MICA
MICB
LST1
NFKBIL1
PRRC2A
CSNK2B-LY6G5B-1181
APOM
C6orf25
CSNK2B
HSPA1A
PSMG4
PRPF4B
CDYL
FARS2
RREB1
BMP6
TMEM14B
GCNT2
SYCP2L
HIVEP1
PHACTR1
JARID2
GMPR
CAP2
KDM1B
E2F3
RP3-404K8.2
ALDH5A1
SCGN
LRRC16A
BTN2A1
ZNF165
XXbac-BPG308J9.3
ABCF1
MDC1-AS1
MSH5
MSH5-SAPCD1
BPHL
NOL7
CDKAL1
HSPA1B
ANKRD13D
RBPJ
ING1
MAST4
KTN1
LMO7
RP11-29G8.3
MAP4
MARK3
MID1
MKI67
RNU6-1045P
MYO1B
MUC4
ZFHX3
MYLK
MYO6
NASP
NF1
NOTCH2
NUCB1
OGDH
SUV420H1
ZNF580
PDE4C
ZCCHC17
RP11-32P22.1
NBAS
STYXL1
RSF1-IT2
FTH1P16
RSF1-IT1
AP000580.1
RSF1
SERPINB6
PKM
PLCB2
MIR548AT
ATP6V0A1
PMS1
CDHR5
BRWD1-IT1
METTL21AP1
BRWD1
MIOS
MIR3618
MIR1306
DGCR8
PARP14
RP11-435F17.3
GRAMD1C
ZNF280D
SYTL2
FAM208B
RNU6-462P
BANK1
ARHGEF10L
PBRM1
NBPF1
CCDC88A
TTC17
TDP1
ALG1
RP11-183E9.2
KIAA1217
RNU6-28P
EIF4ENIF1
C21orf59
AP000275.65
MFF
GOPC
TTC7A
NHSL1
PTCH1
KIDINS220
KIAA1377
SIPA1L2
ARHGAP20
RNU7-48P
FAM135A
STIM2
CPNE5
RBM4
RGS12
C6orf48
SNORD48
SNORD52
EHMT2-AS1
STK19P
CYP21A1P
CYP21A2
EGFL8
RNF5
HNRNPA1P2
RNU6-603P
HLA-DRA
HLA-DQB1-AS1
HLA-DQA2
TAPSAR1
HLA-Z
BRD2-IT1
C4A
C2
STK19
CFB
SKIV2L
C4B
XXbac-BPG154L12.4
PPT2-EGFL8
PPT2
HCG23
HLA-DQA1
XXbac-BPG254F23.7
PSMB9
BRD2
RPL32P1
HCG24
HLA-DPB1
HLA-DPB2
RNU6-386P
ROBO2
RPL10
RRBP1
RP11-512M8.3
CLIP1
SARS
HNRNPA1P16
SRR
GALNT11
BLK
AC037459.4
PDLIM2
CXCR5
ARHGAP9
SIL1
ZNF106
DCLRE1C
SIAH1
ZBED6CL
LRRC61
DST
RP11-345J4.1
RP11-368N21.1
SPN
AC009133.17
AC009133.21
ZG16
PRRT2
PAGR1
CDIPT-AS1
CTD-2574D22.2
C16orf92
PPP4C
RP11-455F5.4
SLX1A
SULT1A4
SLX1B-SULT1A4
QPRT
KIF22
MAZ
MVP
TMEM219
TAOK2
ASPHD1
RP11-455F5.3
ALDOA
CORO1A
SULT1A3
SLX1A-SULT1A3
RP11-231C14.5
INO80E
SNX29P2
TAF9
CTD-2083E4.4
CTD-2083E4.6
CTD-2083E4.5
CTD-2228K2.2
CTD-2228K2.5
MIR4456
CTD-2589H19.4
RP11-43F13.3
MIR4635
CTD-3080P12.3
MIR4457
RP11-325I22.1
CTD-2245E15.3
MIR4277
MRPL36
CTD-2194D22.2
RP11-129I19.2
RP11-692C23.1
RP11-121L11.2
CTD-2012M11.3
CTD-2287N17.1
CTD-2383I20.1
CTD-2247C11.2
CTD-2247C11.4
CTD-2247C11.5
CTD-2297D10.2
ALG3P1
RP11-531A21.4
RP11-531A21.3
RP11-531A21.2
CTC-471C19.1
RP11-404K5.3
RP11-404K5.2
CTD-2296D1.2
CTD-2296D1.3
RP11-215I16.1
RP11-480D4.5
RP11-480D4.4
MTND6P2
RP11-315A16.1
MIR4636
CTD-2201E9.2
CTD-2001E22.1
TAS2R1
CTD-2199O4.3
CTD-2256P15.2
ROPN1L-AS1
RP11-1C1.6
ANKRD33B-AS1
RP11-215G15.4
RP11-54F2.1
CTD-2154B17.1
RNU6-679P
RP11-419C19.3
AC016553.1
RPS23P5
CTD-2042D5.1
CTC-232H10.1
CCT6P2
EEF1A1P13
RBBP4P1
MIR4637
UQCRBP3
HNRNPKP5
AC016575.1
U8
RP1-251I12.1
CTD-2350J17.1
RNA5SP178
NACAP6
ZNF622
CTB-55B8.1
RNU6-660P
RNA5SP180
FTH1P10
CTD-2139B15.5
RP11-321E2.12
RP11-321E2.11
RP11-321E2.10
RP11-432M8.2
RP11-432M8.1
RP11-432M8.4
RP11-432M8.3
RP11-432M8.7
RP11-432M8.5
RP11-432M8.6
RP11-432M8.11
RP11-432M8.10
RP11-432M8.15
RP11-432M8.18
RP11-432M8.14
RP11-432M8.19
UBE2V1P12
CTD-2151L9.2
AC118463.1
RP11-61K20.1
RP11-420O16.2
CTD-2333M24.1
RP11-697E23.1
RP11-823P9.3
RP11-855C21.1
GCNT1P2
CTD-2272G21.3
CTD-2272G21.2
CTD-2272G21.1
SNORA40
CTD-2074D8.1
RP11-116O11.2
RP11-12P19.2
RP11-12P19.1
RP11-730N24.2
RNU6-374P
CTD-2533K21.2
CTD-2533K21.1
CTD-2194F12.1
AC010455.1
RP11-560A7.1
CTD-2061E9.1
CTD-2057J6.2
CTD-2057J6.1
RP11-136H13.2
CTD-2127O16.2
RNU6-363P
RP11-5N11.1
RP11-5N11.5
RP11-5N11.6
RP11-5N11.4
RNU6-358P
CTD-2290C23.1
CTD-2290C23.2
AC025458.1
MIR4279
RNU6-1079P
AC008949.1
MIR579
CTD-2004A9.1
CTD-2218G20.1
CTD-2017D15.1
RNU6-923P
RP11-1084J3.3
CTD-2024P10.1
CTD-2517O10.5
AC010368.1
RNU7-130P
RP11-79C6.1
CTD-2197M16.1
MIR580
RN7SL37P
RP11-648M2.2
RNU6-1190P
RNU6-484P
AC008869.1
AC074129.1
EGFLAM-AS3
EGFLAM-AS2
CTD-2108O9.4
EGFLAM-AS1
CTD-2263F21.1
MIR3650
RP11-122C5.2
GOLGA5P1
CCDC11P1
INTS6P1
GCSHP1
SNORA57
SNORD72
RNU7-161P
RP11-301A5.2
CTD-2122P11.1
CTD-2156G10.1
MTHFD2P6
CTD-2325A15.3
CTD-2201E18.4
CTD-2325A15.2
RP11-447H19.1
RP11-447H19.2
EEF1A1P19
CTD-2210P15.2
RPL29P12
RNU6-381P
RP11-503D12.1
RP11-317O24.1
RP11-317O24.2
CTD-2089N3.1
CTD-2089N3.2
AC091866.1
RNU6-480P
RNU6-1296P
HMGB1P47
CTD-2335O3.2
CTD-2141G3.1
RNU6-272P
MIR581
RN7SL801P
MIR4459
AC112198.2
RP11-45H22.3
CTD-2313F11.1
MIR449A
MIR449C
MIR449B
MCIDAS
CCNO
MIR5687
RNF138P1
AK4P2
RP11-175M2.1
HNRNPH1P3
RNA5SP184
RNA5SP185
PSMC1P4
RNU6ATAC2P
RP11-155L15.1
AC008391.1
AC022431.1
AC022431.3
AC114973.1
RP11-101B14.4
CTD-2516K3.3
AC025470.1
ACTBL2
AC008780.1
RP11-772C9.1
AC116606.1
RP11-478P10.1
MIR548AE2
MIR582
RNU6-806P
RP11-546M4.1
SETP21
KRT8P31
GNL3LP1
RPL3P6
RNU6-913P
RP11-95I19.2
RP11-95I19.1
ISCA1P1
RP11-586E1.1
HTR1A
RPEP1
RNU6-540P
SNORA76
AC025442.3
RP11-5P22.3
MAST4-AS1
AC079467.1
RP11-83M16.4
RP11-83M16.3
CTD-2060F24.1
RNU6-1232P
EEF1B2P2
CTC-537E7.3
CTC-537E7.2
VWA8P1
SUMO2P4
RN7SL103P
CFL1P5
CCDC127
C5orf55
RP11-310P5.1
TPPP
ZDHHC11B
BRD9
SLC12A7
TERT
CLPTM1L
RP11-325I22.2
LPCAT1
RP11-43F13.1
IRX4
RP11-468D11.1
LINC01019
RP11-445O3.3
CTD-2161F6.2
CTD-2297D10.1
CTD-2324F15.2
MED10
NSUN2
CTD-2044J15.1
RN7SKP79
CTD-2296D1.4
C5orf49
CMBL
FAM173B
RP11-1C1.4
RP11-1C1.5
RP11-308B16.2
CTD-2165H16.4
CTD-2139B15.4
RP11-124N3.2
RP11-374A4.1
RP11-730N24.1
RP11-351N6.1
CTD-3007L5.1
CTD-2134P3.1
CTD-2010I22.2
GOLPH3
CTD-2066L21.2
CTD-2203K17.1
CTD-2233C11.2
AMACR
RAD1
AGXT2
UGT3A1
LMBRD2
NADK2
RANBP3L
GDNF
CTD-2194L12.3
CTD-2194L12.2
EGFLAM-AS4
RP11-122C5.1
TTC33
RPL37
CTD-2201E18.3
ANXA2R
HMGCS1
C5orf28
C5orf34
NNT-AS1
PAIP1
FGF10
RP11-473L15.3
RP11-53O19.1
EMB
CTD-2314G24.2
CTD-2175A23.1
MOCS2
ESM1
CDC20B
DHX29
IL6ST
CTC-236F12.4
AC008937.2
AC008937.3
PLK2
CTD-2117L12.1
CTD-2176I21.2
ELOVL7
ERCC8
SMIM15
RP11-2O17.2
CTD-2170G1.2
CTD-2244C20.1
DIMT1
RP11-158J3.2
SREK1IP1
CENPK
CTD-2116N20.1
TRIM23
CTD-2016O11.1
CD180
RP11-357D18.1
RP11-83M16.5
CTC-498J12.1
CCDC125
SLC9A3
ZDHHC11
RP11-259O2.2
SDHAP3
SLC6A3
IRX2
CTD-2161F6.1
RP11-445O3.2
CTD-2247C11.1
FASTKD3
RP11-711G10.1
CTD-2143L24.1
DAP
RP11-419C19.2
DNAH5
RP1-137K24.1
ANKH
FAM134B
RP1-167G20.1
2021-03-11
AC091878.1
CTD-2023M8.1
RP11-124N3.3
CDH10
RP11-192H6.2
CTD-2306M5.1
CDH9
CTD-2533K21.4
RP11-152K4.2
MTMR12
ZFR
CTD-2152M20.2
CTD-2066L21.3
SLC45A2
C1QTNF3
RP11-1023L17.1
PRLR
CAPSL
UGT3A2
CTD-2113L7.1
C5orf42
NUP155
LIFR
C9
DAB2
FYB
RICTOR
PRKAA1
C6
OXCT1
MROH2B
PLCXD3
CTD-2265D6.2
SERBP1P6
SEPP1
CCL28
HCN1
CTD-2288O8.1
CTD-2081C10.1
AC112198.1
PPAP2A
ANKRD55
SLC38A9
AC022431.2
MIER3
CTD-2037L6.2
RP11-479O16.1
DEPDC1B
CTC-436P18.3
AC016561.1
CTC-498J12.3
7SK
CTNND2
SEMA5A
CDH18
CDH12
DROSHA
CTD-2127H9.1
CTD-2353F22.1
ARL15
SGTB
CTC-340D7.1
RP11-480D4.2
RP11-549K20.1
PDE4D
ADAMTS12
RP11-480D4.1
MYO10
RP11-83M16.6
RP11-434D9.2
RNU6-1223P
TCF3
RP11-838N2.8
TGIF1
TOP2A
TTC3
CTD-2228K2.1
CTD-2228K2.7
RP11-310P5.2
SPCS2P3
RP11-661C8.3
AC116351.1
AC116351.2
CTD-2012J19.2
CTD-2012J19.1
CTD-2587M23.1
RP11-259O2.3
IRX1
CTD-2008N3.1
RP11-445O3.1
CTD-2318H23.1
CTD-2161F6.3
CTD-2046I8.1
RN7SKP73
CTC-471C19.2
AC026797.1
HMGB3P3
RNA5SP176
RP11-404K5.1
RP11-404K5.4
CTD-2296D1.1
CTD-2296D1.5
CTD-2072I24.1
RNU1-76P
MIR4458HG
RP11-417J1.1
RP11-417J1.3
CTD-2201E9.1
SNHG18
SNORD123
RNA5SP177
CTD-2199O4.1
AC034229.1
CTD-2256P15.1
RP11-1C1.7
RPL30P7
AC112200.1
RNU6-429P
AC106771.1
RP11-419C19.1
CTC-305H11.1
CTD-2165H16.3
SEPHS2P1
CTD-2313D3.1
MIR887
RP11-19O2.2
RP1-167G20.2
CTC-461F20.1
RNA5SP179
RNU6-1003P
CTD-2139B15.1
RN7SKP133
CTD-2139B15.2
RP11-321E2.5
RP11-321E2.6
RP11-321E2.2
RP11-321E2.9
RP11-321E2.8
RP11-321E2.7
RP11-432M8.9
RP11-432M8.8
RP11-432M8.13
RP11-432M8.12
RP11-432M8.16
RPL36AP21
SNORD81
RN7SL58P
RP11-81B23.1
RPL32P14
HSPD1P15
RP11-811J10.1
AC138951.1
AC140132.1
HSPD1P1
CTD-2234B20.1
RN7SL572P
CTD-2351A8.1
RP11-197O8.1
CTD-2138O14.1
CTD-2015B23.2
SNORD29
RP11-184E9.2
MSNP1
RNU4-43P
CTD-2533K21.3
RNU6-738P
RNU6-909P
CTD-2269E23.2
LSP1P3
SUCLG2P4
SNORA18
RP11-42L13.2
UBL5P1
CTD-2011G17.1
RN7SKP207
RP11-136H13.1
RPL19P11
RP11-152K4.1
RP11-5N11.2
RP11-5N11.3
RP11-5N11.7
RNU6-760P
RPL5P14
TPT1P5
CTD-2206G10.2
CTD-2186M15.1
RNU6-378P
CTD-2290P7.1
AC026703.1
RP11-36C20.1
CTD-2233C11.3
RXFP3
RP11-1084J3.1
RPL21P54
BRIX1
CTD-2046J7.1
RP11-79C6.3
RNU6-1305P
NADK2-AS1
RNA5SP181
CTD-2282P23.1
KRT18P31
RPS4XP6
OFD1P17
RNU7-75P
RP11-648M2.1
CTD-2130F23.2
CTD-2207A17.1
RP11-122C5.3
AIG1P1
LINC00603
KRT18P56
RNU1-150P
LINC00604
AC108105.1
SNORA63
OXCT1-AS1
CTD-2062O1.1
CTD-2201E18.2
CTD-2201E18.1
CTD-2035E11.3
AC025171.1
RP11-447H19.3
CTD-2636A23.2
RP11-159F24.2
RN7SL383P
RP11-484L7.1
RP11-484L7.2
RP11-269M20.1
CTD-2089N3.3
CTD-2312P21.1
ISL1
RNA5SP182
KATNBL1P4
RPS17P11
CTD-2207L17.2
CTD-2207L17.1
CTD-2366F13.1
RP11-94D20.1
RP11-289K10.1
FST
AC024569.1
AC025175.1
ASS1P9
RPL37P25
HSPB3
RP11-45H22.1
RP11-45H22.2
CTD-2313F11.3
CTD-2313F11.2
GZMA
RNA5SP183
CTD-2031P19.5
CTD-2031P19.4
RNU6-299P
RPL17P22
RP11-365H8.2
HMGN1P17
AC008940.1
AC016644.1
RP11-101B14.1
SALL4P1
CTD-2023N9.3
PGAM1P1
GAPT
RPL5P15
NDUFB4P2
FKSG52
CTD-2003D5.1
AC109133.1
AC104113.3
RP11-631M6.3
RP11-631M6.2
AC008836.1
RN7SKP157
RNU6-661P
LRRC70
CTD-2049O17.1
RN7SL169P
RNU6-294P
MRPL49P1
CTD-2194F4.2
CTD-2375G15.1
CTC-534A2.2
CTD-2353N24.1
RP11-5P22.1
RP11-287J9.1
MAST4-IT1
CTD-2187J20.1
RP11-83M16.1
RP11-83M16.2
AC010376.1
RP11-404L6.2
CTD-2582M21.1
CTC-537E7.1
RP11-141O11.1
SNORA50
CHCHD2P2
RN7SL476P
RPS27P14
PDCD6
EXOC3
NKD2
RP11-661C8.2
SLC6A19
SLC6A18
NDUFS6
CTD-2194D22.4
RP11-259O2.1
CTD-2194D22.3
CTD-2194D22.1
RP11-35O7.1
CTD-2029E14.1
RP11-121L11.3
LINC01020
KIAA0947
UBE2QL1
LINC01018
SRD5A1
RP11-332J15.3
PAPD7
RP11-332J15.2
RP11-143A12.3
CTD-2201E9.4
RP11-447B18.1
CCT5
ROPN1L
FAM105A
MARK2P5
RP11-19O2.1
RP11-260E18.1
BASP1
DCAF13P2
RP11-321E2.4
PRDM9
RP11-116O11.1
LINC01021
CTD-2118P12.1
C5orf22
SUB1
CTD-2066L21.1
CTD-2218G20.2
RP11-113I22.1
TARS
RP11-1023L17.2
RP11-1325J9.1
DNAJC21
IL7R
SLC1A3
GDNF-AS1
CTD-2130F23.1
CTD-2196P11.2
PTGER4
CARD6
C7
C5orf51
FBXO4
RP11-112L7.1
CCDC152
RP11-159F24.3
RP11-8L21.1
FGF10-AS1
MRPS30
RP11-53O19.2
CTD-2013M15.1
CTD-2335O3.3
CTD-2203A3.1
PELO
LINC01033
SNX18
GZMK
GZMAP1
GPX8
RP11-506H20.1
CTD-2031P19.3
CTD-2227I18.1
SETD9
MAP3K1
RP11-266N13.2
CTD-2254N19.1
PART1
CTC-436P18.1
CTD-2244C20.2
FAM159B
TRAPPC13
SREK1
PIK3R1
CCNB1
CENPH
MRPS36
MARVELD2
GTF2H2C
CEP72
TRIP13
AHRR
C5orf38
RP11-122F24.1
RP11-332J15.1
MTRR
ADCY2
CTD-2215L10.1
2021-03-06
ANKRD33B
TRIO
CTB-51A17.1
RP11-321E2.3
RP11-420O16.1
RP11-774D14.1
GUSBP1
RP11-804N13.1
PMCHL1
RP11-184E9.1
CDH6
PDZD2
NPR3
TTC23L
RAI14
SKP2
NIPBL
CTD-2116N24.1
EGFLAM
LIFR-AS1
OSMR
GHR
NNT
RP11-159F24.5
RP11-159F24.6
ZNF131
NIM1K
PARP8
ITGA2
ITGA1
NDUFS4
DDX4
SKIV2L2
IL31RA
GPBP1
CTD-2023N9.1
CTD-2023N9.2
RAB3C
NDUFAF2
C5orf64
KIF2A
RGS7BP
RNF180
PPWD1
CWC27
RP11-305P14.1
ERBB2IP
NLN
RP11-434D9.1
OCLN
CDK7
SLC30A5
RAD17
ADAMTS16
CT49
FBXL7
FAM105B
C5orf17
RP11-454P21.1
SPEF2
WDR70
RP11-357F12.1
IPO11
ZSWIM6
RP11-589F5.3
RP11-195E2.4
RP11-497H16.5
RP11-497H16.8
CDH12P1
GTF2H2
NAIP
RP11-497H16.2
RP11-497H16.6
RP11-497H16.4
RP11-497H16.7
SERF1A
SMN1
GTF2H2B
RP11-589F5.4
RN7SL616P
RNU6-724P
RP11-98J23.1
CDH12P2
RP11-241G9.3
RP11-1319K7.1
RP11-1415C14.3
GUSBP3
RP11-1415C14.4
CDK11A
UTY
YWHAH
CACNB2
MOGS
SLMAP
RNA5SP201
TUBB2A
RP1-140K8.2
RP1-140K8.5
RP3-406P24.3
RP3-400B16.3
RP3-527G5.1
RP4-529N6.2
RP3-430A16.1
RP11-530A18.1
MIR3691
AL162381.1
RP3-520B18.1
HNRNPA1P37
RP1-182O16.1
RP1-182O16.2
RN7SL221P
NRN1
SNAPC5P1
RP1-80N2.3
RP3-470L22.1
BTF3P7
RN7SL554P
RP11-69L16.5
RP11-69L16.3
RP11-69L16.6
HNRNPLP1
RP11-288G3.4
RP3-512B11.3
RP1-303A1.1
RP11-203H2.2
RP11-339A7.1
RP1-290I10.2
LINC00518
RP1-290I10.3
MRPL48P1
RP1-290I10.5
RP11-360O19.4
RP11-360O19.5
RNA5SP203
RNU1-64P
RP11-456H18.1
RN7SKP293
RP11-125M16.1
RP1-257A7.4
RP11-359N11.1
LINC01108
RP3-448I9.2
RP1-190J20.2
AL050335.1
JARID2-AS1
RNU6-645P
RP1-13D10.3
AL034375.1
RPL7P26
RNA5SP204
NHLRC1
RNU6-263P
RP11-528A10.2
RP11-528A10.1
UQCRFS1P3
RNU6-801P
RP3-471C18.1
RP4-625H18.2
RP1-130G2.1
RN7SL128P
RNU6-141P
RP3-348I23.3
RNU6-150P
RP11-204E9.1
CASC14
RP11-524C21.1
PRL
RNU6-1060P
SPTLC1P2
RP3-369A17.2
C6orf229
AL512428.1
RN7SL334P
ASS1P1
RP3-425P12.2
RP3-425P12.1
RP3-522P13.2
PRELID1P2
HIST1H2AA
HIST1H2BPS1
HIST1H2APS2
HIST1H4B
HIST1H2AB
HIST1H3B
HIST1H2BB
HIST1H1C
HIST1H1T
HIST1H4D
HIST1H2AD
HIST1H2BG
HIST1H1D
HIST1H3F
HIST1H3G
HIST1H2APS4
HIST1H4H
HIST1H3PS1
RNU6-1259P
AL021917.1
RNU6-502P
RP11-457M11.2
VN1R14P
VN1R12P
VN1R13P
RNU2-62P
HIST1H2BK
XXbac-BPG34I8.3
RP1-15D7.1
RSL24D1P1
HIST1H2BL
HIST1H2AJ
HIST1H4K
HIST1H2AK
HIST1H1B
HIST1H2BPS2
HIST1H4L
HIST1H3I
[truncated: 1,427 more rows]

## Sheet: ALE
HDAC6
PDCD6
AHRR
NAMPT
DHRS9
MPHOSPH10
snoU13
ADAM10
STAM2
STAG1
ADAR
ABCA7
NOD1
RP11-252K23.1
RP11-252K23.2
CFDP1
TADA3
CEACAM5
AGER
PBX2
NA
NOTCH4
GPSM3
AGPAT1
C6orf10
SPTLC1
USP39
RP11-311C24.1
NFAT5
CLPX
PPP1R13L
WDR3
PAPOLA
DIDO1
RABL2A
ERLIN2
FSTL1
RN7SKP187
ZNF277
SUPT16H
ERI2
ATXN2L
TMC6
AVL9
FKBP9
SLC2A13
ARAP1
LRRK2
CLTC
AK7
AC090044.2
AC087430.1
RPL23AP39
RPL21P17
AC026882.1
SNORA43
AC024158.1
BHLHE40
AC090955.5
AC091069.1
AC024162.2
LINC00312
OR7E122P
AC034187.3
AC034187.5
AC034187.4
hsa-mir-548ba
SRGAP3-AS1
SRGAP3-AS2
SRGAP3-AS3
SRGAP3-AS4
PGAM1P4
DUSP5P2
JAGN1
RNU6-670P
RNU6-814P
GHRLOS
LINC00852
MIR378B
AC090841.1
AC018495.3
NUP210P2
MARK2P14
ACTG1P12
AC026166.1
AC091492.2
RNU6-377P
CRIP1P1
AC034198.7
VN1R20P
RNA5SP124
RPS3AP53
RNU6-454P
RN7SL4P
MIR563
AC090945.1
AC090953.1
MIR3714
AC090960.1
AC140076.1
AC132807.1
RAD23BP1
RNU4-85P
MIR3135A
AC107622.1
VENTXP7
AC023798.1
HMGB1P5
RANP7
SALL4P5
RPL24P7
Y_RNA
AC020626.1
RPL15
RPL31P20
THRB-AS1
EIF3KP2
RNA5SP125
CFL1P7
CRIP1P2
TAF9BP1
AC092798.2
OXSM
RPEP2
HMGB3P12
AC114877.3
RPS20P15
AC099535.4
RNU1-96P
AC137675.1
AC098614.2
AC093142.2
AC097361.1
MESTP4
RPS12P5
AC137674.1
AC116035.1
RP11-1024P17.1
RNA5SP127
AC115283.1
AC099540.1
THRAP3P1
ZNF587P1
SNORA25
RPL21P40
AC097639.8
AC097639.1
KRT18P15
AC104306.1
AC104306.2
SUGT1P2
AC139452.2
SEC13P1
SUMO2P10
RN7SL296P
RNU7-110P
COX6CP10
SDAD1P3
MIR128-2
AC104308.2
RN7SKP227
PRADC1P1
RNU6-1301P
UBE2D3P2
AC097359.2
TCEA1P2
RNA5SP129
RPL21P135
MIR26A1
PPP2R2DP1
MYD88
SLC22A13
RP11-134J21.1
AC116038.1
RNU6-1227P
CCR8
HNRNPA1P21
EEF1A1P24
SNORA6
AC099332.1
NFU1P1
RNU4-56P
RN7SL411P
SNORA64
ZNF619
RP11-761N21.2
AC099537.1
RPL36P20
RP11-626A1.1
RNU4-78P
SALL4P6
EIF4BP4
RP11-219I21.1
RP11-70C1.1
HNRNPA1P22
RP11-136C24.1
RP11-136C24.2
RN7SL517P
RNU6-367P
MIR138-1
RP4-555D20.2
TMEM42
MIR564
RPL12P44
AC099539.1
RN7SL145P
CXCR6
NRBF2P2
TRNT1
LRRN1
SETMAR
ARL8B
LMCD1
THUMPD3
SETD5
BRPF1
CPNE9
OGG1
IL17RE
ARPC4
TTLL3
ARPC4-TTLL3
PRRT3-AS1
CRELD1
EMC3-AS1
VHL
BRK1
TATDN2
SLC6A1
TSEN2
MKRN2
HDAC11
FGD5P1
TMEM43
AC093495.4
LSM3
SLC6A6
CCDC174
SH3BP5-AS1
CAPN7
EAF1
BTD
OXNAD1
LINC00690
AC144521.1
RAB5A
SGOL1-AS1
RP11-669C19.1
ZNF385D-AS1
NR1D2
AC099048.1
OSBPL10-AS1
ZNF860
GPD1L
CCR4
PDCD6IP
AC123023.1
FECHP1
C3orf35
VILL
SLC22A14
ACVR2B
EXOG
TTC21A
WDR48
DSTNP4
SLC25A38
MOBP
EIF1B
ENTPD3
ZNF620
ZNF621
VIPR1
SS18L2
NKTR
ZBTB47
HHATL-AS1
CCDC13-AS1
ZNF662
FAM198A
ABHD5
ZKSCAN7
ZNF660
ZNF197
ZNF502
ZNF501
RP11-272D20.2
TGM4
CLEC3B
EXOSC7
CCR9
CCR5
AC090044.1
CNTN6
CNTN4
ITPR1
AC027119.1
AC069277.2
AC018832.1
CAV3
IL17RC
MTMR14
FANCD2
IRAK2
HRH1
SLC6A11
SYN2
FANCD2P2
PPARG
CAND2
LINC00620
TPRXL
NR2C2
FGD5
C3orf20
GALNT15
PLCL2
KCNH8
AC097635.5
KAT2B
UBE2E1
UBE2E2
RARB
LRRC3B
AC098973.2
LINC00693
ZCWPW2
TGFBR2
CMTM8
STT3B
FBXL2
TRIM71
CNOT10
CRTAP
STAC
ARPP21
GOLGA4
MLH1
DLEC1
CTDSPL
OXSR1
XYLB
SNORA62
RPSA
RPL14
MYRIP
CTNNB1
TRAK1
KLHL40
ACKR2
SNRK
ZNF35
KIF15
TCAIM
TOPAZ1
SACM1L
LARS2
LIMD1
CCR3
CCR2
AC026167.1
EDEM1
GRM7
ATG7
FBLN2
ZNF385D-AS2
CMTM7
RBMS3
CMC1
RP11-761N21.1
AC018359.1
ITGA9
KRBOX1
AC133680.1
SLC38A10
SLC43A2
EFCAB13
TANGO2
TRABD2A
MIR562
DIS3L2
METTL6
SCLT1
CP
C9orf85
RP1-140K8.2
RP1-140K8.5
RP3-406P24.3
RP3-400B16.3
RP3-527G5.1
RP4-529N6.2
RP3-430A16.1
RP11-530A18.1
MIR3691
AL162381.1
RP3-520B18.1
HNRNPA1P37
RP1-182O16.1
RP1-182O16.2
RN7SL221P
NRN1
SNAPC5P1
RP1-80N2.3
RP3-470L22.1
BTF3P7
RN7SL554P
RP11-69L16.5
RP11-69L16.3
RP11-69L16.6
HNRNPLP1
RP11-288G3.4
RP3-512B11.3
RP1-303A1.1
RP11-203H2.2
RP11-339A7.1
RP1-290I10.2
LINC00518
RP1-290I10.3
MRPL48P1
RP1-290I10.5
RP11-360O19.4
RP11-360O19.5
RNA5SP203
RNU1-64P
RP11-456H18.1
RN7SKP293
RP11-125M16.1
RP1-257A7.4
RP11-359N11.1
LINC01108
RP3-448I9.2
RP1-190J20.2
AL050335.1
JARID2-AS1
RNU6-645P
U3
RP1-13D10.3
AL034375.1
RPL7P26
RNA5SP204
NHLRC1
RNU6-263P
RP11-528A10.2
RP11-528A10.1
UQCRFS1P3
RNU6-801P
RP3-471C18.1
RP4-625H18.2
RP1-130G2.1
RN7SL128P
RNU6-141P
RP3-348I23.3
RNU6-150P
RP11-204E9.1
CASC14
RP11-524C21.1
PRL
RNU6-1060P
SPTLC1P2
RP3-369A17.2
C6orf229
AL512428.1
RN7SL334P
ASS1P1
RP3-425P12.2
RP3-425P12.1
RP3-522P13.2
PRELID1P2
HIST1H2AA
HIST1H2BPS1
HIST1H2APS2
HIST1H4B
HIST1H2AB
HIST1H3B
HIST1H2BB
HIST1H1C
HIST1H1T
HIST1H4D
HIST1H2AD
HIST1H2BG
HIST1H1D
HIST1H3F
HIST1H3G
HIST1H2APS4
HIST1H4H
HIST1H3PS1
RNU6-1259P
AL021917.1
RNU6-502P
RP11-457M11.2
VN1R14P
VN1R12P
VN1R13P
RNU2-62P
HIST1H2BK
XXbac-BPG34I8.3
RP1-15D7.1
RSL24D1P1
HIST1H2BL
HIST1H2AJ
HIST1H4K
HIST1H2AK
HIST1H1B
HIST1H2BPS2
HIST1H4L
HIST1H3I
HIST1H2AM
RNU7-26P
HIST1H3J
OR2B2
OR2B8P
TOB2P1
OR2E1P
LINC00533
NOL5BP
AL662890.3
XXbac-BPG308K3.5
XXbac-BPG308K3.6
ZNF90P2
KRT18P1
OR2AD1P
OR2W1
SAR1P1
OR2P1P
OR2B3
OR2N1P
OR2G1P
OR2U2P
OR2U1P
DDX6P1
UBDP1
MAS1L
MAS1LP1
RPS17P1
GPR53P
SUMO2P1
ZFP57
ZDHHC20P1
HCG4P11
RPL23AP1
IFITM4P
HCG4
RPL7AP7
MICG
HCG4P8
MICF
HCG4P7
MCCD1P1
HCG4B
HCG4P5
MICD
MCCD1P2
HCG4P3
RNF39
AL669914.1
TRIM31
SNORA48
TRIM10
PAIP1P1
UBQLN1P1
HCG19P
AL662800.1
RPL7P4
NRM
IER3
XXbac-BPG27H4.8
DDR1-AS1
SFTA2
C6orf15
CDSN
PSORS1C2
PSORS1C3
XXbac-BPG299F13.16
HLA-C
WASF5P
XXbac-BPG248L24.13
XXbac-BPG248L24.10
HLA-B
AL671883.1
DHFRP2
HLA-S
XXbac-BPG181B23.6
PPIAP9
SNORD117
SNORD84
ATP6V1G2
LTB
NCR3
UQCRHP1
BAG6
C6orf47
GPANK1
LY6G5C
MIR4646
LY6G6E
DDAH2
RNU6-850P
SAPCD1-AS1
HSPA1L
NEU1
ZBTB12
NELFE
MIR1236
DXO
C4A-AS1
TNXA
C4B-AS1
RNA5SP206
RP1-223B1.1
PXDC1
ECI2
RPP40
RMRPP2
EEF1E1
BLOC1S5
EEF1E1-BLOC1S5
SLC35B3
RP11-354I10.1
TFAP2A
C6orf52
MAK
ERVFRD-1
RP3-420J14.1
TBC1D7
AL583828.1
RP1-223E5.4
MCUR1
RP11-330A16.1
TPMT
DEK
RP11-686D16.1
RP1-167F1.2
RP3-471C18.2
RP3-348I23.2
RP1-309H15.2
GPLD1
TDP2
C6orf62
RP3-522P13.3
SLC17A3
SLC17A2
HIST1H1A
HIST1H2BC
HIST1H3D
HIST1H4G
ZNF322
HIST1H2BJ
ZNF204P
ZNF184
RP1-97D16.1
ZKSCAN4
ZSCAN12
ZSCAN23
GPX6
TRIM27
OR11A1
GABBR1
UBD
HLA-F-AS1
TRIM26
GNL1
PPP1R18
DHX16
PPP1R10
FLOT1
LINC00243
HCG21
CCHCR1
POU5F1
DDX39B
ATP6V1G2-DDX39B
LY6G6C
ABHD16A
CLIC1
XXbac-BPG32J3.20
VARS
VWA7
LSM2
SLC44A4
TNXB
ATF6B
FAM217A
LY86-AS1
TXNDC5
BLOC1S5-TXNDC5
OFCC1
NEDD9
GCM2
ELOVL2
ADTRP
GFOD1
DTNBP1
RP11-146I2.1
ATXN1
NUP153
MBOAT1
DCDC2
FAM65B
KIAA0319
SLC17A1
GUSBP2
SCAND3
ZNF311
ZNRD1-AS1
HCG18
MDC1
EHMT2
CAGE1
F13A1
LYRM4
SSR1
RANBP9
KIF13A
RP1-209A6.1
OR5V1
ZSCAN31
POM121L2
OR12D3
CMAHP
APOBEC3D
HECTD2
XRRA1
CSNK1D
C14orf37
CEP128
LINC01011
RP1-90J20.11
FAM136BP
RP1-40E16.2
SERPINB8P1
RP11-420L9.2
RP1-140K8.1
RP1-140K8.3
TDGF1P4
RP3-406P24.1
C6ORF50
RP3-400B16.2
RNA5SP202
RP11-274H24.1
RP4-529N6.1
PSMC1P11
RP11-428J1.2
PPP1R3G
PKMP5
AL157775.1
MIR5683
CNN3P1
RP11-556O15.1
RP11-405O10.2
RP11-288G3.3
RP3-336K20__B.2
PIP5K1P1
HULC
RP11-314C16.1
RP3-486D24.1
RNU6ATAC21P
TFAP2A-AS1
MIR5689
RP11-360O19.1
GCNT6
TMEM14C
RP11-637O19.2
PRKRIRP5
SNORA67
RP3-413H6.2
RP11-456H18.2
EDN1
SUMO2P12
RPL15P3
AL354680.1
RNU1-11P
GFOD1-AS1
RPS4XP7
RN7SKP204
RNU7-91P
AL023583.1
MRPL35P1
RP3-380E11.2
RNU7-133P
RNU6-793P
RN7SL332P
RNU6-522P
ARPC3P5
RP11-401E14.2
RP1-13D10.5
MIR4639
RP1-13D10.2
MRPL42P2
RNU6-1114P
RP1-151F17.1
RP1-273P12.1
SUMO2P13
FAM8A1
RNU6-190P
AL023807.1
RP3-525L6.2
MIR548A1
RP11-254A17.1
RPL5P20
RNA5SP205
KRT18P38
ID4
AL136303.1
E2F3-IT1
RP1-135L22.1
RP3-322L4.2
RN7SKP240
RP11-524C21.2
HDGFL1
RP11-108N13.1
RP11-439H9.1
RP4-810F7.1
RP1-59B16.1
SNORD46
KAAG1
RNU6-391P
KRT8P43
RP3-369A17.4
GMNN
RP1-245M18.2
PPIAP29
RP3-425P12.4
RP11-191A15.1
RP11-191A15.2
RNY5P5
AL590084.1
RP11-191A15.4
RP3-522P13.1
RNU6-987P
AL160037.1
HIST1H2BA
HIST1H2APS1
HIST1H1PS2
HIST1H4A
HIST1H3A
HIST1H3C
U91328.2
HFE
HIST1H4C
HIST1H1E
LARP1P1
HIST1H1PS1
HIST1H2BE
HIST1H4E
RP1-34B20.4
HIST1H2BF
HIST1H2AE
HIST1H3E
HIST1H2APS3
HIST1H4F
HIST1H2BH
HIST1H2BI
CTA-14H9.5
ABT1
RP11-457M11.5
RP11-239L20.3
TRNAI2
LINC00240
VN1R11P
HIST1H4I
HIST1H2AG
HIST1H2AH
MIR3143
RP11-209A2.1
PRSS16
VN1R10P
MCFD2P1
HNRNPA1P1
RNU6-471P
TRNAI6
HIST1H3H
HIST1H4PS1
HIST1H2BM
HIST1H2AI
HIST1H4J
HIST1H2BN
HIST1H2AL
HIST1H2BO
OR2W6P
RPLP2P1
OR2B6
OR2W4P
IQCB2P
OR2W2P
OR2B7P
OR1F12
ZSCAN12P1
RP1-265C24.5
ZSCAN16
RP1-265C24.8
AL022393.7
ZNF192P2
NKAPL
RP5-874C20.3
RNU2-45P
COX11P1
GPX5
RPSAP2
AL662890.1
RPL13P
HCG14
RNU6-930P
C6orf100
RN7SL471P
HCG16
HCG15
OR2J1
OR2J3
XXbac-BCX196D17.5
OR2J2
OR2J4P
OR2H4P
OR2B4P
OR14J1
OR12D2
OR12D1
OR10C1
LINC01015
OR2I1P
RPL13AP
SNORD32B
OR2H5P
TMEM183AP1
HCG9P5
HLA-V
HLA-G
HLA-H
HLA-T
DDX39BP1
HLA-K
HLA-A
HLA-U
HLA-W
HCG9
DDX39BP2
HLA-J
ETF1P1
PPP1R11
TRIM15
TRIM26BP
HLA-N
RPP21
MICC
TMPOP1
SUCLA2P1
RANP1
XXbac-BPG249D20.9
PRR3
MIR877
PTMAP1
AL662800.2
C6orf136
TUBB
RN7SL353P
RN7SKP186
MIR4640
RN7SL175P
GTF2H4
MUC21
HCG22
RNU6-1133P
POLR2LP
HCG27
XXbac-BPG299F13.15
RPL3P2
RNU6-283P
FGFR3P1
ZDHHC20P2
LINC01149
XXbac-BPG16N22.5
RPL15P4
MCCD1
DDX39B-AS1
LTA
TNF
AIF1
SNORA38
C6orf47-AS1
RIPK1
RP11-420L9.4
FAM50B
C6orf201
RP3-400B16.4
RP3-400B16.1
RP3-380B8.4
LY86
RP1-80N2.2
RP3-429O6.1
RP11-69L16.4
RIOK1
DSP
RP11-203H2.1
RP1-290I10.7
PAK1IP1
ELOVL2-AS1
SMIM13
RP3-510L9.1
RP11-716O23.1
RP11-716O23.2
TMEM170B
SIRT5
RNF182
CD83
RP3-448I9.1
MYLIP
STMND1
RBM24
RNF144B
RP11-239H6.2
SOX4
HNRNPA1P58
NRSN1
MRS2
ACOT13
RP3-425P12.5
SLC17A4
TRIM38
HIST1H2BD
HIST1H2AC
BTN3A3
BTN3A2
BTN3A1
BTN2A2
BTN2A3P
HCG11
HMGN4
BTN1A1
ZNF391
ZNF192P1
ZKSCAN8
ZSCAN9
PGBD1
ZKSCAN3
RP5-1186N24.3
XXbac-BPG13B8.10
OR2H1
OR2H2
MOG
HLA-F
HLA-P
ZNRD1
TRIM31-AS1
TRIM40
HLA-L
TRIM39-RPP21
TRIM39
HLA-E
MRPS18B
ATAT1
HCG20
DDR1
DPCR1
VARS2
MUC22
TCF19
PSORS1C1
USP8P1
HCP5
MICA
MICB
LST1
NFKBIL1
PRRC2A
CSNK2B-LY6G5B-1181
APOM
CSNK2B
NQO2
PSMG4
PRPF4B
CDYL
FARS2
RREB1
SNRNP48
BMP6
TMEM14B
GCNT2
SYCP2L
HIVEP1
PHACTR1
JARID2
GMPR
CAP2
KDM1B
E2F3
RP3-404K8.2
ALDH5A1
SCGN
LRRC16A
BTN2A1
ZNF165
XXbac-BPG308J9.3
ABCF1
MDC1-AS1
BPHL
NOL7
CDKAL1
TTBK2
LSM14B
CTNND1
MEI1
SGOL1
SH3D19
DAB2IP
PRELID2
SAMD3
ADRBK2
TTC39B
PRUNE2
GPR125
POLR3H
RN7SL74P
DIAPH2
DNM1
DTNA
TOR1A
RP11-295H24.3
FAM227B
ABCA2
NUDT17
TET3
ENSA
HIPK1
ERBB3
ETF1
ALCAM
PTK2B
AK9
CCZ1B
LNX2
KIAA1009
ICK
FNDC3A
CARD8
SBNO2
EPN2
TTC39A
RIMS1
PHLPP2
RP11-330L19.1
RNU6-549P
ZNF609
SPG20
SUMO4
TAB2
RNA5SP434
ZZEF1
DIP2A
MDN1
NBEAL2
RNU105B
PLCB1
COBL
ANKS1A
RP11-443F16.1
EHBP1
ZCCHC11
CLASP1
SYNE1
VPS8
ABCB9
KIAA0754
MACF1
RP11-101E3.5
NUP188
ZMYND8
PDXP
SH3BP1
BACE1
POLA2
CADM1
PPIL2
EML2
NAALADL2
RNU6-1317P
TMCO4
SHPRH
HEATR5A
RP11-546B15.2
RP11-164J13.1
CAPN3
GANC
SEC31B
RP11-168J18.6
DNAH1
RPAP1
APPL1
PTPN18
DNAJC2
PGAP2
TNRC6A
GLE1
UTP20
SGSM3
POLM
GOT1
CCDC88B
HECTD4
TSEN54
HKR1
DCBLD1
AP000673.1
GRIA4
SLC43A3
RP11-872D17.8
FAM156A
ANKRD11
GSS
GSTA4
TFPT
CNOT7
HOOK2
HAGH
AC104841.1
HDLBP
HMGB1P24
RP11-19G24.1
ACACA
PSMB8
PPP1R2P1
AL645941.1
HLA-DMB
XXbac-BPG181M17.6
HLA-DOA
TAP1
TAP2
HLA-DOB
XXbac-BPG181M17.5
HLA-DMA
HMGCR
HPGD
HPS1
LY6G5B
MEGT1
LY6G6F
LY6G6D
SAPCD1
C6orf25
HSPA1A
MSH5
MSH5-SAPCD1
HSPA1B
SNORD14E
SNORD14C
SNORD14D
HSPA8
BIRC5
ZDHHC21
IDS
PDDC1
IGF1
RN7SKP296
IL1RAP
IMPDH2
INPP5A
EIF3E
ITGB3
ITPR3
KARS
ATP9B
CERKL
KCNMA1
RP11-73M18.2
KLC1
FAM69A
RNU6-1226P
LAMA4
LETM1
LIG3
LMNB1
MIR1228
LRP1
LY9
MAOB
MAX
MFGE8
MID1
MKLN1
MLLT4
NPIPB8
NPIPB9
EIF3C
RNU6-1045P
MYO1B
MTHFD1
MUC1
KRTCAP2
MYB
MYH11
MYO9A
SLC22A23
ATP1A1
AK4P1
NF1
NF2
NIT1
NOTCH1
SLC11A2
NTRK2
ROR2
NUMA1
OAS1
RP11-848G14.5
RP11-974F13.5
RN7SL9P
CDH12P3
RP11-1415C14.1
RP11-1415C14.2
RP11-497H16.2
RP11-497H16.6
RP11-497H16.4
GTF2H2C
RP11-848G14.2
SMN2
RP11-497H16.7
SERF1A
SMN1
OCLN
SERF1B
GTF2H2B
RP11-589F5.4
RP11-98J23.2
ZBTB21
P2RX5
P2RX5-TAX1BP3
FKBPL
PRRT1
PCDH7
GMPR2
WAC
ANKFY1
PDE9A
RN7SL608P
RP11-74E22.3
RN7SL605P
OR1E3
OR1A2
OR1A1
OR1D4
OR1D3P
OR3A4P
OR1R1P
OR3A3
RP11-48B14.1
EMC6
GSG2
CTD-3195I5.4
CTD-3195I5.3
RP11-810M2.2
RYKP1
RP11-104O19.2
TXNP4
RP11-141J13.5
RP11-314A20.2
ZMYND15
GLTPD2
PSMB6
RN7SL171P
RN7SL784P
C17orf107
RNF167
GP1BA
ENO3
RP5-1050D4.3
RP5-1050D4.2
RP5-1050D4.5
RP5-1050D4.4
AC004771.1
AC012146.7
CTC-524C5.5
CTB-162E12.1
RNU6-1264P
RP11-636N17.1
FAM64A
TXNDC17
C17orf100
AC004706.1
RPL23AP73
C17orf49
RNASEK
RNASEK-C17orf49
SLC16A13
CTD-2545G14.2
RPL7AP64
SLC2A4
EIF5A
AC026954.6
TMEM95
NLGN2
C17orf74
SPEM1
FGF11
SLC35G6
TNFSF13
EIF4A1
CD68
SNORD10
EFNB3
RPL29P2
CYB5D1
TMEM88
SCARNA21
RP11-1099M24.8
AC129492.6
MIR4314
AC129492.1
RP11-599B13.7
SNORA69
ODF4
RNU7-43P
RP11-713H12.1
CTB-41I6.1
RP11-565F19.4
RP11-565F19.3
AC000003.1
AC000003.2
RPS27AP1
ADPRM
RP11-963H4.5
AC005284.1
RN7SL601P
RP11-680C21.1
MIR744
RP11-471L13.3
RP11-131K5.2
CDRT15P1
SNORA74
AC005224.2
RP11-214O1.2
RP11-214O1.3
CDRT7
RP11-849N15.1
RNU6-799P
RN7SL792P
RPL9P2
AC005517.3
AC005838.2
RP11-640I15.1
ZNF29P
CDRT15P2
MEIS3P1
RNA5SP436
IL6STP1
AC015922.7
AC002553.1
RPLP1P11
AC002553.4
RNU6-314P
RN7SL442P
MIR1288
FTLP12
AC093484.4
RP11-92B11.4
RNU6-405P
RNASEH1P2
FAM106CP
RP11-219A15.2
RP11-219A15.3
COTL1P1
RN7SL775P
RNU6-767P
AC055811.5
AC055811.1
AC073621.2
TSEN15P1
RP11-524F11.1
RNU6-468P
RP1-253P7.1
AC122129.1
AC087163.2
RP1-178F10.1
RPL21P121
RPL7AP65
AL353997.4
AL353997.3
KRT16P1
AL353997.11
KRT16P4
TNPO1P2
SRP68P2
AC107983.4
AC026271.5
UBE2SP2
RP11-815I9.5
RN7SL627P
AC090286.2
snoMBII-202
SNORD3B-1
KYNUP2
AC007952.5
RP11-160E2.11
SNORD3A
RP11-160E2.16
KYNUP3
AC106017.1
AC004448.2
snoMe28S-Am2634
CTB-187M2.1
RPL17P43
SNORA59B
RP11-1113L8.6
AC025627.4
TRNAQ41P
MTND1P14
MTND2P12
SNORA31
RP11-311F12.1
RP11-311F12.2
AC005722.4
AC015726.1
AC005730.2
KCTD9P1
RNU6-1057P
U6
RN7SL17P
FAM106B
RP11-434D2.2
AC015818.6
RP11-434D2.8
COTL1P2
CDRT15L2
MEIS3P2
AC087499.4
AC087499.5
RP11-283C24.1
SCDP1
OLA1P2
RP11-344E13.4
AC090774.2
RP11-746M1.2
RP11-746M1.8
RP11-746M1.1
RP11-728E14.2
RPL21P120
RP11-822E23.7
RP11-822E23.2
RP11-822E23.3
RP11-822E23.4
AC138710.1
RP11-822E23.5
NCOR1P2
AC144838.2
UBBP4
FTLP13
FAM27L
RP11-744K17.3
RP11-744K17.9
RP11-744K17.8
RP11-846F4.1
RP11-846F4.6
RP11-846F4.9
MTND1P15
RP11-846F4.5
MTATP6P3
MTRNR2L1
RP11-846F4.10
RP11-285M22.1
RP11-846F4.11
RP11-260A9.1
VN1R71P
RPS16P8
RPL34P31
RP11-173M1.8
RP11-720N19.2
RP11-19P22.2
RN7SL576P
RP1-66C13.1
RP1-66C13.2
RP1-66C13.3
RP11-138P22.1
SCARNA20
Vault
AC100852.1
PYY2
AC061975.7
AC061975.6
AC061975.3
TMEM97
MIR4723
CTD-2350C19.1
CTD-2350C19.2
H3F3BP2
RPS7P1
RP11-192H23.5
RP11-192H23.6
RP11-192H23.7
RPS12P28
SNORD4A
SNORD42B
SNORD4B
SNORD42A
TRAF4
RPL31P58
RP11-20B24.3
ERAL1
RP11-20B24.7
RP11-20B24.4
RP11-20B24.6
AC024619.2
RNU4-34P
MIR4523
RP11-68I3.4
TP53I13
SNORA70
RPL9P30
RP11-338L22.2
RP11-338L22.3
AC104996.1
RP11-1148O4.1
MIR423
RP11-354P11.4
RNU6-990P
LRRC37BP1
SH3GL1P2
CTD-2349P21.5
CTD-2349P21.9
CTD-2349P21.1
RNU6-298P
RN7SL138P
DPRXP4
RP11-848P1.2
RP11-142O6.1
RN7SL79P
RN7SL45P
MIR4724
MIR193A
MIR4725
MIR365B
RNU6-1134P
RP11-805L22.1
RP11-805L22.3
RP11-805L22.2
CTC-542B22.1
SH3GL1P1
RP11-640N20.6
RP11-227G15.2
MIR632
RP11-227G15.8
RP11-227G15.9
CDK5R1
RP11-466A19.1
AC084809.2
AC084809.3
RP11-31I22.2
RP11-118G23.2
RP11-118G23.1
RP11-17M24.2
AC005549.1
RP11-215E13.2
CCL2
CCL7
CCL11
CCL8
CCL13
AC011193.1
ZNF830
RP5-837J1.2
RP5-837J1.1
RNU6-840P
RP11-1094M14.1
SNORD7
RPL17P42
C17orf50
RN7SKP274
CCL18
AC069363.1
CCL4
RN7SL301P
CCL4L1
CCL4L2
PIGW
DHRS11
LHX1
MIR2909
RP11-19G24.2
RP11-115K3.1
RNU6-489P
RN7SL458P
CTB-58E17.2
CTB-58E17.1
MIR4726
CISD3
CTB-58E17.5
MIR4727
RPS20P35
LINC00672
AC091178.1
RP5-906A24.2
RPL19
CTB-131K11.1
AC087491.2
PPP1R1B
PNMT
TCAP
MIR4728
LRRC3C
CSF3
AC068669.1
RNY4P8
CTD-2267D19.4
RNA5SP441
KRTAP2-5P
KRTAP4-7
KRTAP4-9
KRTAP9-1
KRTAP9-12P
KRTAP9-2
KRTAP9-3
KRTAP9-8
KRTAP9-9
KRTAP9-4
KRTAP9-6
KRTAP9-7
KRTAP9-11P
KRTAP9-10P
AC003958.6
RNU2-32P
AC019349.5
GAST
RNA5SP442
HSPB9
AC107993.1
MIR548AT
AC067852.1
MIR5010
NAGLU
HSD17B1
HSD17B1P1
MLX
CTD-3193K9.1
RAMP2
AOC2
RPL27
IFI35
RND2
RPL21P4
ARL4D
RNU6-470P
RNU6-406P
RNU6-971P
AC087650.1
AC055813.1
RP11-527L4.2
NAGS
G6PC3
TMUB2
RP5-882C2.2
RNU6-453P
RUNDC3A
GRN
FZD2
RN7SL405P
FAM187A
CCDC103
HEXIM1
HEXIM2
RPS26P8
SPPL2C
STH
RP11-669E14.6
RNU7-101P
KANSL1-AS1
RP11-259G18.2
RP11-259G18.1
RN7SL656P
RP11-995C19.2
RN7SL199P
RNU6ATAC3P
MIR5089
RN7SL270P
AC002558.1
RP5-867C24.5
TBX21
LRRC46
RP11-433M22.2
HOXB-AS1
HOXB-AS2
CTD-2377D24.6
COX6B1P2
PRAC2
CTD-2377D24.4
SNORA68
RP11-463M16.5
AC091133.1
RNU6-826P
RP11-501C14.7
AC105030.1
CTD-2244F11.2
RP11-708H21.4
ABI3
RP11-1079K10.3
RP11-1079K10.2
RP11-1079K10.4
RP11-613C6.4
RP11-304F15.7
RP11-304F15.3
RP11-304F15.5
DLX4
RP11-893F2.6
RP11-893F2.5
SUMO2P7
EME1
RP1-117B12.4
RP11-294J22.6
WFIKKN2
RPL5P33
RP11-700H6.2
NME1-NME2
RP11-1018N14.3
RP11-1018N14.4
C17orf112
CTD-2535P7.1
CTD-2535P7.2
AC090079.1
KIF2B
RP11-618P13.1
ISCA1P3
RP11-372K20.1
RN7SKP14
RNU6-1249P
AC011073.1
RP11-502F1.2
RPL39P33
NOG
RP11-670E13.2
RNU6-1158P
RP5-1107A17.2
RP5-1107A17.4
AC007114.1
RNF126P1
RN7SL449P
RN7SKP94
RP11-343K8.3
DYNLL2
MSX2P1
OR4D1
OR4D2
RNU6-518P
RP11-579O24.1
RP11-579O24.3
RN7SL716P
AC099850.1
SMG8
MIR4729
MIR21
RP5-1073F15.1
RN7SL606P
AC079005.1
HMGN1P28
RN7SL448P
AC005884.1
TBX2
RP11-51L5.4
RP11-51L5.1
RP11-51L5.2
RNU7-52P
RPS23P7
RP11-464D20.6
RNU6-446P
SLMO2P3
MIR633
RP11-269G24.6
CTD-2501B8.5
TACO1
RP11-51F16.5
PSMC5
RN7SL805P
RP11-630H24.3
RP11-630H24.4
SNORD104
SNORA76
AC138744.2
RP13-104F24.3
RP11-927P21.2
RP11-583F2.1
RP11-583F2.2
RP11-583F2.5
RP11-160O5.1
CTD-2535L24.3
PSMD7P1
RNA5SP444
RN7SL735P
RNU6-928P
RNA5SP445
AC006947.1
MIR634
RNA5SP446
RPL36AP48
RP11-401F2.4
RNA5SP447
SNORA8
MIR548AA2
CTD-2653B5.1
SNORA38B
RPL17P41
AC006534.1
AC006534.2
RN7SL622P
KPNA2
LOC732538
AMZ2
MIR4524B
RNU6-305P
AC118653.2
LOC124685
LINC01152
SOX9
RP11-1124B17.1
RP11-57A1.1
RPL32P33
CTD-3010D24.3
RP11-171G2.1
SSTR2
COG1
RP11-661C3.2
RP11-449L23.2
RP11-277J6.2
MIR3615
RP11-309N17.4
ICT1
RN7SL573P
RNU6-362P
MRPS7
AC011933.2
RP11-16C1.1
MIR3678
AC100787.1
SMIM6
CDK3
ZACN
UBALD2
RNU6-24P
SNHG16
SNORD1B
RNU6-227P
RP11-318A15.2
RNU6-97P
AC015815.4
AC015815.3
AC015815.1
AC015815.2
RNU1-80P
RNU6-625P
AC021593.1
SYNGR2
SNORA30
ENGASE
RP11-398J5.1
CTD-2116F7.1
AC100791.2
RP11-353N14.2
RP11-353N14.4
CTD-2529O21.2
CTD-2047H16.2
MIR4730
CTD-2526A2.5
RPL32P31
RPL12P37
AC127496.1
MIR338
RP11-149I9.2
RP11-455O6.2
C17orf89
AC027601.1
RP11-1055B8.6
RP13-766D20.2
RP13-766D20.1
FSCN2
CCDC137
AC139530.1
MRPL12
GCGR
RP11-498C9.2
RP11-498C9.3
RP11-498C9.16
PAFAH1B1
ASPA
CTNS
RP11-459C13.1
SPNS2
SPNS3
SMTNL2
RP11-141J13.3
TM4SF5
MED11
ARRB2
MINK1
RP11-46I8.1
KIF1C
USP6
ZFP3
RPAIN
MIS12
XAF1
ALOX12
BCL6B
ELP5
ACADVL
KCTD11
ACAP1
TNK1
[truncated: 3,501 more rows]

## Sheet: MXE
SSR2
TSEN15
SRP9
PUM1
THRAP3
NFYC
ITGB1
LDHA
RP1-68D18.2
CD44
GIT2
BCL2L14
ELK2AP
AL928768.3
AL901608.1
IGHA1
IGHEP1
IGHG1
IGHG3
IGHD
hsa-mir-4538
IGHJ1
IGHJ2
IGHJ6
AL122127.1
hsa-mir-4539
IGHJ5
AL122127.4
AL122127.3
AL122127.2
IGHJ3
hsa-mir-4537
IGHJ1P
IGHJ3P
IGHJ4
IGHJ2P
IGHD7-27
IGHM
AL122127.5
IGHD1-26
IGHD6-25
IGHD1-20
IGHD4-17
IGHD4-23
IGHD3-22
IGHD2-15
IGHD6-19
IGHD5-18
IGHD3-16
IGHD2-21
IGHD5-24
IGHD3-3
IGHD5-5
IGHD5-12
IGHD6-13
IGHD3-10
IGHD2-8
IGHD3-9
IGHD4-11
IGHD4-4
IGHD1-14
IGHD1-7
IGHD6-6
IGHD2-2
IGHD1-1
IGHV6-1
IGHVII-1-1
AB019441.29
ADAM6
IGHV1-2
IGHV4-4
IGHV1-3
IGHVIII-2-1
IGHV2-5
IGHVIII-5-1
IGHVIII-5-2
IGHV3-6
IGHV3-7
IGHGP
APEX1
TXNDC11
HBA2
HBA1
NAGPA
FAM192A
RP11-140H17.1
CYB5B
CDK10
NPB
ANAPC11
ATP5A1
CD22
FCGRT
ABI2
GIGYF2
PHF20
UBE2V1
TMEM189
TMEM189-UBE2V1
CDS2
snoU13
YWHAH
ST13
TBC1D5
EIF4A2
SNORA63
SNORA4
SNORA81
XBP1P1
ZRSR1
SRP19
CTC-554D6.1
SIL1
MGAT1
CTD-2248H3.1
CKMT2-AS1
CEP57L1
RNF146
NA
CNPY3
SCIN
CD36
PVT1
UBAP2
BTK
ENOX2
RP13-216E22.4
JPX

## Sheet: RI
APH1A
SHE
LMNA
RP13-279N23.2
ALDH4A1
CYB5R1
TMCC2
HMGN2
TMEM54
RNF220
KLHL21
SEC31B
TSSC4
QSER1
C11orf49
CAPN1
RPS6KB2
SBNO1
PTPRO
MYL6
NA
SHMT2
PIP4K2C
TPT1
SALL2
GMPR2
ATP6V1D
SERPINA1
LPCAT4
JMJD7-PLA2G4B
JMJD7
PLA2G4B
TLE3
AEN
PDXDC1
GLG1
DPH1
OVCA2
UNC119
RP11-192H23.4
SMARCE1
KRT222
MLX
RPAIN
PYCR1
ACAA2
HMG20B
CACTIN
RPS16
RPL13A
KLK12
PTMA
PSME4
AHSA2
C20orf27
USP16
HMGN1
ADARB1
DDX60
MFSD10
KDM3B
BRIX1
RPL10A
FGD2
SAYSD1
POLR2J3
POLR2J2
ACTB
AZGP1
SLC25A37
FAM102A
IDH3G
PQBP1
MAGED1

## Sheet: SE
DPH5
TMEM167B
AMPD2
DRAM2
RP11-552M11.4
WDR77
CAPZA1
SLC16A1
BCL2L15
UBE2J2
GLTPD1
PRDM2
RP11-640M9.2
ANP32E
APH1A
C1orf54
MCL1
GOLPH3L
CHTOP
ILF2
RN7SL431P
TPM3
UBAP2L
YY1AP1
F11R
DEDD
FCRLA
SZRD1
PRRC2C
PIGC
CROCC
RABGAP1L
TOR1AIP1
PLA2G2A
DSTYK
RASSF5
CD46
ECE1
AIDA
ITPKB
CAPN9
PITHD1
RCAN3
AL672183.2
PGBD2
PAFAH2
DHDDS
PIGV
TRNAU1AP
EPB41
PUM1
ZCCHC17
TXLNA
HDAC1
SYNC
AK2
PHC2
KIAA0319L
ATP6V0B
TSPAN1
MKNK1
EFCAB14
ATPAF1
SCP2
YIPF1
MIR4781
TCEANC2
AL357673.1
RP11-446E24.4
CYB5RL
FGGY
ACOT7
RAVER2
GNG12-AS1
CTBP2P8
MIR1262
WLS
SRSF11
ODF2L
ENO1
ZNF326
MTF2
NMNAT1
RP11-807G9.2
MIR3158-2
DPCD
ARL3
RP11-332O19.2
NT5C2
XPNPEP1
TCF7L2
SFXN4
PRDX3
WDR11
CDC123
ATE1
NSMCE4A
TACC2
CUZD1
FAM24B
OAT
ABI1
RAB18
ARHGAP12
ITGB1
PARD3
NA
2021-03-08
TIMM23
TFAM
PSAP
ECD
PPP3CB
GHITM
FAM35A
PTEN
PCGF5
Y_RNA
2021-03-05
CEP55
PGAM1
CARD16
CASP1
KMT2A
MIR125B1
RP11-166D19.1
MICAL2
RNA5SP352
TBRG1
EI24
SRPR
ZBTB44
NUCB2
HPS5
DNAJC24
EHF
TTC17
HSD17B12
ACCS
PLA2G16
SF1
SNX15
TIMM10B
RBM4B
ATG16L2
PAK1
CLNS1A
PICALM
CTSC
AKIP1
KIAA1731
ANKRD49
CCDC82
GLT8D2
NFYB
ISCU
TMEM119
ALKBH2
SLC8B1
PRKAB1
RAB35
RPLP0
TMEM120B
SCARB1
RN7SKP134
PLBD1
RNU6-251P
EPS8
LRMP
LYRM5
YAF2
SCAF11
SLC38A1
RP11-96H19.1
RP11-386G11.5
SMAGP
EIF4B
MYL6
RN7SL809P
PTGES3
USP15
NOP2
DYRK2
RP11-611O2.1
RP11-611O2.3
MDM2
CD4
RPL13P5
LRRC23
ENO2
OSBPL8
ATP2B1
UBE2N
RP11-75L1.2
CLEC2D
SCYL2
SAP18
SACS
USP12
N4BP2L2
ALG5
POSTN
FOXO1
AKAP11
SERP2
RCBTB2
TRIM13
KCNRG
UTP14C
ALG11
LMO7
RP11-29G8.3
RBM26
HSP90AA1
AL117209.1
TRAF3
MARK3
GPR132
SUPT16H
RBM23
PABPN1
BCL2L2-PABPN1
SNX6
PPP2R3C
LRR1
NEMF
CDKN3
KTN1
AP5M1
ACTR10
ARID4A
SLC38A6
WDR89
MTHFD1
MIR625
FUT8
GPHN
RBM25
NUMB
TTLL5
IFT43
CCDC88C
RP11-529H20.6
IFI27
SERPINA1
CYFIP1
CHP1
TMEM87A
CCNDBP1
TMEM62
RP11-616K22.1
CASC4
GATM
USP8
GTF2A2
AC092755.4
USP3
SNX1
OAZ2
ARIH1
COMMD4
MTHFS
ST20
ST20-MTHFS
BCL2A1
RPS17L
RP11-152F13.10
BTBD1
ZSCAN2
PDE8A
RPL36AP43
PEX11A
CIB1
UNC45A
RP11-876N24.5
DEXI
TNFRSF17
PKD1P6
NPIPP1
C16orf45
RP11-1021N1.1
NOMO3
RPS15A
RP11-1035H13.3
CCP110
SNORA64
AC005363.9
RPS2
ATXN2L
SH2B1
PAQR4
MAZ
CTD-2574D22.4
KCTD13
DOC2A
MIR3680-2
SLC7A5P1
RN7SKP127
C16orf54
AC009133.14
AC009133.12
AC009133.20
CDIPT
HIRIP3
YPEL3
GDPD3
BOLA2B
RP11-345J4.8
CA5AP1
AC009133.15
TBX6
FAM57B
MAPK3
RP11-455F5.5
SEZ6L2
ZNF48
ORAI3
AC135048.13
ZSCAN32
UBN1
AKTIP
CIAPIN1
KIAA0895L
RP11-96D1.9
RPS12P27
RP11-96D1.10
NFATC3
RP11-498D10.6
IST1
TCF25
PITPNA
TMEM11
IFT20
NSRP1
CCL5
CCL4
DDX52
RP11-1407O15.2
PSMB3
P2RX5-TAX1BP3
TAX1BP3
PSMD3
RNY4P8
WIPF2
EIF1
DNAJC7
NKIRAS2
ATP2A3
EZH1
VAT1
LINC00910
DHX8
DUSP3
RP11-156P1.3
MRPL45P2
SKAP1
CALCOCO2
RNU7-135P
ZNF652
VMO1
RPAIN
DERL2
BCAS3
STRADA
RP11-51F16.8
PITPNC1
AC027763.2
CD300A
NAT9
NUP85
SAP30BP
RNF157
METTL23
BIRC5
BAIAP2
NPB
ANAPC11
PYCR1
SLC25A35
STX8
AFG3L2
ZNF397
C18orf21
RPRD1A
NARS
NEDD4L
CYB5A
ADNP2
KEAP1
ASF1B
COPE
HMG20B
CD22
ZNF573
MAP4K1
LGALS4
MADCAM1
DPP9
ATP5SL
SAE1
CARD8
EMP3
FCGRT
IRF3
IL4I1
NUP62
SIGLEC11
ZNF480
FUT3
ZNF542
ZNF814
ZNF544
CD320
WDR18
SLC9A2
NCK2
GCC2
AC017002.2
MIR4435-1HG
PQLC3
SLC20A1
LIMS2
RNY4P7
WDR33
AC006011.4
POLR2D
R3HDM1
AC011897.1
FAM84A
NMI
PRPF40A
COBLL1
CERS6
DHRS9
DYNC1I2
FKBP7
PGAP1
HSPE1
AC105381.1
SPATS2L
CASP8
ABI2
CD28
CTLA4
FN1
ARPC2
SP100
PTMA
COPS8
PPP1R7
NEU4
NCOA1
ACP1
FTH1P3
PPM1G
MIR4263
MRPL33
BRE
RNASEH1-AS1
AC007401.2
FEZ2
GEMIN6
EML4
COX7A2L
MCFD2
FBXO11
RAB1A
RN7SL470P
PCBP1-AS1
ZNF638
STAMBP
RETSAT
IMMT
IGKC
IGKJ5
IGKJ4
AC096579.7
AC096579.13
ITGB1BP1
IAH1
ADAM17
CNNM3
KIF16B
XRN2
ZNF337
HM13
PLAGL2
CDK5RAP1
GSS
C20orf24
TGIF2-C20orf24
RPN2
SIGLEC1
ZHX3
SMOX
TTPAL
PKIG
STK4
SNX21
ZSWIM3
ZMYND8
UBE2V1
TMEM189
TMEM189-UBE2V1
CXADR
TTC3
AGPAT3
MCM3AP-AS1
ATP6V1E1
UBE2L3
GGT1
SNRPD3
MIAT
CTA-211A9.5
PITPNB
RNU6-564P
MTFP1
RP4-539M6.19
SEC14L2
MTMR3
APOL3
CBY1
DNAL4
SUN2
SNORD83A
RPL3
RP3-408N23.4
MIR4766
SLC25A17
A4GALT
TTC38
CPT1B
CHKB
CHKB-CPT1B
HHLA2
HGD
HEG1
AC083799.1
TMCC1
UBA5
NPHP3
NCK1
MRPS22
NMNAT3
SLC25A36
ATP1B3
RP11-343B5.1
TFDP2
METTL6
CCNL1
TBC1D5
ZNF639
RPL39L
PPP1R2
WDR53
SENP5
UBE2E1
CMC1
CMTM7
EXOG
ENTPD3-AS1
POMGNT2
SETD2
ELP6
MIR1226
DHX30
ZNF589
UQCRC1
QRICH1
RHOA-IT1
RHOA
RBM5
TWF2
TLR9
PBRM1
FAM208A
ARL6IP5
MTMR14
TADA3
RPUSD3
CLDND1
CPOX
PPP3CA
UBE2D3
PPA2
METTL14
MAEA
ELF2
RNU6-1214P
NAA15
TRIM2
TLR2
SLBP
HPGD
STOX2
PRIMPOL
SORBS2
STIM2
MIR571
ZNF141
RFC1
UBE2K
AC092574.2
ABCA11P
ZNF721
OCIAD1
FIP1L1
PCGF3
G3BP2
SEC31A
COPS4
COQ2
SPARCL1
PDLIM5
CCT5
PGGT1B
CDC42SE2
IRF1
KIF3A
JADE2
CAMLG
DDX46
C5orf24
H2AFY
TGFBI
CTNNA1
DIAPH1
KIAA0141
SH3RF2
CD74
CNOT8
FAM134B
RP11-43F13.1
STK10
CTC-308K20.4
ATP6V0E1
FAM193B
HNRNPAB
CANX
MGAT1
LINC00847
NDUFS6
SUB1
C9
DAB2
EXOC3
AC024569.1
NDUFS4
IL6ST
PAPD4
RASA1
TMEM161B
FAM172A
ERAP1
FOXO3
CEP57L1
PKIB
NCOA7
RNF146
BCLAF1
RANBP9
VTA1
GPR126
PLAGL1
PCMT1
IYD
TULP4
QKI
CDKAL1
BTN3A1
HMGN4
ABT1
DDAH2
CLIC1
PSMG4
RPS18
KIFC1
HMGA1
SRPK1
CCDC167
SMAP1
RNU6-1016P
SENP6
SNHG5
FBXL4
SRRT
ATXN7L1
PRKAR2B
DLD
LAMB1
FOXP2
CAV2
AC091729.9
NDUFA5
RNA5SP244
NRF1
MKLN1
C7orf55-LUC7L2
TRBC2
CHPF2
MIR671
INSIG1
FTSJ2
FAM126A
NUPL2
AC005082.1
AC007036.4
AC007036.5
MTURN
NT5C3A
COA1
AC004985.12
POLR2J4
YKT6
ZNF680
ZNF138
C7orf26
SBDSP1
HEATR2
GLCCI1
CLDN12
BET1
PON2
TAC1
COPS6
YWHAZ
PINX1
SOX7
FDFT1
CTSB
MRPL13
PTK2
ZNF696
AC037459.4
PDLIM2
BIN3
TACC1
RNF170
SPIDR
UBE2V2
TCEA1
CHCHD7
RAB2A
MIR4659B
AGPAT5
CSPP1
TERF1
IMPA1
CA1
PDP1
UQCRB
STK3
LPAR1
STRBP
ST6GALNAC4
CRAT
SURF2
SURF4
MRPS2
NDOR1
SMARCA2
CDKN2B-AS1
RP11-337A23.5
CAAP1
PLAA
RNU7-36P
UBAP2
DCTN3
CLTA
KANK1
RP11-391M20.1
GCNT1
GKAP1
SECISBP2
SPTLC1
ANKRD19P
TMEM35
ARMCX6
ARMCX2
TCEAL4
MORF4L2
PSMD10
ALG13
PGRMC1
MMGT1
OFD1
MTM1
SSR4
SNORA70
RPL10
PRDX4
ARSD
DDX3X
CXorf36
HSD17B10
TAF1
MAGT1
HMGN5
TXLNG2P

## Sheet: TandemUTR
HIPK1
TRIM33
WDR3
NADK
UCHL5
NR5A2
CYB5R1
DSTYK
CD34
NUP133
C1QB
COG2
ZNF496
TAF12
HDAC1
YARS
DNALI1
MYCL
RIMS3
DPH2
TXNDC12
NA
DHCR24
SUFU
NT5C2
FAM160B1
PRDX3
ECHS1
FAM188A
SLC16A9
EIF4EBP2
TMEM254
MINPP1
LIPA
TNKS2
KIF11
TCTN3
ZNF518A
RNF214
CXCR5
ZBTB44
PRPF19
OVOL1
POLD3
TMEM119
VPS33A
RP11-512M8.5
TMTC1
PPHLN1
TMEM106C
PIP4K2C
CDX2
WBP4
BORA
LRP10
DTD2
RP11-176H8.1
WDR89
PLEKHG3
C14orf1
TM2D3
TARSL2
ZNF770
SNAP23
SECISBP2L
COPS2
THSD4
CD276
ARNT2
IL16
METTL9
PAQR4
ITGAM
NME4
SNRNP25
POLR2C
MTSS1L
MLYCD
RP11-505K9.4
MAP1LC3B
TNFAIP1
C17orf97
EVI2B
PLEKHM1
MAP2K6
NXN
SLC39A11
C17orf80
ACOX1
EIF4A1
SNORA67
SENP3-EIF4A1
KIAA1468
TYMS
ICAM1
PSENEN
PSMD8
SUPT5H
LRG1
HNRNPUL1
CCDC97
ERF
ZNF549
UXS1
CYTIP
PLEKHA3
LANCL1
RHBDD1
HDAC4
C2orf44
ACP1
GTF3C2
FOXN2
PPP3R1
TGFA
KCMF1
UBOX5
CHMP4B
EPB41L1
C20orf24
TGIF2-C20orf24
MOCS3
AURKA
CHGB
FERMT1
SON
C21orf2
AP001062.8
SLC19A1
PPM1F
XBP1
RP4-539M6.19
SEC14L2
MTMR3
AL021977.1
TMEM184B
SGSM3
SREBF2
CD86
ITGB5
EIF2A
SLC33A1
PDCD10
ZNF639
UBP1
CSRNP1
CHL1
TCAIM
TMEM158
DHFRL1
DAPP1
OSTC
C4orf3
PDE5A
FBXO8
CDKN2AIP
DHX15
PDGFRA
FIP1L1
WFS1
PAM
RAD50
RAB24
MXD3
NNT
HBS1L
AHI1
HECA
LRP11
TBP
ALDH5A1
ITPR3
PEX6
ZNF318
LRRC1
SMAP1
CYB5R4
PRKRIP1
PRKAR2B
KLHDC10
AGK
EEPD1
MRPS17
GBAS
FAM220A
CD36
GET4
SUN1
PTK2
PPP2R2A
DUSP4
GTF2E2
RAB11FIP1
UBE2W
RP11-463D19.2
NAIF1
REXO4
NOTCH1
TOR4A
DENND4C
UBAP2
KIF24
RNF38
ARMCX3
NXT2
MBNL3
HPRT1
FMR1
SH3KBP1
ATP6AP2
STS
ITM2A
