# Supplementary material for: Dysregulation of alternative splicing is associated with the pathogenesis of ulcerative colitis
Source: Biomed Eng Online. 2021 Nov 27;20:121. doi: 10.1186/s12938-021-00959-4 (PMC8627048; doi:10.1186/s12938-021-00959-4)
Supplement: Supplementary file 9 — Additional file 9: Table S8. Gene list of significant AS events for KEGG and GO analysis (validation cohort). [file 12938_2021_959_MOESM9_ESM.xlsx]

## Sheet: A3SS
RTCA
ACTG1P4
AMY2B
EPS8L3
MOV10
HIPK1
REG4
VWA1
HAX1
PBXIP1
ADAM15
SCAMP3
C1orf85
IGSF9
SLAMF7
PLA2G2A
RASSF5
CD55
TMEM63A
ADCK3
GUK1
TNFRSF14
MFSD2A
NFYC
ATP6V0B
DMAP1
MUTYH
TMEM59
GBP1
COX15
KAZALD1
FBXL15
FAM204A
OPTN
ABI1
PITRM1
ZNF37BP
RASSF4
TUBAL3
IL15RA
PFKFB3
KCNMA1
CASP1
CD44
MDK
TRIM22
CTNND1
TMX2-CTNND1
RP11-691N7.6
DAK
TMEM179B
NXF1
PC
LRTOMT
ANAPC15
CTSC
MED17
WEE1
SART3
RAB35
ANAPC5
AC073610.5
FKBP11
ARF3
CERS5
NR4A1
PFDN5
MIR616
DDIT3
MBD6
PEX5
LUM
CLEC2B
AL139385.1
CARKD
RP11-523H24.3
PSPC1
SUPT20H
RNU2-6P
PPP1R2P4
KIAA0226L
IGHG3
RP11-731F5.2
IGHG2
ELK2AP
AL928768.3
AL901608.1
IGHA1
IGHEP1
IGHG1
IGHD
hsa-mir-4538
IGHJ1
IGHJ2
IGHJ6
AL122127.1
hsa-mir-4539
IGHJ5
AL122127.4
AL122127.3
AL122127.2
IGHJ3
hsa-mir-4537
IGHJ1P
IGHJ3P
IGHJ4
IGHJ2P
IGHD7-27
IGHM
AL122127.5
IGHD1-26
IGHD6-25
IGHD1-20
IGHD4-17
IGHD4-23
IGHD3-22
IGHD2-15
IGHD6-19
IGHD5-18
IGHD3-16
IGHD2-21
IGHD5-24
IGHD3-3
IGHD5-5
IGHD5-12
IGHD6-13
IGHD3-10
IGHD2-8
IGHD3-9
IGHD4-11
IGHD4-4
IGHD1-14
IGHD1-7
IGHD6-6
IGHD2-2
IGHD1-1
IGHV6-1
IGHVII-1-1
AB019441.29
ADAM6
IGHV1-2
IGHV1-3
IGHVIII-2-1
IGHGP
IGHG4
IGHV4-4
IGHV2-5
IGHVIII-5-1
IGHVIII-5-2
IGHV3-6
IGHV3-7
IGHV1-8
IGHV3-9
IGHV2-10
IGHV3-11
NDRG2
AP1G2
DCAF11
ARHGAP5
RP11-618G20.1
HIF1A
TMED10
ZC3H14
CHGA
WARS
GOLGA8A
GOLGA8B
LYSMD2
RNF111
CD276
WDR61
PSMA4
POLG
KIAA0430
MLST8
SULT1A4
SLX1B-SULT1A4
SNX29P2
NAGPA
ZNF23
AC010547.9
CMC2
TRAPPC2L
RPL13
DEF8
AFG3L1P
SERPINF1
PHF12
RP11-1407O15.2
TBC1D3
STAT3
SPAG9
PSMB6
SCPEP1
LLGL2
TNK1
EIF4A1
SNORA67
SENP3-EIF4A1
ARL16
CSNK1D
C17orf62
CEP76
RBBP8
ICAM4
ICAM1
POLR2E
LDLR
CIRBP
DDX39A
HSH2D
BST2
IFI30
COPE
NCLN
SHKBP1
RNU6-195P
ADCK4
KCNN4
PIH1D1
NOSIP
NDUFA3
EPS8L1
SUV420H2
ZNF177
ZNF559
TANK
HAT1
ATP5G3
NCKAP1
IGFBP2
GMPPA
HDLBP
SUPT7L
TSSC1
ANXA4
CCT7
INO80B
DQX1
HTRA2
RNF181
IMMT
KRCC1
SNRPB
RP3-324O17.4
HM13
TGM2
SMOX
SLC35C2
TNFRSF6B
RTEL1-TNFRSF6B
RTEL1
PDXK
PRMT2
MED15
PI4KAP2
SELM
PIK3IP1
CBY1
APOBEC3B
PMM1
TYMP
ODF3B
PCNP
SEC13
CD200
TMEM39A
DPH3
RPL22L1
RPL15
EXOSC7
MAP4
IP6K2
NISCH
MAGI1
MTMR14
METAP1
ANXA5
TMEM144
ANKRD37
CXCL3
IRF1
TXNDC15
TGFBI
TMEM173
SLC35A4
CD74
GNB2L1
CCL28
GPBP1
SEC63
NUP153
DDR1
LST1
C2
CFB
TAP1
PSMB9
HLA-DPA1
RGL2
PPP2R5D
SSR1
PGM3
LRCH4
IMPDH1
POLD2
AP5Z1
UPP1
ZDHHC4
NSUN5
PMS2P3
HSPB1
PON2
ASNS
YWHAZ
DENND3
GRINA
PPP2R2A
TM2D2
GOLGA7
SDCBP
COPS5
PPP1R42
TRIQK
HRSP12
ZNF189
FAM73B
RALGDS
SEC16A
PHPT1
SMARCA2
PIGO
STOML2
ANXA1
TLE1
IDH3G
MAGIX
MAGED1
HEPH

## Sheet: A5SS
NBPF14
SELENBP1
HAX1
SHC1
ARHGEF2
CDK11A
ZBED6
ZC3H11A
CD55
ATF3
AIDA
IFI6
SNHG12
PABPC4
AKR1A1
ENO1
GBP1
NUDT5
UBE2D1
HNRNPH3
CAMK2G
TMEM254
LIPA
ZDHHC16
CASP1
ZBTB44
RCN1
CD44
DDB2
SLC39A13
TNKS1BP1
UBE2L6
RN7SL23P
RP11-286N22.8
SDHAF2
C11orf80
IL18BP
ARAP1
STARD10
PPFIBP2
INTS4
CTSC
SART3
YBX3
SNORD50
VPS29
POP5
MLXIP
RP11-197N18.2
OGFOD2
NCOR2
IRAK4
SLC11A2
NR4A1
HNRNPA1
RP11-968A15.8
SHMT2
OS9
GNS
GAPDH
CARS2
IGHG1
IGHG3
IGHD
hsa-mir-4538
IGHJ1
IGHJ2
IGHJ6
AL122127.1
hsa-mir-4539
IGHJ5
AL122127.4
AL122127.3
AL122127.2
IGHJ3
hsa-mir-4537
IGHJ1P
IGHJ3P
IGHJ4
IGHJ2P
IGHD7-27
IGHM
AL122127.5
IGHD1-26
IGHD6-25
IGHD1-20
IGHD4-17
IGHD4-23
IGHD3-22
IGHD2-15
IGHD6-19
IGHD5-18
IGHD3-16
IGHD2-21
IGHD5-24
IGHD3-3
IGHD5-5
IGHD5-12
IGHD6-13
IGHD3-10
IGHD2-8
IGHD3-9
IGHD4-11
IGHD4-4
IGHD1-14
IGHD1-7
IGHD6-6
IGHD2-2
IGHD1-1
IGHV6-1
IGHVII-1-1
AB019441.29
ADAM6
IGHV1-2
APEX1
PNP
PSMA6
KIAA0391
SMEK1
SERPINA1
WARS
TM2D3
SORD
CLN6
RP11-315D16.2
FAM219B
MAN2A2
NOMO3
IGSF6
GTF3C1
SULT1A3
SLX1A-SULT1A3
MT1F
VPS4A
RP11-343C2.11
CARHSP1
TRIM16
RP11-385D13.1
CTNS
TMEM106A
SNF8
ARRB2
RPAIN
KIAA0195
MYO15B
TMEM256-PLSCR3
C17orf61-PLSCR3
TMEM256
CD68
SNORA67
GAA
P4HB
SLC16A3
C17orf62
SEC11C
ICAM4
ICAM1
RN7SL844P
EPS15L1
SUGP2
YJEFN3
NDUFA13
CTC-260F20.3
NCLN
LGI4
AKT2
PLD3
C19orf10
PIH1D1
FUT6
NDUFA3
ANGPTL4
ZNF266
WDR18
2021-09-10
DHRS9
BZW1
BCS1L
ATG9A
GMPPA
AP1S3
TRIP12
HDLBP
PREB
TRMT61B
MCFD2
CCT7
WBP1
INO80B
AUP1
EIF5B
RP3-324O17.4
HM13
HM13-IT1
DLGAP4
RPN2
ZHX3
IFT52
STX16
STX16-NPEPL1
FERMT1
TMEM50B
PSMG1
BACE2
TANGO2
hsa-mir-5571
IGLV3-1
IGLC1
IGLJ2
IGLJ1
IGLL5
SMARCB1
DERL3
NF2
RBFOX2
ADSL
SERHL2
PACSIN2
ARFGAP3
MCAT
SEC13
PARP9
GYG1
TM4SF1
AC090425.1
NDUFB5
ARIH2
IMPDH2
GNAI2
CLDND1
ANXA5
ANXA3
HNRNPD
SEMA6A
VDAC1
TGFBI
GNPDA1
CD74
GPX3
CTC-325J23.2
DHFR
SNORD101
SNORD100
RPS12
REPS1
GMDS
ERMARD
POU5F1
CFB
VEGFA
TXNDC5
BLOC1S5-TXNDC5
PGM3
NAMPT
BCAP29
TMEM176A
ABCB8
TRA2A
CPVL
GARS
SUMF2
NSUN5P1
TMEM243
COL1A2
ASNS
NPTX2
ARPC1B
MCM7
TAF6
RP11-506M12.1
DENND3
LY6E
SORBS3
SLC25A37
FP15737
LYN
SDCBP
PTGES2
SH3GLB2
PPP2R4
PHPT1
MAMDC4
CDKN2A
ANXA1
TLE1
MORF4L2
THOC2
PIGA
G6PD
PQBP1

## Sheet: AFE
NBPF20
RP11-1415C14.3
RP11-497H16.5
RP11-497H16.8
SLC17A4
NR1H3
ARPC1B
ARPC1A
RBM5
RBM6
TNK2
MFSD10
RASGRP2
PGAM1P11
UBE4B
TNIP1
TMEM5
RAPGEF3
RBM14
RBM14-RBM4
N4BP2L2
SYNCRIP
PITRM1
NELFE
MIR1236
DXO
C4A-AS1
TNXA
C4B-AS1
RNA5SP206
FKBPL
PRRT1
TNXB
ATF6B
AGPAT1
TRIM16
RP11-385D13.1
EXOC5
AP4B1
POLQ
ZNF273
EHMT2
TUBB2A
RP1-140K8.2
RP1-140K8.5
RP3-406P24.3
RP3-400B16.3
RP3-527G5.1
RP4-529N6.2
RP3-430A16.1
RP11-530A18.1
MIR3691
AL162381.1
RP3-520B18.1
HNRNPA1P37
RP1-182O16.1
RP1-182O16.2
RN7SL221P
NRN1
SNAPC5P1
RP1-80N2.3
RP3-470L22.1
BTF3P7
RN7SL554P
snoU13
Y_RNA
RP11-69L16.5
RP11-69L16.3
RP11-69L16.6
HNRNPLP1
RP11-288G3.4
RP3-512B11.3
RP1-303A1.1
RP11-203H2.2
RP11-339A7.1
RP1-290I10.2
LINC00518
RP1-290I10.3
MRPL48P1
RP1-290I10.5
RP11-360O19.4
RP11-360O19.5
RNA5SP203
RNU1-64P
RP11-456H18.1
RN7SKP293
RP11-125M16.1
RP1-257A7.4
RP11-359N11.1
LINC01108
RP3-448I9.2
RP1-190J20.2
AL050335.1
JARID2-AS1
RNU6-645P
U3
RP1-13D10.3
AL034375.1
RPL7P26
RNA5SP204
NHLRC1
RNU6-263P
RP11-528A10.2
RP11-528A10.1
UQCRFS1P3
RNU6-801P
RP3-471C18.1
RP4-625H18.2
RP1-130G2.1
RN7SL128P
RNU6-141P
RP3-348I23.3
RNU6-150P
RP11-204E9.1
CASC14
RP11-524C21.1
PRL
RNU6-1060P
SPTLC1P2
RP3-369A17.2
C6orf229
AL512428.1
RN7SL334P
ASS1P1
RP3-425P12.2
RP3-425P12.1
RP3-522P13.2
PRELID1P2
HIST1H2AA
HIST1H2BPS1
HIST1H2APS2
HIST1H4B
HIST1H2AB
HIST1H3B
HIST1H2BB
HIST1H1C
HIST1H1T
HIST1H4D
HIST1H2AD
HIST1H2BG
HIST1H1D
HIST1H3F
HIST1H3G
HIST1H2APS4
HIST1H4H
HIST1H3PS1
RNU6-1259P
AL021917.1
RNU6-502P
RP11-457M11.2
VN1R14P
VN1R12P
VN1R13P
RNU2-62P
HIST1H2BK
XXbac-BPG34I8.3
RP1-15D7.1
RSL24D1P1
HIST1H2BL
HIST1H2AJ
HIST1H4K
HIST1H2AK
HIST1H1B
HIST1H2BPS2
HIST1H4L
HIST1H3I
HIST1H2AM
RNU7-26P
HIST1H3J
OR2B2
OR2B8P
TOB2P1
OR2E1P
LINC00533
NOL5BP
AL662890.3
XXbac-BPG308K3.5
XXbac-BPG308K3.6
ZNF90P2
KRT18P1
OR2AD1P
OR2W1
SAR1P1
OR2P1P
OR2B3
OR2N1P
OR2G1P
OR2U2P
OR2U1P
DDX6P1
UBDP1
MAS1L
MAS1LP1
RPS17P1
GPR53P
SUMO2P1
ZFP57
ZDHHC20P1
HCG4P11
RPL23AP1
IFITM4P
HCG4
RPL7AP7
MICG
HCG4P8
MICF
HCG4P7
MCCD1P1
HCG4B
HCG4P5
MICD
MCCD1P2
HCG4P3
RNF39
AL669914.1
TRIM31
SNORA48
TRIM10
PAIP1P1
UBQLN1P1
HCG19P
AL662800.1
RPL7P4
NRM
IER3
XXbac-BPG27H4.8
DDR1-AS1
SFTA2
C6orf15
CDSN
PSORS1C2
PSORS1C3
XXbac-BPG299F13.16
HLA-C
WASF5P
XXbac-BPG248L24.13
XXbac-BPG248L24.10
HLA-B
AL671883.1
DHFRP2
HLA-S
XXbac-BPG181B23.6
PPIAP9
SNORD117
SNORD84
ATP6V1G2
LTB
NCR3
UQCRHP1
BAG6
C6orf47
GPANK1
LY6G5C
MIR4646
LY6G6E
DDAH2
RNU6-850P
SAPCD1-AS1
HSPA1L
NEU1
RP1-40E16.9
TUBB2B
TUBB2BP1
RP1-223B1.1
PXDC1
ECI2
RPP40
RMRPP2
EEF1E1
BLOC1S5
EEF1E1-BLOC1S5
SLC35B3
RP11-354I10.1
TFAP2A
C6orf52
MAK
ERVFRD-1
RP3-420J14.1
TBC1D7
AL583828.1
RP1-223E5.4
MCUR1
RP11-330A16.1
TPMT
DEK
RP11-686D16.1
RP1-167F1.2
RP3-471C18.2
RP3-348I23.2
RP1-309H15.2
GPLD1
TDP2
C6orf62
RP3-522P13.3
SLC17A3
SLC17A2
HIST1H1A
HIST1H2BC
HIST1H3D
HIST1H4G
ZNF322
HIST1H2BJ
ZNF204P
ZNF184
RP1-97D16.1
ZKSCAN4
ZSCAN12
ZSCAN23
GPX6
TRIM27
OR11A1
GABBR1
UBD
HLA-F-AS1
TRIM26
GNL1
PPP1R18
DHX16
PPP1R10
FLOT1
LINC00243
HCG21
CCHCR1
POU5F1
DDX39B
ATP6V1G2-DDX39B
LY6G6C
ABHD16A
CLIC1
XXbac-BPG32J3.20
VARS
VWA7
LSM2
SLC44A4
FAM217A
SLC22A23
LY86-AS1
TXNDC5
BLOC1S5-TXNDC5
OFCC1
NEDD9
GCM2
ELOVL2
ADTRP
GFOD1
DTNBP1
RP11-146I2.1
ATXN1
NUP153
MBOAT1
DCDC2
FAM65B
KIAA0319
SLC17A1
GUSBP2
SCAND3
ZNF311
ZNRD1-AS1
HCG18
MDC1
CAGE1
F13A1
LYRM4
SSR1
RANBP9
KIF13A
RP1-209A6.1
OR5V1
ZSCAN31
POM121L2
OR12D3
CMAHP
MIR4779
IMMT
ADAP1
COX19
TRIOBP
NOL12
AF196779.12
WDR45
SNORD62
MAN1B1
MIR3921
FILIP1L
MGAT4B
PNKP
TMC6
DBIL5P
RP11-676J12.6
RP11-676J12.7
RP11-356I18.1
AC015884.1
AC016292.1
BHLHA9
RP11-818O24.3
PITPNA-AS1
AC099684.1
DPH1
OVCA2
HIC1
RN7SL624P
AC090617.1
AL450226.2
HNRNPA1P16
RP1-59D14.1
RN7SL608P
RP11-74E22.3
RN7SL605P
OR1E3
OR1A2
OR1A1
OR1D4
OR1D3P
OR3A4P
OR1R1P
OR3A3
RP11-48B14.1
EMC6
GSG2
CTD-3195I5.4
CTD-3195I5.3
RP11-810M2.2
RYKP1
RP11-104O19.2
TXNP4
RP11-141J13.5
RP11-314A20.2
ZMYND15
GLTPD2
PSMB6
RN7SL171P
RN7SL784P
C17orf107
RNF167
GP1BA
ENO3
RP5-1050D4.3
RP5-1050D4.2
RP5-1050D4.5
RP5-1050D4.4
AC004771.1
AC012146.7
CTC-524C5.5
CTB-162E12.1
RNU6-1264P
RP11-636N17.1
FAM64A
TXNDC17
C17orf100
AC004706.1
RPL23AP73
C17orf49
RNASEK
RNASEK-C17orf49
SLC16A13
CTD-2545G14.2
RPL7AP64
SLC2A4
EIF5A
AC026954.6
TMEM95
NLGN2
C17orf74
SPEM1
FGF11
SLC35G6
TNFSF13
EIF4A1
CD68
SNORD10
SNORA67
EFNB3
RPL29P2
CYB5D1
TMEM88
SCARNA21
RP11-1099M24.8
AC129492.6
MIR4314
AC129492.1
RP11-599B13.7
SNORA69
ODF4
RNU7-43P
RP11-713H12.1
CTB-41I6.1
RP11-565F19.4
RP11-565F19.3
AC000003.1
AC000003.2
RPS27AP1
ADPRM
RP11-963H4.5
AC005284.1
RN7SL601P
RP11-680C21.1
MIR744
RP11-471L13.3
RP11-131K5.2
CDRT15P1
SNORA74
AC005224.2
RP11-214O1.2
RP11-214O1.3
CDRT7
RP11-849N15.1
RNU6-799P
RN7SL792P
RPL9P2
AC005517.3
AC005838.2
RP11-640I15.1
ZNF29P
CDRT15P2
MEIS3P1
RNA5SP436
IL6STP1
AC015922.7
AC002553.1
RPLP1P11
AC002553.4
RNU6-314P
RN7SL442P
MIR1288
FTLP12
AC093484.4
RP11-92B11.4
RNU6-405P
RNASEH1P2
FAM106CP
RP11-219A15.2
RP11-219A15.3
COTL1P1
RN7SL775P
RNU6-767P
AC055811.5
AC055811.1
AC073621.2
TSEN15P1
RP11-524F11.1
RNU6-468P
RP1-253P7.1
AC122129.1
AC087163.2
RP1-178F10.1
RPL21P121
RPL7AP65
AL353997.4
AL353997.3
KRT16P1
AL353997.11
KRT16P4
TNPO1P2
SRP68P2
AC107983.4
AC026271.5
UBE2SP2
RP11-815I9.5
RN7SL627P
AC090286.2
snoMBII-202
SNORD3B-1
KYNUP2
AC007952.5
RP11-160E2.11
SNORD3A
RP11-160E2.16
KYNUP3
AC106017.1
AC004448.2
snoMe28S-Am2634
CTB-187M2.1
RPL17P43
SNORA59B
RP11-1113L8.6
AC025627.4
TRNAQ41P
MTND1P14
MTND2P12
SNORA31
RP11-311F12.1
RP11-311F12.2
AC005722.4
AC015726.1
AC005730.2
KCTD9P1
RNU6-1057P
U6
RN7SL17P
FAM106B
RP11-434D2.2
AC015818.6
RP11-434D2.8
COTL1P2
CDRT15L2
MEIS3P2
AC087499.4
AC087499.5
RP11-283C24.1
SCDP1
OLA1P2
RP11-344E13.4
AC090774.2
RP11-746M1.2
RP11-746M1.8
RP11-746M1.1
RP11-728E14.2
RPL21P120
RP11-822E23.7
RP11-822E23.2
RP11-822E23.3
RP11-822E23.4
AC138710.1
RP11-822E23.5
NCOR1P2
AC144838.2
UBBP4
FTLP13
FAM27L
RP11-744K17.3
RP11-744K17.9
RP11-744K17.8
RP11-846F4.1
RP11-846F4.6
RP11-846F4.9
MTND1P15
RP11-846F4.5
MTATP6P3
MTRNR2L1
RP11-846F4.10
RP11-285M22.1
RP11-846F4.11
RP11-260A9.1
VN1R71P
RPS16P8
RPL34P31
RP11-173M1.8
RP11-720N19.2
RP11-19P22.2
RN7SL576P
RP1-66C13.1
RP1-66C13.2
RP1-66C13.3
RP11-138P22.1
SCARNA20
Vault
AC100852.1
PYY2
AC061975.7
AC061975.6
AC061975.3
TMEM97
MIR4723
CTD-2350C19.1
CTD-2350C19.2
H3F3BP2
RPS7P1
RP11-192H23.5
RP11-192H23.6
RP11-192H23.7
RPS12P28
SNORD4A
SNORD42B
SNORD4B
SNORD42A
TRAF4
RPL31P58
RP11-20B24.3
ERAL1
RP11-20B24.7
RP11-20B24.4
RP11-20B24.6
AC024619.2
RNU4-34P
MIR4523
RP11-68I3.4
TP53I13
SNORA70
RPL9P30
RP11-338L22.2
RP11-338L22.3
AC104996.1
RP11-1148O4.1
MIR423
RP11-354P11.4
RNU6-990P
LRRC37BP1
SH3GL1P2
CTD-2349P21.5
CTD-2349P21.9
CTD-2349P21.1
RNU6-298P
RN7SL138P
DPRXP4
RP11-848P1.2
RP11-142O6.1
AK4P1
RN7SL79P
RN7SL45P
MIR4724
MIR193A
MIR4725
MIR365B
RNU6-1134P
RP11-805L22.1
RP11-805L22.3
RP11-805L22.2
CTC-542B22.1
SH3GL1P1
RP11-640N20.6
RP11-227G15.2
MIR632
RP11-227G15.8
RP11-227G15.9
CDK5R1
RP11-466A19.1
AC084809.2
AC084809.3
RP11-31I22.2
RP11-118G23.2
RP11-118G23.1
RP11-17M24.2
AC005549.1
RP11-215E13.2
CCL2
CCL7
CCL11
CCL8
CCL13
AC011193.1
ZNF830
RP5-837J1.2
RP5-837J1.1
RNU6-840P
RP11-1094M14.1
SNORD7
RPL17P42
C17orf50
RN7SKP274
CCL18
AC069363.1
CCL4
RN7SL301P
CCL4L1
CCL4L2
PIGW
DHRS11
LHX1
MIR2909
RP11-19G24.2
RP11-115K3.1
RNU6-489P
RN7SL458P
CTB-58E17.2
CTB-58E17.1
MIR4726
CISD3
CTB-58E17.5
MIR4727
RPS20P35
LINC00672
AC091178.1
RP5-906A24.2
RPL19
CTB-131K11.1
AC087491.2
PPP1R1B
PNMT
TCAP
MIR4728
LRRC3C
CSF3
AC068669.1
RNY4P8
CTD-2267D19.4
RNA5SP441
KRTAP2-5P
KRTAP4-7
KRTAP4-9
KRTAP9-1
KRTAP9-12P
KRTAP9-2
KRTAP9-3
KRTAP9-8
KRTAP9-9
KRTAP9-4
KRTAP9-6
KRTAP9-7
KRTAP9-11P
KRTAP9-10P
AC003958.6
RNU2-32P
AC019349.5
GAST
RNA5SP442
HSPB9
AC107993.1
MIR548AT
AC067852.1
MIR5010
NAGLU
HSD17B1
HSD17B1P1
MLX
CTD-3193K9.1
RAMP2
AOC2
RPL27
IFI35
RND2
RPL21P4
FAM57A
RNMTL1
TIMM22
TUSC5
WDR81
SERPINF2
SERPINF1
RPA1
CTD-2545H1.2
RP11-667K14.5
SGSM2
PAFAH1B1
ASPA
CTNS
RP11-459C13.1
SPNS2
SPNS3
SMTNL2
RP11-141J13.3
TM4SF5
MED11
ARRB2
MINK1
RP11-46I8.1
KIF1C
USP6
ZFP3
RPAIN
MIS12
XAF1
ALOX12
BCL6B
ELP5
ACADVL
KCTD11
ACAP1
TNK1
POLR2A
CHRNB1
TNFSF12
TNFSF12-TNFSF13
SHBG
ATP1B2
MPDU1
CHD3
CNTROB
KDM6B
GUCY2D
ALOX15B
PFAS
ARHGEF15
RP11-849F2.4
RANGRF
RP11-849F2.5
CTB-41I6.2
RP11-85B7.4
AC087501.1
WDR16
GLP2R
RP11-401O9.3
CTC-297N7.10
CTC-297N7.5
RP11-963H4.3
RP11-471L13.2
LINC00670
HS3ST3B1
AC013248.2
AC005863.2
ZNF286A
TBC1D26
AC015922.5
TTC19
TRPV2
UBB
FAM211A-AS1
RN7SL620P
USP32P1
AC104024.2
NT5M
MED9
RP11-524F11.2
LRRC48
DRG2
MYO15A
LLGL1
MIEF2
RP1-37N7.3
KRT17P2
EVPLL
TBC1D3P4
LGALS9C
TVP23B
FBXW10
PRPSAP2
RP11-160E2.17
RP11-160E2.21
GRAPL
MAPK7
RNF112
SLC47A1
AC025627.7
ALDH3A2
CCDC144CP
NOS2P3
USP32P3
AC126365.1
ABHD17AP6
RP11-381P6.1
AC087393.1
DHRS7B
MAP2K3
AC087294.2
KCNJ12
RP11-1109M24.5
RP11-744K17.1
RP11-744K17.2
RP11-173M1.4
RP11-173M1.3
WSB1
TBC1D3P5
LGALS9
PPY2
CTD-2008P7.3
CTB-96E2.3
TNFAIP1
SARM1
TMEM199
SLC13A2
FOXN1
SPAG5-AS1
RPL23A
NEK8
PIPOX
RP11-321A17.4
CRYBA1
RP11-296K13.4
RP11-68I3.5
RP11-82O19.1
CPD
SMURF2P1
ALOX12P1
RP11-271K11.1
TBC1D29
ATAD5
RNF135
ADAP2
AC003101.1
RP1-41C23.1
CTC-542B22.2
LRRC37B
RHBDL3
ZNF207
RP11-466A19.3
RP11-220C2.1
TMEM98
SPACA3
RP11-31I22.3
RP11-31I22.4
CTC-304I17.5
CTC-304I17.2
TMEM132E
LIG3
UNC45B
FNDC8
SLFN5
RASL10B
TAF15
ZNHIT3
GGNBP2
MRM1
C17orf78
DUSP14
TBC1D3F
SOCS7
MRPL45
ARHGAP23
PSMB3
MLLT6
LASP1
LRRC37A11P
RP11-690G19.4
CDK12
STARD3
GRB7
GSDMA
ZPBP2
RP11-387H17.4
THRA
RAPGEFL1
MSL1
CASC3
RARA
CDC6
CTD-2267D19.3
IGFBP4
RP5-1028K7.2
RP11-605F20.1
RP5-1110E20.1
TMEM99
AC004231.2
AC003958.2
TBC1D3P7
KLHL10
CNP
NKIRAS2
STAT5A
COASY
TUBG2
CNTNAP1
PSME3
CNTD1
WNK4
VPS25
AOC3
RUNDC1
G6PC
NBR1
TMEM106A
SRR
RAP1GAP2
CYB5D2
PLD2
RP11-333E1.1
AC091153.4
WSCD1
ALOX12P2
FBXO39
SENP3
WRAP53
DNAH2
SENP3-EIF4A1
NTN1
USP43
SHISA6
MAP2K4
ARHGAP44
AC022816.2
COX10
AC005772.2
RP11-219A15.1
PIGL
CCDC144A
ADORA2B
MPRIP
RAI1
TRIM16L
ALKBH5
AC107982.4
SMCR8
GID4
EPN2
CTD-2104P17.1
AC004702.2
AC087499.7
RP11-344E13.3
KSR1
AC015688.3
NLK
SUPT6H
TAOK1
ANKRD13B
RP11-68I3.2
SUZ12P
AC005562.1
NSRP1
RP11-354P11.2
GOSR1
NF1
RAB11FIP4
SUZ12
RHOT1
RP11-227G15.3
PSMD11
AP2B1
AC015849.2
AATF
TADA2A
CTD-2206N4.4
WIPF2
ERBB2
PSMD3
TUBG1
FKBP10
ATP6V0A1
TTC25
AOC4P
NBR2
RABEP1
TMEM102
RP11-104H15.7
CTC-297N7.7
MYOCD
DNAH9
SLC5A10
SPECC1
EFCAB5
RP11-848P1.9
RP11-20B24.5
RP11-40A13.1
EIF1
NDEL1
DTX2
OSBPL5
TBCB
BATF2
CLCN3
LA16c-390E6.3
CLCN7
CLN3
ALKBH2
RPS4XP17
RP11-676J12.4
AC087392.1
RP11-676J12.8
MIR3183
RN7SL105P
RILP
TLCD2
MIR22HG
AC130689.1
AC016292.3
CTD-2545H1.1
RP11-667K14.4
RP11-667K14.3
RP11-667K14.8
AC130689.5
SNORD91A
SNORD91B
RP1-59D14.5
RN7SL33P
SAMD11P1
MIR1253
OR1D5
OR1D2
OR1G1
OR1P1
OR3A2
OR3A1
OR1E1
OR1E2
RP11-235E17.3
RP11-235E17.4
RP11-235E17.6
CTD-3195I5.5
CTD-3195I5.1
RNA5SP434
RN7SL774P
RP13-580F15.2
AC118754.4
GGT6
RNU6-955P
RP11-314A20.1
RP11-314A20.5
CXCL16
VMO1
RP11-81A22.5
ATP6V0CP1
CHRNE
SLC25A11
AC109333.10
RP11-46I8.4
ZNF594
RP11-420A6.2
CTC-524C5.2
DERL2
RNU7-31P
RP11-960B9.2
RNA5SP435
CTC-281F24.1
MIR4520A
CTC-281F24.2
RP11-530N7.2
RP11-589P10.5
MIR324
PHF23
DVL2
CTDNEP1
CTD-2545G14.7
CLDN7
RP1-4G17.2
GPS2
RP11-104H15.8
AC113189.5
SOX15
SAT2
RP11-199F11.2
AC025335.1
TRAPPC1
RP11-599B13.3
HES7
VAMP2
SNORD118
C17orf59
AC135178.7
AC135178.1
RPL26
RNF222
RN7SL129P
SPDYE4
MFSD6L
RPL19P18
RP11-55L4.2
RP11-55L4.1
NPM1P45
RCVRN
CTC-297N7.1
MAGOH2
RNU6-1065P
AC005725.1
AC005701.1
RP11-628O18.1
RNU11-2P
MIR1269B
RN7SL550P
RP11-597M12.1
AC005375.1
MIR548H3
AC005304.1
RP11-131K5.1
RP11-214O1.1
RPS18P12
RPL23AP76
CDRT8
MIR4731
AC005703.2
RP11-385D13.3
CDRT1
UBE2SP1
ZSWIM5P1
AC005324.7
CTD-3157E16.1
RNU6-862P
RP11-138I1.3
RP1-77H15.1
AC005822.1
NEK4P2
UPF3AP1
SRP68P1
RP11-92B11.3
AC022596.6
KRT16P2
AC022596.2
RP1-48J14.1
AC104024.1
RP11-416I2.1
MPRIP-AS1
RP11-45M22.5
RPL13P12
RASD1
RAI1-AS1
SMCR5
MIR33B
AC087163.3
YWHAEP2
NOS2P2
FAM106A
RN7SL639P
RP11-815I9.3
RP11-815I9.4
FOXO3B
CTD-2145A24.3
CTD-2145A24.4
AC090286.4
RP11-28B23.1
SNORD3B-2
RP11-160E2.19
SNORD3D
AC007952.1
CTC-457L16.2
AC007952.6
SNORD3C
RP11-135L13.4
MIR1180
MFAP4
CTB-187M2.2
RP11-1113L8.2
RP11-209D14.4
RP11-209D14.2
RNU6-258P
UPF3AP2
SRP68P3
RP11-434D2.6
YWHAEP3
KRT16P5
AC025627.9
RP11-434D2.9
AC008088.4
RP11-434D2.11
ZSWIM5P2
AC087499.9
RP11-218E15.1
AC087499.8
RNFT1P3
HNRNPA1P19
RP11-283C24.2
RNASEH1P1
RNU6-1178P
RP11-344E13.1
RN7SL426P
RP11-64J19.1
RP11-728E14.3
RP11-822E23.6
RP11-1109M24.15
AC138761.1
RP11-1109M24.13
RP11-1109M24.14
RP11-1109M24.12
RP11-1109M24.11
RP11-1109M24.9
RP11-1109M24.8
RP11-1109M24.7
RP11-744K17.7
TRNAS30P
RP11-846F4.12
RP11-285M22.2
RP11-260A9.6
PDLIM1P3
TUFMP1
RP11-663N22.1
MIR4522
RP11-173M1.5
ITM2BP1
RP11-19P22.8
RP11-19P22.7
RP11-19P22.5
RP11-19P22.3
RP11-19P22.6
RP11-19P22.10
RP11-218F4.2
RPS29P22
AC100852.2
AC061975.9
AC061975.1
CTD-2008P7.7
AC061975.5
CTD-2008P7.5
CTD-2008P7.6
AC061975.8
AC061975.4
AC061975.2
POLDIP2
VTN
UNC119
RP11-192H23.8
AC010761.13
AC010761.8
RAB34
TLCD1
AC010761.10
AC010761.9
MIR451B
DHRS13
RP11-321A17.5
RP11-321A17.3
RP11-22N12.2
TWF1P1
RPL35AP35
RNU6-711P
RNU6-1034P
ABHD15
RP11-68I3.7
CORO6
RP11-68I3.10
RNU6-920P
RP11-68I3.11
RPL21P123
RP11-82O19.2
RNY4P13
AC104984.4
RP11-354P11.3
SNORD63
RNU6-1267P
RP11-218M11.3
KRT17P3
RP11-218M11.1
RN7SL316P
CTD-2349P21.6
CTD-2349P21.10
RP13-753N3.1
RP11-848P1.3
AC091177.1
RP11-848P1.4
RP11-848P1.7
MIR4733
RP11-848P1.5
EVI2A
RNU6ATAC7P
RNA5SP437
RP11-640N20.1
RP11-640N20.5
RP11-640N20.8
CTD-2095E4.1
RP11-640N20.9
AC090616.2
AC116407.1
ARGFXP2
UBL5P2
RP11-443G13.2
RP11-227G15.6
RP11-466A19.8
RP11-466A19.6
RP11-466A19.5
RP1-29G21.1
RP11-31I22.1
AC024610.1
TLK2P1
CTC-304I17.4
RNA5SP438
CTC-304I17.3
AC005549.2
RP11-521P1.1
CCL1
C17orf102
RP11-212E8.1
NLE1
SLC35G3
RP11-1094M14.4
PEX12
CCL5
RDM1
LYZL6
CCL3
TBC1D3B
CCL3L3
CCL3L1
RNU6-1192P
RNA5SP439
HMGB1P24
RP11-19G24.1
AC124789.1
RN7SL102P
C17orf96
MIR4734
CTB-58E17.3
CTB-58E17.9
RNA5SP440
RNU6-866P
RPL23
SNORA21
RP1-56K13.6
RP1-56K13.5
CTD-2206N4.2
CTD-2206N4.1
RP11-690G19.3
AC005288.1
RNU6-981P
RNU6-233P
MIEN1
RP11-94L15.2
KRT8P34
AC079199.2
ORMDL3
RP11-387H17.6
SNORD124
CTD-2267D19.2
RP11-58O9.1
AC090283.3
KRT24
KRT223P
KRT25
KRT27
KRT28
KRT12
KRT20
KRT39
GLOD4
AC144836.1
YWHAE
CRK
INPP5K
MYO1C
SLC43A2
SCARF1
RP11-961A15.1
RTN4RL1
AC006435.1
MNT
CLUH
RP11-74E22.4
CTD-3060P21.1
CTD-2309O5.3
TRPV1
TRPV3
RP11-235E17.5
P2RX5
P2RX5-TAX1BP3
TAX1BP3
C17orf85
CAMKK1
ATP2A3
ANKFY1
ALOX15
SPAG7
INCA1
CAMTA2
SLC52A1
ZNF232
SCIMP
RP11-333E1.2
DHX33
C1QBP
NUP88
BTF3P14
AIPL1
KIAA0753
SLC13A5
TEKT1
RP11-530N7.3
ASGR2
CLEC10A
YBX2
GABARAP
RP1-4G17.5
DLG4
NEURL4
TMEM256-PLSCR3
C17orf61-PLSCR3
RP11-542C16.1
RP11-542C16.2
TMEM256
ZBTB4
FXR2
TP53
RP11-1099M24.7
LSMD1
KCNAB3
ALOX12B
ALOXE3
PER1
AURKB
TMEM107
RP11-599B13.6
SLC25A35
CTC1
RP11-849F2.7
KRBA2
CCDC42
PIK3R6
PIK3R5
RP11-85B7.2
DHRS7C
RP11-477N12.3
MYH8
MYH1
MYH2
MYH3
SCO1
CTC-297N7.9
RP11-963H4.2
LINC00675
PIRT
RPL15P21
RP11-1096G20.5
ZNF18
RPL21P122
RP11-1090M7.1
ELAC2
AC003664.1
CDRT15
AC005703.3
PMP22
RP11-849N15.4
TEKT3
CDRT4
AC015922.6
AC005324.6
ZSWIM7
RP11-138I1.2
RP11-138I1.4
ZNF287
ZNF624
KRT17P1
TNFRSF13B
TBC1D27
FLCN
RP11-45M22.4
RP11-45M22.3
PLD6
SMCR2
SREBF1
ATPAF2
FLII
TOP3A
SHMT1
RP1-37N7.1
USP32P2
TBC1D28
ZNF286B
GRAP
AC007952.4
KYNUP1
EPN2-AS1
AC004448.5
CTB-187M2.3
RPS2P46
RP11-1113L8.1
ALDH3A1
SLC47A2
ULK2
AKAP10
AC015818.3
LGALS9B
KRT16P3
RP11-434D2.12
AC087499.10
CCDC144NL
USP22
C17orf103
PDLIM1P2
C17orf51
AC144838.3
RP11-1109M24.16
RP11-285M22.3
RP11-260A9.4
RP11-578C11.2
RP11-720N19.1
NOS2P1
NOS2
RP11-218F4.1
CTD-2008P7.8
CTD-2008P7.1
CTB-96E2.7
IFT20
SLC46A1
CTD-2350C19.5
PIGS
SPAG5
SDF2
SGK494
KIAA0100
ALDOC
AC010761.6
PROCA1
FLOT2
SEZ6
TIAF1
MYO18A
NUFIP2
SLC6A4
BLMH
TMIGD1
AC006050.2
RP11-218M11.6
CTD-2349P21.11
RP11-271K11.5
EVI2B
CTD-2370N5.3
COPRS
UTP6
RP11-17M24.1
RP11-642M2.1
RFFL
RAD51D
SLFN12
SLFN13
SLFN14
C17orf66
MMP28
CCL15-CCL14
CCL14
CCL16
TBC1D3G
CTB-75G16.1
DDX52
AC091199.1
HNF1B
RP11-1407O15.2
TBC1D3
GPR179
PCGF2
PIP4K2B
C17orf98
RP1-56K13.2
RP1-56K13.3
CACNB1
ARL5C
STAC2
MED1
PGAP3
NEUROD2
GSDMB
NR1D1
MED24
GJD3
TOP2A
TNS4
CCR7
KRT222
KRT10
KRT40
KRT23
VPS53
NXN
GEMIN4
SMYD4
PRPF8
PITPNA
EIF4A1P9
TSR1
METTL16
SHPK
ITGAE
ZZEF1
SPATA22
RP11-64J4.2
P2RX1
RP11-46I8.3
PFN1
MYBBP1A
PELP1
NLRP1
MED31
SLC16A11
PITPNM3
ASGR1
AC027763.2
LINC00324
MYH4
GAS7
MYH13
TMEM220
HS3ST3A1
COX10-AS1
TVP23C
TVP23C-CDRT4
NCOR1
FAM211A
CENPV
PEMT
COPS3
CCDC144B
RP11-258F1.1
B9D1
TBC1D3P3
RP11-434D2.10
TMEM11
FAM222B
KRT18P55
RP11-192H23.4
GIT1
SSH2
CRLF3
RP11-1148O4.2
TEFM
OMG
MYO1D
OOSP1P2
C17orf75
CCT6B
CCL23
GAS2L2
SLFN12L
SLFN11
RP11-445F12.1
MYO19
SYNRG
FBXL20
FBXO47
CWC25
PLXDC1
IKZF3
KRT26
ABR
SMG6
UBE2G1
RP11-104H15.9
STX8
AC005863.1
AC005358.3
FAM83G
TOM1L2
ASIC2
RP11-215E13.1
LYRM9
PHF12
RP1-66C13.4
SMARCE1
TBC1D3H
ACACA
SRCIN1
TBC1D3C
MYH10
ZFAND2B
FOXC1
HMGN2P28
RP1-90J20.2
LINC01011
RP1-90J20.11
FAM136BP
RP1-40E16.2
SERPINB8P1
RP11-420L9.2
RP1-140K8.1
RP1-140K8.3
TDGF1P4
RP3-406P24.1
C6ORF50
RP3-400B16.2
RNA5SP202
RP11-274H24.1
RP4-529N6.1
PSMC1P11
RP11-428J1.2
PPP1R3G
PKMP5
AL157775.1
MIR5683
CNN3P1
RP11-556O15.1
RP11-405O10.2
RP11-288G3.3
RP3-336K20__B.2
PIP5K1P1
HULC
RP11-314C16.1
RP3-486D24.1
RNU6ATAC21P
TFAP2A-AS1
MIR5689
RP11-360O19.1
GCNT6
TMEM14C
RP11-637O19.2
PRKRIRP5
RP3-413H6.2
RP11-456H18.2
EDN1
SUMO2P12
RPL15P3
AL354680.1
RNU1-11P
GFOD1-AS1
RPS4XP7
RN7SKP204
RNU7-91P
AL023583.1
MRPL35P1
RP3-380E11.2
RNU7-133P
RNU6-793P
RN7SL332P
RNU6-522P
ARPC3P5
RP11-401E14.2
RP1-13D10.5
MIR4639
RP1-13D10.2
MRPL42P2
RNU6-1114P
RP1-151F17.1
RP1-273P12.1
SUMO2P13
FAM8A1
RNU6-190P
AL023807.1
RP3-525L6.2
MIR548A1
RP11-254A17.1
RPL5P20
RNA5SP205
KRT18P38
ID4
AL136303.1
E2F3-IT1
RP1-135L22.1
RP3-322L4.2
RN7SKP240
RP11-524C21.2
HDGFL1
RP11-108N13.1
RP11-439H9.1
RP4-810F7.1
RP1-59B16.1
SNORD46
KAAG1
RNU6-391P
KRT8P43
RP3-369A17.4
GMNN
RP1-245M18.2
PPIAP29
RP3-425P12.4
RP11-191A15.1
RP11-191A15.2
RNY5P5
AL590084.1
RP11-191A15.4
RP3-522P13.1
RNU6-987P
AL160037.1
HIST1H2BA
HIST1H2APS1
HIST1H1PS2
HIST1H4A
HIST1H3A
HIST1H3C
U91328.2
HFE
HIST1H4C
HIST1H1E
LARP1P1
HIST1H1PS1
HIST1H2BE
HIST1H4E
RP1-34B20.4
HIST1H2BF
HIST1H2AE
HIST1H3E
HIST1H2APS3
HIST1H4F
HIST1H2BH
HIST1H2BI
CTA-14H9.5
ABT1
RP11-457M11.5
RP11-239L20.3
TRNAI2
LINC00240
VN1R11P
HIST1H4I
HIST1H2AG
HIST1H2AH
MIR3143
RP11-209A2.1
PRSS16
VN1R10P
MCFD2P1
HNRNPA1P1
RNU6-471P
TRNAI6
HIST1H3H
HIST1H4PS1
HIST1H2BM
HIST1H2AI
HIST1H4J
HIST1H2BN
HIST1H2AL
HIST1H2BO
OR2W6P
RPLP2P1
OR2B6
OR2W4P
IQCB2P
OR2W2P
OR2B7P
OR1F12
ZSCAN12P1
RP1-265C24.5
ZSCAN16
RP1-265C24.8
AL022393.7
ZNF192P2
NKAPL
RP5-874C20.3
RNU2-45P
COX11P1
GPX5
RPSAP2
AL662890.1
RPL13P
HCG14
RNU6-930P
C6orf100
RN7SL471P
HCG16
HCG15
OR2J1
OR2J3
XXbac-BCX196D17.5
OR2J2
OR2J4P
OR2H4P
OR2B4P
OR14J1
OR12D2
OR12D1
OR10C1
LINC01015
OR2I1P
RPL13AP
SNORD32B
OR2H5P
TMEM183AP1
HCG9P5
HLA-V
HLA-G
HLA-H
HLA-T
DDX39BP1
[truncated: 972 more rows]

## Sheet: ALE
NBPF20
RP11-1415C14.3
RP11-497H16.5
RP11-497H16.8
SLC17A4
NR1H3
ARPC1B
ARPC1A
RBM5
RBM6
TNK2
MFSD10
RASGRP2
PGAM1P11
UBE4B
TNIP1
TMEM5
RAPGEF3
RBM14
RBM14-RBM4
N4BP2L2
SYNCRIP
PITRM1
NELFE
MIR1236
DXO
C4A-AS1
TNXA
C4B-AS1
RNA5SP206
FKBPL
PRRT1
TNXB
ATF6B
AGPAT1
TRIM16
RP11-385D13.1
EXOC5
AP4B1
POLQ
ZNF273
EHMT2
TUBB2A
RP1-140K8.2
RP1-140K8.5
RP3-406P24.3
RP3-400B16.3
RP3-527G5.1
RP4-529N6.2
RP3-430A16.1
RP11-530A18.1
MIR3691
AL162381.1
RP3-520B18.1
HNRNPA1P37
RP1-182O16.1
RP1-182O16.2
RN7SL221P
NRN1
SNAPC5P1
RP1-80N2.3
RP3-470L22.1
BTF3P7
RN7SL554P
snoU13
Y_RNA
RP11-69L16.5
RP11-69L16.3
RP11-69L16.6
HNRNPLP1
RP11-288G3.4
RP3-512B11.3
RP1-303A1.1
RP11-203H2.2
RP11-339A7.1
RP1-290I10.2
LINC00518
RP1-290I10.3
MRPL48P1
RP1-290I10.5
RP11-360O19.4
RP11-360O19.5
RNA5SP203
RNU1-64P
RP11-456H18.1
RN7SKP293
RP11-125M16.1
RP1-257A7.4
RP11-359N11.1
LINC01108
RP3-448I9.2
RP1-190J20.2
AL050335.1
JARID2-AS1
RNU6-645P
U3
RP1-13D10.3
AL034375.1
RPL7P26
RNA5SP204
NHLRC1
RNU6-263P
RP11-528A10.2
RP11-528A10.1
UQCRFS1P3
RNU6-801P
RP3-471C18.1
RP4-625H18.2
RP1-130G2.1
RN7SL128P
RNU6-141P
RP3-348I23.3
RNU6-150P
RP11-204E9.1
CASC14
RP11-524C21.1
PRL
RNU6-1060P
SPTLC1P2
RP3-369A17.2
C6orf229
AL512428.1
RN7SL334P
ASS1P1
RP3-425P12.2
RP3-425P12.1
RP3-522P13.2
PRELID1P2
HIST1H2AA
HIST1H2BPS1
HIST1H2APS2
HIST1H4B
HIST1H2AB
HIST1H3B
HIST1H2BB
HIST1H1C
HIST1H1T
HIST1H4D
HIST1H2AD
HIST1H2BG
HIST1H1D
HIST1H3F
HIST1H3G
HIST1H2APS4
HIST1H4H
HIST1H3PS1
RNU6-1259P
AL021917.1
RNU6-502P
RP11-457M11.2
VN1R14P
VN1R12P
VN1R13P
RNU2-62P
HIST1H2BK
XXbac-BPG34I8.3
RP1-15D7.1
RSL24D1P1
HIST1H2BL
HIST1H2AJ
HIST1H4K
HIST1H2AK
HIST1H1B
HIST1H2BPS2
HIST1H4L
HIST1H3I
HIST1H2AM
RNU7-26P
HIST1H3J
OR2B2
OR2B8P
TOB2P1
OR2E1P
LINC00533
NOL5BP
AL662890.3
XXbac-BPG308K3.5
XXbac-BPG308K3.6
ZNF90P2
KRT18P1
OR2AD1P
OR2W1
SAR1P1
OR2P1P
OR2B3
OR2N1P
OR2G1P
OR2U2P
OR2U1P
DDX6P1
UBDP1
MAS1L
MAS1LP1
RPS17P1
GPR53P
SUMO2P1
ZFP57
ZDHHC20P1
HCG4P11
RPL23AP1
IFITM4P
HCG4
RPL7AP7
MICG
HCG4P8
MICF
HCG4P7
MCCD1P1
HCG4B
HCG4P5
MICD
MCCD1P2
HCG4P3
RNF39
AL669914.1
TRIM31
SNORA48
TRIM10
PAIP1P1
UBQLN1P1
HCG19P
AL662800.1
RPL7P4
NRM
IER3
XXbac-BPG27H4.8
DDR1-AS1
SFTA2
C6orf15
CDSN
PSORS1C2
PSORS1C3
XXbac-BPG299F13.16
HLA-C
WASF5P
XXbac-BPG248L24.13
XXbac-BPG248L24.10
HLA-B
AL671883.1
DHFRP2
HLA-S
XXbac-BPG181B23.6
PPIAP9
SNORD117
SNORD84
ATP6V1G2
LTB
NCR3
UQCRHP1
BAG6
C6orf47
GPANK1
LY6G5C
MIR4646
LY6G6E
DDAH2
RNU6-850P
SAPCD1-AS1
HSPA1L
NEU1
RP1-40E16.9
TUBB2B
TUBB2BP1
RP1-223B1.1
PXDC1
ECI2
RPP40
RMRPP2
EEF1E1
BLOC1S5
EEF1E1-BLOC1S5
SLC35B3
RP11-354I10.1
TFAP2A
C6orf52
MAK
ERVFRD-1
RP3-420J14.1
TBC1D7
AL583828.1
RP1-223E5.4
MCUR1
RP11-330A16.1
TPMT
DEK
RP11-686D16.1
RP1-167F1.2
RP3-471C18.2
RP3-348I23.2
RP1-309H15.2
GPLD1
TDP2
C6orf62
RP3-522P13.3
SLC17A3
SLC17A2
HIST1H1A
HIST1H2BC
HIST1H3D
HIST1H4G
ZNF322
HIST1H2BJ
ZNF204P
ZNF184
RP1-97D16.1
ZKSCAN4
ZSCAN12
ZSCAN23
GPX6
TRIM27
OR11A1
GABBR1
UBD
HLA-F-AS1
TRIM26
GNL1
PPP1R18
DHX16
PPP1R10
FLOT1
LINC00243
HCG21
CCHCR1
POU5F1
DDX39B
ATP6V1G2-DDX39B
LY6G6C
ABHD16A
CLIC1
XXbac-BPG32J3.20
VARS
VWA7
LSM2
SLC44A4
FAM217A
SLC22A23
LY86-AS1
TXNDC5
BLOC1S5-TXNDC5
OFCC1
NEDD9
GCM2
ELOVL2
ADTRP
GFOD1
DTNBP1
RP11-146I2.1
ATXN1
NUP153
MBOAT1
DCDC2
FAM65B
KIAA0319
SLC17A1
GUSBP2
SCAND3
ZNF311
ZNRD1-AS1
HCG18
MDC1
CAGE1
F13A1
LYRM4
SSR1
RANBP9
KIF13A
RP1-209A6.1
OR5V1
ZSCAN31
POM121L2
OR12D3
CMAHP
MIR4779
IMMT
ADAP1
COX19
TRIOBP
NOL12
AF196779.12
WDR45
SNORD62
MAN1B1
MIR3921
FILIP1L
MGAT4B
PNKP
TMC6
DBIL5P
RP11-676J12.6
RP11-676J12.7
RP11-356I18.1
AC015884.1
AC016292.1
BHLHA9
RP11-818O24.3
PITPNA-AS1
AC099684.1
DPH1
OVCA2
HIC1
RN7SL624P
AC090617.1
AL450226.2
HNRNPA1P16
RP1-59D14.1
RN7SL608P
RP11-74E22.3
RN7SL605P
OR1E3
OR1A2
OR1A1
OR1D4
OR1D3P
OR3A4P
OR1R1P
OR3A3
RP11-48B14.1
EMC6
GSG2
CTD-3195I5.4
CTD-3195I5.3
RP11-810M2.2
RYKP1
RP11-104O19.2
TXNP4
RP11-141J13.5
RP11-314A20.2
ZMYND15
GLTPD2
PSMB6
RN7SL171P
RN7SL784P
C17orf107
RNF167
GP1BA
ENO3
RP5-1050D4.3
RP5-1050D4.2
RP5-1050D4.5
RP5-1050D4.4
AC004771.1
AC012146.7
CTC-524C5.5
CTB-162E12.1
RNU6-1264P
RP11-636N17.1
FAM64A
TXNDC17
C17orf100
AC004706.1
RPL23AP73
C17orf49
RNASEK
RNASEK-C17orf49
SLC16A13
CTD-2545G14.2
RPL7AP64
SLC2A4
EIF5A
AC026954.6
TMEM95
NLGN2
C17orf74
SPEM1
FGF11
SLC35G6
TNFSF13
EIF4A1
CD68
SNORD10
SNORA67
EFNB3
RPL29P2
CYB5D1
TMEM88
SCARNA21
RP11-1099M24.8
AC129492.6
MIR4314
AC129492.1
RP11-599B13.7
SNORA69
ODF4
RNU7-43P
RP11-713H12.1
CTB-41I6.1
RP11-565F19.4
RP11-565F19.3
AC000003.1
AC000003.2
RPS27AP1
ADPRM
RP11-963H4.5
AC005284.1
RN7SL601P
RP11-680C21.1
MIR744
RP11-471L13.3
RP11-131K5.2
CDRT15P1
SNORA74
AC005224.2
RP11-214O1.2
RP11-214O1.3
CDRT7
RP11-849N15.1
RNU6-799P
RN7SL792P
RPL9P2
AC005517.3
AC005838.2
RP11-640I15.1
ZNF29P
CDRT15P2
MEIS3P1
RNA5SP436
IL6STP1
AC015922.7
AC002553.1
RPLP1P11
AC002553.4
RNU6-314P
RN7SL442P
MIR1288
FTLP12
AC093484.4
RP11-92B11.4
RNU6-405P
RNASEH1P2
FAM106CP
RP11-219A15.2
RP11-219A15.3
COTL1P1
RN7SL775P
RNU6-767P
AC055811.5
AC055811.1
AC073621.2
TSEN15P1
RP11-524F11.1
RNU6-468P
RP1-253P7.1
AC122129.1
AC087163.2
RP1-178F10.1
RPL21P121
RPL7AP65
AL353997.4
AL353997.3
KRT16P1
AL353997.11
KRT16P4
TNPO1P2
SRP68P2
AC107983.4
AC026271.5
UBE2SP2
RP11-815I9.5
RN7SL627P
AC090286.2
snoMBII-202
SNORD3B-1
KYNUP2
AC007952.5
RP11-160E2.11
SNORD3A
RP11-160E2.16
KYNUP3
AC106017.1
AC004448.2
snoMe28S-Am2634
CTB-187M2.1
RPL17P43
SNORA59B
RP11-1113L8.6
AC025627.4
TRNAQ41P
MTND1P14
MTND2P12
SNORA31
RP11-311F12.1
RP11-311F12.2
AC005722.4
AC015726.1
AC005730.2
KCTD9P1
RNU6-1057P
U6
RN7SL17P
FAM106B
RP11-434D2.2
AC015818.6
RP11-434D2.8
COTL1P2
CDRT15L2
MEIS3P2
AC087499.4
AC087499.5
RP11-283C24.1
SCDP1
OLA1P2
RP11-344E13.4
AC090774.2
RP11-746M1.2
RP11-746M1.8
RP11-746M1.1
RP11-728E14.2
RPL21P120
RP11-822E23.7
RP11-822E23.2
RP11-822E23.3
RP11-822E23.4
AC138710.1
RP11-822E23.5
NCOR1P2
AC144838.2
UBBP4
FTLP13
FAM27L
RP11-744K17.3
RP11-744K17.9
RP11-744K17.8
RP11-846F4.1
RP11-846F4.6
RP11-846F4.9
MTND1P15
RP11-846F4.5
MTATP6P3
MTRNR2L1
RP11-846F4.10
RP11-285M22.1
RP11-846F4.11
RP11-260A9.1
VN1R71P
RPS16P8
RPL34P31
RP11-173M1.8
RP11-720N19.2
RP11-19P22.2
RN7SL576P
RP1-66C13.1
RP1-66C13.2
RP1-66C13.3
RP11-138P22.1
SCARNA20
Vault
AC100852.1
PYY2
AC061975.7
AC061975.6
AC061975.3
TMEM97
MIR4723
CTD-2350C19.1
CTD-2350C19.2
H3F3BP2
RPS7P1
RP11-192H23.5
RP11-192H23.6
RP11-192H23.7
RPS12P28
SNORD4A
SNORD42B
SNORD4B
SNORD42A
TRAF4
RPL31P58
RP11-20B24.3
ERAL1
RP11-20B24.7
RP11-20B24.4
RP11-20B24.6
AC024619.2
RNU4-34P
MIR4523
RP11-68I3.4
TP53I13
SNORA70
RPL9P30
RP11-338L22.2
RP11-338L22.3
AC104996.1
RP11-1148O4.1
MIR423
RP11-354P11.4
RNU6-990P
LRRC37BP1
SH3GL1P2
CTD-2349P21.5
CTD-2349P21.9
CTD-2349P21.1
RNU6-298P
RN7SL138P
DPRXP4
RP11-848P1.2
RP11-142O6.1
AK4P1
RN7SL79P
RN7SL45P
MIR4724
MIR193A
MIR4725
MIR365B
RNU6-1134P
RP11-805L22.1
RP11-805L22.3
RP11-805L22.2
CTC-542B22.1
SH3GL1P1
RP11-640N20.6
RP11-227G15.2
MIR632
RP11-227G15.8
RP11-227G15.9
CDK5R1
RP11-466A19.1
AC084809.2
AC084809.3
RP11-31I22.2
RP11-118G23.2
RP11-118G23.1
RP11-17M24.2
AC005549.1
RP11-215E13.2
CCL2
CCL7
CCL11
CCL8
CCL13
AC011193.1
ZNF830
RP5-837J1.2
RP5-837J1.1
RNU6-840P
RP11-1094M14.1
SNORD7
RPL17P42
C17orf50
RN7SKP274
CCL18
AC069363.1
CCL4
RN7SL301P
CCL4L1
CCL4L2
PIGW
DHRS11
LHX1
MIR2909
RP11-19G24.2
RP11-115K3.1
RNU6-489P
RN7SL458P
CTB-58E17.2
CTB-58E17.1
MIR4726
CISD3
CTB-58E17.5
MIR4727
RPS20P35
LINC00672
AC091178.1
RP5-906A24.2
RPL19
CTB-131K11.1
AC087491.2
PPP1R1B
PNMT
TCAP
MIR4728
LRRC3C
CSF3
AC068669.1
RNY4P8
CTD-2267D19.4
RNA5SP441
KRTAP2-5P
KRTAP4-7
KRTAP4-9
KRTAP9-1
KRTAP9-12P
KRTAP9-2
KRTAP9-3
KRTAP9-8
KRTAP9-9
KRTAP9-4
KRTAP9-6
KRTAP9-7
KRTAP9-11P
KRTAP9-10P
AC003958.6
RNU2-32P
AC019349.5
GAST
RNA5SP442
HSPB9
AC107993.1
MIR548AT
AC067852.1
MIR5010
NAGLU
HSD17B1
HSD17B1P1
MLX
CTD-3193K9.1
RAMP2
AOC2
RPL27
IFI35
RND2
RPL21P4
FAM57A
RNMTL1
TIMM22
TUSC5
WDR81
SERPINF2
SERPINF1
RPA1
CTD-2545H1.2
RP11-667K14.5
SGSM2
PAFAH1B1
ASPA
CTNS
RP11-459C13.1
SPNS2
SPNS3
SMTNL2
RP11-141J13.3
TM4SF5
MED11
ARRB2
MINK1
RP11-46I8.1
KIF1C
USP6
ZFP3
RPAIN
MIS12
XAF1
ALOX12
BCL6B
ELP5
ACADVL
KCTD11
ACAP1
TNK1
POLR2A
CHRNB1
TNFSF12
TNFSF12-TNFSF13
SHBG
ATP1B2
MPDU1
CHD3
CNTROB
KDM6B
GUCY2D
ALOX15B
PFAS
ARHGEF15
RP11-849F2.4
RANGRF
RP11-849F2.5
CTB-41I6.2
RP11-85B7.4
AC087501.1
WDR16
GLP2R
RP11-401O9.3
CTC-297N7.10
CTC-297N7.5
RP11-963H4.3
RP11-471L13.2
LINC00670
HS3ST3B1
AC013248.2
AC005863.2
ZNF286A
TBC1D26
AC015922.5
TTC19
TRPV2
UBB
FAM211A-AS1
RN7SL620P
USP32P1
AC104024.2
NT5M
MED9
RP11-524F11.2
LRRC48
DRG2
MYO15A
LLGL1
MIEF2
RP1-37N7.3
KRT17P2
EVPLL
TBC1D3P4
LGALS9C
TVP23B
FBXW10
PRPSAP2
RP11-160E2.17
RP11-160E2.21
GRAPL
MAPK7
RNF112
SLC47A1
AC025627.7
ALDH3A2
CCDC144CP
NOS2P3
USP32P3
AC126365.1
ABHD17AP6
RP11-381P6.1
AC087393.1
DHRS7B
MAP2K3
AC087294.2
KCNJ12
RP11-1109M24.5
RP11-744K17.1
RP11-744K17.2
RP11-173M1.4
RP11-173M1.3
WSB1
TBC1D3P5
LGALS9
PPY2
CTD-2008P7.3
CTB-96E2.3
TNFAIP1
SARM1
TMEM199
SLC13A2
FOXN1
SPAG5-AS1
RPL23A
NEK8
PIPOX
RP11-321A17.4
CRYBA1
RP11-296K13.4
RP11-68I3.5
RP11-82O19.1
CPD
SMURF2P1
ALOX12P1
RP11-271K11.1
TBC1D29
ATAD5
RNF135
ADAP2
AC003101.1
RP1-41C23.1
CTC-542B22.2
LRRC37B
RHBDL3
ZNF207
RP11-466A19.3
RP11-220C2.1
TMEM98
SPACA3
RP11-31I22.3
RP11-31I22.4
CTC-304I17.5
CTC-304I17.2
TMEM132E
LIG3
UNC45B
FNDC8
SLFN5
RASL10B
TAF15
ZNHIT3
GGNBP2
MRM1
C17orf78
DUSP14
TBC1D3F
SOCS7
MRPL45
ARHGAP23
PSMB3
MLLT6
LASP1
LRRC37A11P
RP11-690G19.4
CDK12
STARD3
GRB7
GSDMA
ZPBP2
RP11-387H17.4
THRA
RAPGEFL1
MSL1
CASC3
RARA
CDC6
CTD-2267D19.3
IGFBP4
RP5-1028K7.2
RP11-605F20.1
RP5-1110E20.1
TMEM99
AC004231.2
AC003958.2
TBC1D3P7
KLHL10
CNP
NKIRAS2
STAT5A
COASY
TUBG2
CNTNAP1
PSME3
CNTD1
WNK4
VPS25
AOC3
RUNDC1
G6PC
NBR1
TMEM106A
SRR
RAP1GAP2
CYB5D2
PLD2
RP11-333E1.1
AC091153.4
WSCD1
ALOX12P2
FBXO39
SENP3
WRAP53
DNAH2
SENP3-EIF4A1
NTN1
USP43
SHISA6
MAP2K4
ARHGAP44
AC022816.2
COX10
AC005772.2
RP11-219A15.1
PIGL
CCDC144A
ADORA2B
MPRIP
RAI1
TRIM16L
ALKBH5
AC107982.4
SMCR8
GID4
EPN2
CTD-2104P17.1
AC004702.2
AC087499.7
RP11-344E13.3
KSR1
AC015688.3
NLK
SUPT6H
TAOK1
ANKRD13B
RP11-68I3.2
SUZ12P
AC005562.1
NSRP1
RP11-354P11.2
GOSR1
NF1
RAB11FIP4
SUZ12
RHOT1
RP11-227G15.3
PSMD11
AP2B1
AC015849.2
AATF
TADA2A
CTD-2206N4.4
WIPF2
ERBB2
PSMD3
TUBG1
FKBP10
ATP6V0A1
TTC25
AOC4P
NBR2
RABEP1
TMEM102
RP11-104H15.7
CTC-297N7.7
MYOCD
DNAH9
SLC5A10
SPECC1
EFCAB5
RP11-848P1.9
RP11-20B24.5
RP11-40A13.1
EIF1
NDEL1
DTX2
OSBPL5
TBCB
BATF2
CLCN3
LA16c-390E6.3
CLCN7
CLN3
ALKBH2
RPS4XP17
RP11-676J12.4
AC087392.1
RP11-676J12.8
MIR3183
RN7SL105P
RILP
TLCD2
MIR22HG
AC130689.1
AC016292.3
CTD-2545H1.1
RP11-667K14.4
RP11-667K14.3
RP11-667K14.8
AC130689.5
SNORD91A
SNORD91B
RP1-59D14.5
RN7SL33P
SAMD11P1
MIR1253
OR1D5
OR1D2
OR1G1
OR1P1
OR3A2
OR3A1
OR1E1
OR1E2
RP11-235E17.3
RP11-235E17.4
RP11-235E17.6
CTD-3195I5.5
CTD-3195I5.1
RNA5SP434
RN7SL774P
RP13-580F15.2
AC118754.4
GGT6
RNU6-955P
RP11-314A20.1
RP11-314A20.5
CXCL16
VMO1
RP11-81A22.5
ATP6V0CP1
CHRNE
SLC25A11
AC109333.10
RP11-46I8.4
ZNF594
RP11-420A6.2
CTC-524C5.2
DERL2
RNU7-31P
RP11-960B9.2
RNA5SP435
CTC-281F24.1
MIR4520A
CTC-281F24.2
RP11-530N7.2
RP11-589P10.5
MIR324
PHF23
DVL2
CTDNEP1
CTD-2545G14.7
CLDN7
RP1-4G17.2
GPS2
RP11-104H15.8
AC113189.5
SOX15
SAT2
RP11-199F11.2
AC025335.1
TRAPPC1
RP11-599B13.3
HES7
VAMP2
SNORD118
C17orf59
AC135178.7
AC135178.1
RPL26
RNF222
RN7SL129P
SPDYE4
MFSD6L
RPL19P18
RP11-55L4.2
RP11-55L4.1
NPM1P45
RCVRN
CTC-297N7.1
MAGOH2
RNU6-1065P
AC005725.1
AC005701.1
RP11-628O18.1
RNU11-2P
MIR1269B
RN7SL550P
RP11-597M12.1
AC005375.1
MIR548H3
AC005304.1
RP11-131K5.1
RP11-214O1.1
RPS18P12
RPL23AP76
CDRT8
MIR4731
AC005703.2
RP11-385D13.3
CDRT1
UBE2SP1
ZSWIM5P1
AC005324.7
CTD-3157E16.1
RNU6-862P
RP11-138I1.3
RP1-77H15.1
AC005822.1
NEK4P2
UPF3AP1
SRP68P1
RP11-92B11.3
AC022596.6
KRT16P2
AC022596.2
RP1-48J14.1
AC104024.1
RP11-416I2.1
MPRIP-AS1
RP11-45M22.5
RPL13P12
RASD1
RAI1-AS1
SMCR5
MIR33B
AC087163.3
YWHAEP2
NOS2P2
FAM106A
RN7SL639P
RP11-815I9.3
RP11-815I9.4
FOXO3B
CTD-2145A24.3
CTD-2145A24.4
AC090286.4
RP11-28B23.1
SNORD3B-2
RP11-160E2.19
SNORD3D
AC007952.1
CTC-457L16.2
AC007952.6
SNORD3C
RP11-135L13.4
MIR1180
MFAP4
CTB-187M2.2
RP11-1113L8.2
RP11-209D14.4
RP11-209D14.2
RNU6-258P
UPF3AP2
SRP68P3
RP11-434D2.6
YWHAEP3
KRT16P5
AC025627.9
RP11-434D2.9
AC008088.4
RP11-434D2.11
ZSWIM5P2
AC087499.9
RP11-218E15.1
AC087499.8
RNFT1P3
HNRNPA1P19
RP11-283C24.2
RNASEH1P1
RNU6-1178P
RP11-344E13.1
RN7SL426P
RP11-64J19.1
RP11-728E14.3
RP11-822E23.6
RP11-1109M24.15
AC138761.1
RP11-1109M24.13
RP11-1109M24.14
RP11-1109M24.12
RP11-1109M24.11
RP11-1109M24.9
RP11-1109M24.8
RP11-1109M24.7
RP11-744K17.7
TRNAS30P
RP11-846F4.12
RP11-285M22.2
RP11-260A9.6
PDLIM1P3
TUFMP1
RP11-663N22.1
MIR4522
RP11-173M1.5
ITM2BP1
RP11-19P22.8
RP11-19P22.7
RP11-19P22.5
RP11-19P22.3
RP11-19P22.6
RP11-19P22.10
RP11-218F4.2
RPS29P22
AC100852.2
AC061975.9
AC061975.1
CTD-2008P7.7
AC061975.5
CTD-2008P7.5
CTD-2008P7.6
AC061975.8
AC061975.4
AC061975.2
POLDIP2
VTN
UNC119
RP11-192H23.8
AC010761.13
AC010761.8
RAB34
TLCD1
AC010761.10
AC010761.9
MIR451B
DHRS13
RP11-321A17.5
RP11-321A17.3
RP11-22N12.2
TWF1P1
RPL35AP35
RNU6-711P
RNU6-1034P
ABHD15
RP11-68I3.7
CORO6
RP11-68I3.10
RNU6-920P
RP11-68I3.11
RPL21P123
RP11-82O19.2
RNY4P13
AC104984.4
RP11-354P11.3
SNORD63
RNU6-1267P
RP11-218M11.3
KRT17P3
RP11-218M11.1
RN7SL316P
CTD-2349P21.6
CTD-2349P21.10
RP13-753N3.1
RP11-848P1.3
AC091177.1
RP11-848P1.4
RP11-848P1.7
MIR4733
RP11-848P1.5
EVI2A
RNU6ATAC7P
RNA5SP437
RP11-640N20.1
RP11-640N20.5
RP11-640N20.8
CTD-2095E4.1
RP11-640N20.9
AC090616.2
AC116407.1
ARGFXP2
UBL5P2
RP11-443G13.2
RP11-227G15.6
RP11-466A19.8
RP11-466A19.6
RP11-466A19.5
RP1-29G21.1
RP11-31I22.1
AC024610.1
TLK2P1
CTC-304I17.4
RNA5SP438
CTC-304I17.3
AC005549.2
RP11-521P1.1
CCL1
C17orf102
RP11-212E8.1
NLE1
SLC35G3
RP11-1094M14.4
PEX12
CCL5
RDM1
LYZL6
CCL3
TBC1D3B
CCL3L3
CCL3L1
RNU6-1192P
RNA5SP439
HMGB1P24
RP11-19G24.1
AC124789.1
RN7SL102P
C17orf96
MIR4734
CTB-58E17.3
CTB-58E17.9
RNA5SP440
RNU6-866P
RPL23
SNORA21
RP1-56K13.6
RP1-56K13.5
CTD-2206N4.2
CTD-2206N4.1
RP11-690G19.3
AC005288.1
RNU6-981P
RNU6-233P
MIEN1
RP11-94L15.2
KRT8P34
AC079199.2
ORMDL3
RP11-387H17.6
SNORD124
CTD-2267D19.2
RP11-58O9.1
AC090283.3
KRT24
KRT223P
KRT25
KRT27
KRT28
KRT12
KRT20
KRT39
GLOD4
AC144836.1
YWHAE
CRK
INPP5K
MYO1C
SLC43A2
SCARF1
RP11-961A15.1
RTN4RL1
AC006435.1
MNT
CLUH
RP11-74E22.4
CTD-3060P21.1
CTD-2309O5.3
TRPV1
TRPV3
RP11-235E17.5
P2RX5
P2RX5-TAX1BP3
TAX1BP3
C17orf85
CAMKK1
ATP2A3
ANKFY1
ALOX15
SPAG7
INCA1
CAMTA2
SLC52A1
ZNF232
SCIMP
RP11-333E1.2
DHX33
C1QBP
NUP88
BTF3P14
AIPL1
KIAA0753
SLC13A5
TEKT1
RP11-530N7.3
ASGR2
CLEC10A
YBX2
GABARAP
RP1-4G17.5
DLG4
NEURL4
TMEM256-PLSCR3
C17orf61-PLSCR3
RP11-542C16.1
RP11-542C16.2
TMEM256
ZBTB4
FXR2
TP53
RP11-1099M24.7
LSMD1
KCNAB3
ALOX12B
ALOXE3
PER1
AURKB
TMEM107
RP11-599B13.6
SLC25A35
CTC1
RP11-849F2.7
KRBA2
CCDC42
PIK3R6
PIK3R5
RP11-85B7.2
DHRS7C
RP11-477N12.3
MYH8
MYH1
MYH2
MYH3
SCO1
CTC-297N7.9
RP11-963H4.2
LINC00675
PIRT
RPL15P21
RP11-1096G20.5
ZNF18
RPL21P122
RP11-1090M7.1
ELAC2
AC003664.1
CDRT15
AC005703.3
PMP22
RP11-849N15.4
TEKT3
CDRT4
AC015922.6
AC005324.6
ZSWIM7
RP11-138I1.2
RP11-138I1.4
ZNF287
ZNF624
KRT17P1
TNFRSF13B
TBC1D27
FLCN
RP11-45M22.4
RP11-45M22.3
PLD6
SMCR2
SREBF1
ATPAF2
FLII
TOP3A
SHMT1
RP1-37N7.1
USP32P2
TBC1D28
ZNF286B
GRAP
AC007952.4
KYNUP1
EPN2-AS1
AC004448.5
CTB-187M2.3
RPS2P46
RP11-1113L8.1
ALDH3A1
SLC47A2
ULK2
AKAP10
AC015818.3
LGALS9B
KRT16P3
RP11-434D2.12
AC087499.10
CCDC144NL
USP22
C17orf103
PDLIM1P2
C17orf51
AC144838.3
RP11-1109M24.16
RP11-285M22.3
RP11-260A9.4
RP11-578C11.2
RP11-720N19.1
NOS2P1
NOS2
RP11-218F4.1
CTD-2008P7.8
CTD-2008P7.1
CTB-96E2.7
IFT20
SLC46A1
CTD-2350C19.5
PIGS
SPAG5
SDF2
SGK494
KIAA0100
ALDOC
AC010761.6
PROCA1
FLOT2
SEZ6
TIAF1
MYO18A
NUFIP2
SLC6A4
BLMH
TMIGD1
AC006050.2
RP11-218M11.6
CTD-2349P21.11
RP11-271K11.5
EVI2B
CTD-2370N5.3
COPRS
UTP6
RP11-17M24.1
RP11-642M2.1
RFFL
RAD51D
SLFN12
SLFN13
SLFN14
C17orf66
MMP28
CCL15-CCL14
CCL14
CCL16
TBC1D3G
CTB-75G16.1
DDX52
AC091199.1
HNF1B
RP11-1407O15.2
TBC1D3
GPR179
PCGF2
PIP4K2B
C17orf98
RP1-56K13.2
RP1-56K13.3
CACNB1
ARL5C
STAC2
MED1
PGAP3
NEUROD2
GSDMB
NR1D1
MED24
GJD3
TOP2A
TNS4
CCR7
KRT222
KRT10
KRT40
KRT23
VPS53
NXN
GEMIN4
SMYD4
PRPF8
PITPNA
EIF4A1P9
TSR1
METTL16
SHPK
ITGAE
ZZEF1
SPATA22
RP11-64J4.2
P2RX1
RP11-46I8.3
PFN1
MYBBP1A
PELP1
NLRP1
MED31
SLC16A11
PITPNM3
ASGR1
AC027763.2
LINC00324
MYH4
GAS7
MYH13
TMEM220
HS3ST3A1
COX10-AS1
TVP23C
TVP23C-CDRT4
NCOR1
FAM211A
CENPV
PEMT
COPS3
CCDC144B
RP11-258F1.1
B9D1
TBC1D3P3
RP11-434D2.10
TMEM11
FAM222B
KRT18P55
RP11-192H23.4
GIT1
SSH2
CRLF3
RP11-1148O4.2
TEFM
OMG
MYO1D
OOSP1P2
C17orf75
CCT6B
CCL23
GAS2L2
SLFN12L
SLFN11
RP11-445F12.1
MYO19
SYNRG
FBXL20
FBXO47
CWC25
PLXDC1
IKZF3
KRT26
ABR
SMG6
UBE2G1
RP11-104H15.9
STX8
AC005863.1
AC005358.3
FAM83G
TOM1L2
ASIC2
RP11-215E13.1
LYRM9
PHF12
RP1-66C13.4
SMARCE1
TBC1D3H
ACACA
SRCIN1
TBC1D3C
MYH10
ZFAND2B
FOXC1
HMGN2P28
RP1-90J20.2
LINC01011
RP1-90J20.11
FAM136BP
RP1-40E16.2
SERPINB8P1
RP11-420L9.2
RP1-140K8.1
RP1-140K8.3
TDGF1P4
RP3-406P24.1
C6ORF50
RP3-400B16.2
RNA5SP202
RP11-274H24.1
RP4-529N6.1
PSMC1P11
RP11-428J1.2
PPP1R3G
PKMP5
AL157775.1
MIR5683
CNN3P1
RP11-556O15.1
RP11-405O10.2
RP11-288G3.3
RP3-336K20__B.2
PIP5K1P1
HULC
RP11-314C16.1
RP3-486D24.1
RNU6ATAC21P
TFAP2A-AS1
MIR5689
RP11-360O19.1
GCNT6
TMEM14C
RP11-637O19.2
PRKRIRP5
RP3-413H6.2
RP11-456H18.2
EDN1
SUMO2P12
RPL15P3
AL354680.1
RNU1-11P
GFOD1-AS1
RPS4XP7
RN7SKP204
RNU7-91P
AL023583.1
MRPL35P1
RP3-380E11.2
RNU7-133P
RNU6-793P
RN7SL332P
RNU6-522P
ARPC3P5
RP11-401E14.2
RP1-13D10.5
MIR4639
RP1-13D10.2
MRPL42P2
RNU6-1114P
RP1-151F17.1
RP1-273P12.1
SUMO2P13
FAM8A1
RNU6-190P
AL023807.1
RP3-525L6.2
MIR548A1
RP11-254A17.1
RPL5P20
RNA5SP205
KRT18P38
ID4
AL136303.1
E2F3-IT1
RP1-135L22.1
RP3-322L4.2
RN7SKP240
RP11-524C21.2
HDGFL1
RP11-108N13.1
RP11-439H9.1
RP4-810F7.1
RP1-59B16.1
SNORD46
KAAG1
RNU6-391P
KRT8P43
RP3-369A17.4
GMNN
RP1-245M18.2
PPIAP29
RP3-425P12.4
RP11-191A15.1
RP11-191A15.2
RNY5P5
AL590084.1
RP11-191A15.4
RP3-522P13.1
RNU6-987P
AL160037.1
HIST1H2BA
HIST1H2APS1
HIST1H1PS2
HIST1H4A
HIST1H3A
HIST1H3C
U91328.2
HFE
HIST1H4C
HIST1H1E
LARP1P1
HIST1H1PS1
HIST1H2BE
HIST1H4E
RP1-34B20.4
HIST1H2BF
HIST1H2AE
HIST1H3E
HIST1H2APS3
HIST1H4F
HIST1H2BH
HIST1H2BI
CTA-14H9.5
ABT1
RP11-457M11.5
RP11-239L20.3
TRNAI2
LINC00240
VN1R11P
HIST1H4I
HIST1H2AG
HIST1H2AH
MIR3143
RP11-209A2.1
PRSS16
VN1R10P
MCFD2P1
HNRNPA1P1
RNU6-471P
TRNAI6
HIST1H3H
HIST1H4PS1
HIST1H2BM
HIST1H2AI
HIST1H4J
HIST1H2BN
HIST1H2AL
HIST1H2BO
OR2W6P
RPLP2P1
OR2B6
OR2W4P
IQCB2P
OR2W2P
OR2B7P
OR1F12
ZSCAN12P1
RP1-265C24.5
ZSCAN16
RP1-265C24.8
AL022393.7
ZNF192P2
NKAPL
RP5-874C20.3
RNU2-45P
COX11P1
GPX5
RPSAP2
AL662890.1
RPL13P
HCG14
RNU6-930P
C6orf100
RN7SL471P
HCG16
HCG15
OR2J1
OR2J3
XXbac-BCX196D17.5
OR2J2
OR2J4P
OR2H4P
OR2B4P
OR14J1
OR12D2
OR12D1
OR10C1
LINC01015
OR2I1P
RPL13AP
SNORD32B
OR2H5P
TMEM183AP1
HCG9P5
HLA-V
HLA-G
HLA-H
HLA-T
DDX39BP1
[truncated: 972 more rows]

## Sheet: MXE
SLC16A4
RP5-890O3.9
CPSF3L
PRUNE
ZBTB7B
NCSTN
NDUFS2
AL161793.1
LRRN2
CD55
MIR4676
MCU
NUTM2A-AS1
IFIT1
HINFP
RP11-334E6.2
RP11-334E6.12
USP2-AS1
TSG101
RP11-514F3.5
PRR5L
PTDSS2
MIR3654
EEF1G
SLC3A2
PPP6R3
RNU6-1025P
AP2A2
Y_RNA
CHPT1
CERS5
RAP1B
RNU2-6P
PPP1R2P4
KIAA0226L
RP11-731F5.2
IGHG2
ELK2AP
AL928768.3
AL901608.1
IGHA1
IGHEP1
IGHG1
IGHG3
IGHD
hsa-mir-4538
IGHJ1
IGHJ2
IGHJ6
AL122127.1
hsa-mir-4539
IGHJ5
AL122127.4
AL122127.3
AL122127.2
IGHJ3
hsa-mir-4537
IGHJ1P
IGHJ3P
IGHJ4
IGHJ2P
IGHD7-27
IGHM
AL122127.5
IGHD1-26
IGHD6-25
IGHD1-20
IGHD4-17
IGHD4-23
IGHD3-22
IGHD2-15
IGHD6-19
IGHD5-18
IGHD3-16
IGHD2-21
IGHD5-24
IGHD3-3
IGHD5-5
IGHD5-12
IGHD6-13
IGHD3-10
IGHD2-8
IGHD3-9
IGHD4-11
IGHD4-4
IGHD1-14
IGHD1-7
IGHD6-6
IGHD2-2
IGHD1-1
IGHGP
IGHV6-1
IGHVII-1-1
AB019441.29
ADAM6
IGHV1-2
IGHVIII-2-1
IGHV1-3
IGHV4-4
IGHG4
IGHV2-5
IGHVIII-5-1
IGHVIII-5-2
IGHV3-6
IGHV3-7
IGHV1-8
IGHV3-9
IGHV2-10
IGHVIII-11-1
IGHV3-11
IGHV1-12
IGHV3-13
IGHV1-14
IGHVIII-13-1
IGHVII-15-1
IGHV3-16
IGHV1-18
IGHVIII-16-1
SLC20A1P2
IGHV1-17
IGHV3-19
IGHVII-20-1
IGHV3-20
IGHV3-21
IGHVII-22-1
IGHVIII-22-2
IGHV3-22
IGHV3-15
IGHV3-23
PDIA3
ANXA2
PKM
AC008731.1
ARHGAP17
XAF1
ST6GALNAC1
MPPE1
IL4I1
NUP62
SIGLEC11
FBXL12
PREPL
ENTPD6
LL22NC03-84E4.11
MIR650
IGLV3-10
IGLV2-8
IGLV3-9
LL22NC03-84E4.8
IGLV3-7
IGLV3-6
D87024.1
IGLV2-5
IGLV3-4
IGLV3-2
IGLV4-3
hsa-mir-5571
IGLV3-1
IGLC1
IGLJ2
IGLJ1
IGLL5
RBFOX2
FILIP1L
HPGD
IGJ
P4HA2
SLU7
CNPY3
DST
COA1
OR7E38P
AC004967.7
snoU13
NCALD
CTSB
TPM2

## Sheet: RI
MTOR
HMGCS2
FLAD1
KRTCAP2
CEP350
QSOX1
RASSF5
COG2
CNST
STMN1
SNHG12
CSF3R
UROD
DDB2
RASSF7
DPP3
ADRBK1
RPS6KB2
NUDT8
PIDD
SNORA32
TAF1D
YBX3
P2RX4
KDM2B
UBC
LDHB
HDAC7
NR4A1
ARHGAP9
DDIT3
OS9
TAPBPL
EMG1
DIS3
DIO3OS
BRF1
IGHV4-4
AP1G2
DHRS1
DDX24
SERPINA1
TPM1
NEIL1
PSMA4
CIB1
NUBP2
ZG16B
EDC4
MLKL
KLHDC4
MVD
FLII
GGNBP2
ZNF232
RPAIN
FDXR
MRPS7
H3F3B
RFNG
CNTROB
RANGRF
CXXC1
QTRT1
CIRBP
ILVBL
RASAL3
IFI30
C19orf60
FXYD3
USF2
U2AF1L4
C19orf55
YIF1B
RUVBL2
ALDH16A1
IL4I1
NUP62
SIGLEC11
CRB3
PTBP1
XAB2
TMEM259
MYO7B
DYNC1I2
SRSF7
SNRPB
NELFCD
TNFRSF6B
RTEL1-TNFRSF6B
RTEL1
PTTG1IP
PI4KA
SELM
SFI1
PISD
PICK1
SCO2
TYMP
ODF3B
ABTB1
ACAD9
GORASP1
NBEAL2
DALRD3
RNF123
IFRD2
GLYCTK
STAB1
CRELD1
SH3BP2
LNX1
TMEM173
CD74
RAB24
MXD3
DDX41
RMND5B
EXOC3
HLA-F
HLA-A
EGFL8
PPT2-EGFL8
TRIP6
EIF3B
BRAT1
MRPL32
POLM
PEX1
PVRIG2P
PILRB
TSTA3
DGAT1
FAM160B2
SLC25A37
PHPT1
STOML2
KANK1
FGD3
IDH3G
FTSJ1
TIMM17B
MAGIX

## Sheet: SE
RTCA
DFFA
KIAA1324
FBXO6
VWA1
ATAD3B
RP11-640M9.2
PDE4DIP
NOTCH2NL
RP11-458D21.5
CHD1L
RNVU1-20
RP11-353N4.2
RP11-353N4.3
RP11-353N4.8
FCGR1A
CTSK
VPS72
SELENBP1
ZBTB7B
ADAM15
MUC1
SSR2
RAB25
PMF1-BGLAP
PMF1
C1orf85
ARHGEF11
SLAMF7
PPOX
FCER1G
FCGR2A
RALGPS2
TOR3A
NPL
RGS2
PLA2G2A
AL161793.1
LRRN2
CDK18
EIF2D
FAIM3
CD55
ATF3
FBXO28
CAPN9
GPR137B
GALE
DESI2
STPG1
C1orf63
TMEM50A
THEMIS2
PTAFR
PTP4A2
ADC
MACF1
ATP6V0B
TESK2
AKR1A1
NASP
POMGNT1
UQCRH
MKNK1
PDZK1IP1
SLC5A9
OSBPL9
TNFRSF25
PARK7
ERRFI1
RPL7P7
Y_RNA
RERE
CCBL2
FAM69A
SLC25A33
DPYD
LZIC
KAZALD1
ACTR1A
NT5C2
BBIP1
FAM204A
SFXN4
DMBT1
FUOM
KIAA1217
ABI1
PTCHD3P1
MAP3K8
PFKP
NRP1
MIR3611
CUL2
HNRNPF
ZFAND4
FAM21C
RP11-463P17.3
ZNF488
NCOA4
TIMM23B
FAM21A
ANK3
PFKFB3
RN7SL394P
DNAJC12
RP11-474D14.2
HERC4
HNRNPH3
HKDC1
SAR1A
ASCC1
DDIT4
AP3M1
RPS24
LIPA
IFIT3
MYOF
CYP2C18
CYP2C19
SORBS1
RP11-429G19.3
ENTPD1
BIRC3
CASP5
CASP1
ZNF259
CD3D
RPS25
HINFP
PDZD3
RP11-334E6.2
RP11-334E6.12
USP2-AS1
TRIM29
TIRAP
APLP2
NUCB2
HPS5
SLC22A18
FBXO3
EHF
CD44
PTDSS2
CD82
PHF21A
NR1H3
RASSF7
SERPING1
TMEM132A
DAK
RN7SL23P
RP11-286N22.8
SDHAF2
ASRGL1
STX5
SLC3A2
PLA2G16
TRPT1
SAC3D1
FAM89B
SSSCA1
YIF1A
C11orf80
AP003419.11
CLCF1
TCIRG1
RP11-802E16.3
LRTOMT
UCP2
CTSC
C11orf54
ARL1
NUP37
TXNRD1
PRDM4
SNORD50
VPS29
ACAD10
AC003029.1
MAPKAPK5-AS1
OAS2
PRKAB1
RP11-512M8.5
DIABLO
RP11-197N18.2
OGFOD2
NCOR2
PUS1
ZNF140
MGP
C2CD5
TM7SF3
KIF21A
PRKAG1
MCRS1
SMARCD1
CERS5
DIP2B
NR4A1
IGFBP6
PFDN5
C12orf10
SARNP
RP11-762I7.5
TMEM198B
MMP19
TNFRSF1A
SCNN1A
C1RL
C1R
OSBPL8
DCN
CLEC2B
TEX30
CARKD
CARS2
snoU13
MICU2
RGCC
PPP1R2P4
KIAA0226L
FNDC3A
EBPL
STK24
AL117209.1
TRAF3
MARK3
RNU4-68P
RP11-73M18.2
KLC1
APOPT1
XRCC3
C14orf2
GPR132
IGHG1
IGHG3
NDRG2
MRPL52
AP1G2
PSME2
NOVA1
SCFD1
ERO1L
KTN1
MTHFD1
CHURC1
CHURC1-FNTB
MAX
PIGH
ARG2
RDH11
NUMB
RP5-1021I20.4
PTGR2
ZNF410
GALC
IFI27L1
SERPINA1
WARS
NIPA2
EMC4
RASGRP1
SPATA5L1
FAM214A
RP11-519C12.1
TCF12
POLR2M
MYZAP
GCOM1
SLTM
APH1B
KIAA0101
CTD-2116N17.1
PKM
HEXA
RP11-106M3.2
PML
NEIL1
MESDC2
STARD5
RP11-90B9.2
BTBD1
ISG20
FANCI
DKFZP779J2370
LYSMD4
NPIPA1
RP11-958N24.1
MYH11
NPIPA7
PKD1P1
HAGH
NOMO2
TMC5
IQCK
LUC7L
MLST8
CTD-2196E14.6
UBFD1
AC008731.1
ARHGAP17
AXIN1
CLN3
SULT1A4
SLX1B-SULT1A4
SNX29P2
CTD-2574D22.4
KCTD13
INO80E
SULT1A3
SLX1A-SULT1A3
2021-09-01
IL32
BCKDK
C16orf58
ZNF720
NMRAL1
HMOX2
C16orf87
NLRC5
FAM192A
CIAPIN1
EXOC3L1
FHOD1
SLC7A6
AARS
DDX19B
RP11-529K1.3
VAC14
PHLPP2
AP1G1
CFDP1
RP11-77K12.1
LSM3P5
RP11-264L1.3
RPS3P7
RP11-319G9.3
RP11-556H2.2
RP11-556H2.3
RP11-319G9.5
WWOX
RPUSD1
MTHFSD
BANP
RNF166
DEF8
ARHGAP44
PMP22
TRPV2
MPRIP
SHMT1
COPRS
CCL4
CCL4L1
ZNHIT3
CWC25
STAT3
RAMP2
PTGES3L-AARSD1
HDAC5
ACSF2
UTP18
TRIM25
RP5-1107A17.4
SCPEP1
RPAIN
AMZ2P1
ABCA5
RNASEK
RNASEK-C17orf49
RP11-766H1.1
SLC39A11
FAM104A
C17orf80
ACADVL
TRIM65
SNHG16
ST6GALNAC1
METTL23
MIR636
SRSF2
TNFSF12
TNFSF12-TNFSF13
SNORA48
EIF4A1
SNORA67
SENP3-EIF4A1
USP36
NPLOC4
ARL16
NPB
ANAPC11
STRA13
DCXR
CSNK1D
SLC25A35
RN7SL362P
FAM210A
RP11-75N4.2
MYL12A
TPGS2
DLGAP1-AS1
MBD2
PIGN
CYB5A
PQLC1
SOGA2
CIRBP
MRI1
C19orf53
SLC35E1
CTD-3222D19.2
DDX49
RFXANK
SGTA
PIP5K1C
GPATCH1
LGI4
LSR
U2AF1L4
YIF1B
MAP3K10
SHKBP1
CYP2B6
DPP9
PLIN3
RN7SL368P
AC006953.1
PLAUR
CD3EAP
EML2
FKRP
PLA2G4C
EMP3
RUVBL2
PIH1D1
RCN3
IRF3
JOSD2
C19orf70
ZNF480
ZNF160
RPS9
LILRB4
ERVK3-1
CENPBD1P1
FBXL12
NPAS2
CNOT11
SNORA80B
ODC1
FHL2
PDIA6
ACVR2A
NMI
GALNT3
KLHL23
PHOSPHO2
HNRNPA3
ORMDL1
STAT1
SUMO1
SDC1
CYP20A1
BCS1L
ABCB6
ATG9A
SP110
MIR562
DIS3L2
USP40
ILKAP
HDLBP
BOK
D2HGDH
NCOA1
TMEM214
PREB
GTF3C2
KRTCAP3
MRPL33
FAM98A
TRAPPC12
SRSF7
MCFD2
TTC7A
AHSA2
ANXA4
SFXN5
CCT7
TPRKB
STAMBP
ACTG2
DGUOK
MTHFD2
WBP1
INO80B
TTC31
AUP1
ELMOD3
RNF181
LINC00152
ITGB1BP1
SIRPG
RIN2
ABHD12
HM13
UBOX5
FASTKD5
ZNF341
RALY
ITCH
DYNLRB1
EDEM2
EPB41L1
TGM2
UBE2V1
TMEM189
TMEM189-UBE2V1
STX16-NPEPL1
NPEPL1
SLCO4A1
GMEB2
TPD52L2
IFNAR1
CBR3-AS1
BACE2
PDXK
MICAL3
PI4KAP1
LZTR1
AIFM3
PITPNB
ZMAT5
SFI1
DRG1
RBFOX2
APOL3
APOL1
EIF3L
APOBEC3B
APOBEC3G
TAB1
DESI1
ARFGAP3
PPARA
CRELD2
SCO2
TYMP
ODF3B
ARSA
RPL23AP82
FILIP1L
CD47
TIMMDC1
DIRC2
TPRA1
IFT122
ASTE1
HDAC11
GYG1
SELT
MBNL1
NDUFB5
KLHL24
PARL
ACKR2
KRBOX1
NBEAL2
MAP4
IP6K2
ARIH2
KLHDC8B
DAG1
UBA7
HYAL1
HYAL2
TUSC2
PARP3
ARF4
DNASE1L3
CBX5P1
CGGBP1
SETD5
BRPF1
IL17RC
TBCAP3
AC019131.1
EIF4E
DAPP1
NFKB1
ANXA5
MFSD8
TLR2
TAPT1
TMEM129
QDPR
LAP3
MFSD10
MIR571
ZNF141
TLR10
FRYL
DCUN1D4
SRD5A3
SRP72
UBA6
USO1
HNRNPD
COPS4
ACOX3
COQ2
NUDT9
2021-03-06
ATG12
IRF1
TGFBI
SIL1
MZB1
GNPDA1
CD74
GPX3
FAM114A2
RN7SL655P
MIR1294
GALNT10
SLU7
PHYKPL
TRIM41
C9
DAB2
HMGCS1
PARP8
PELO
ITGA1
KIF2A
TRAPPC13
F2R
PAPD4
CCNH
AC020900.2
CAST
CCDC162P
AL109947.1
PPIL6
FYN
NUS1
NCOA7
EPB41L2
SYTL3
SOD2
AGPAT4
SFT2D1
MLLT4
FRMD1
ATAT1
AL662800.2
C6orf136
TUBB2A
LST1
AIF1
TUBB2B
C2
CFB
PSMB9
AL645941.1
HLA-DMB
XXbac-BPG181M17.5
HLA-DMA
RN7SL200P
C6orf106
ZNF76
PPARD
MAPK14
SRSF3
PI16
C6orf89
RNF8
POLH
VEGFA
SLC35B2
MIR4647
GSTA4
PHF3
SMAP1
SSR1
PGM3
ME1
PLOD3
FIS1
RABL5
RINT1
ATXN7L1
THAP5
PNPLA8
CAV2
CAPZA2
AC091729.9
ST7
NAA38
NDUFA5
CALU
CREB3L2
TBXAS1
MKRN1
RP11-61L23.2
TPK1
PDIA4
RHEB
BRAT1
TTYH3
CHN2
FKBP14
AC007036.4
AC007036.5
MTURN
TRGJP1
TRGJP
TRGVB
TRGV11
TRGV10
TRGV9
SNHG15
CCM2
UPP1
WIPI2
VOPP1
FAM220A
DAGLB
KDELR2
RABGEF1
KCTD7
SBDSP1
DMTF1
PILRA
YWHAZ
SLC25A32
CTSB
PTK2
MROH6
TSTA3
SHARPIN
PPP3CC
SLC25A37
FP15737
ELP3
RBPMS
ADAM9
RP11-503E24.2
SLC20A2
HGSNAT
SPIDR
STAU2
IMPA1
UQCRB
STK3
ALG2
CTNNAL1
STOM
GAPVD1
ANGPTL2
WDR34
DOLPP1
RP11-492E3.51
LINC00963
VAV2
CCDC183
RABL6
PHPT1
MAMDC4
PTGDS
RP11-205M20.7
NDUFB6
DNAJA1
AQP3
CD274
ANXA1
PRUNE2
CTSL
SECISBP2
GADD45G
WNK2
GLA
ARMCX4
SLC6A14
WDR44
2021-09-06
C1GALT1C1
MST4
CXorf40B
VAMP7
DHRSX-IT1
DHRSX
PRDX4
ARSE
GK
TIMM17B
AF196779.12
WDR45
MAGED1

## Sheet: TandemUTR
VAV3
IGSF3
SZRD1
UCHL5
NR5A2
BTG2
FAIM3
GALNT2
TMEM50A
AKIRIN1
TXNDC12
CYR61
PDCD11
PSAP
CDHR1
LIPA
VPS29
ZCRB1
COPZ1
SPRYD4
TMEM19
TMTC3
CLEC2B
RNU6-244P
TECPR2
NIPA1
SLTM
RARA
NMT1
ZFP3
PRKCA
EIF4A1
SNORA67
SENP3-EIF4A1
FECH
YES1
PGPEP1
GNG7
RNF126
ZNF606
POLR1B
SDC1
SERPINE2
C2orf82
GIGYF2
MCFD2
RAB1A
HK2
LMAN2L
CSRP2BP
C20orf24
TGIF2-C20orf24
SLC9A8
BID
AP1B1
APOL2
TRABD
ADM2
TBC1D23
SLC6A6
TM4SF1
LEPREL1
ADH5
ZNF518B
DAPP1
MIR4800
MXD4
TMEM165
IGFBP7
MED10
TRAPPC13
ATG5
NUS1
GPR126
LYRM4
TRAM2
DSP
BMP6
AHCYL2
NUB1
FGL2
HEPACAM2
ENPP2
RAB11FIP1
UBE2W
RP11-463D19.2
PAG1
ZER1
SLC1A1
ALDH1A1
SLC6A8
EIF1AX
